# Supplementary material for: Schistosoma mansoni infection induces hepatic metallothionein and S100 protein expression alongside metabolic dysfunction in hamsters
Source: PNAS Nexus. 2024 Mar 7;3(4):pgae104. doi: 10.1093/pnasnexus/pgae104 (PMC10983833; doi:10.1093/pnasnexus/pgae104)
Supplement: pgae104_Supplementary_Data [file pgae104_supplementary_data.zip]

Archive with 2 entries (2 files):
- PNASNEXUS-PNASNEXUS-2023-01183R-s01.xlsx
- PNASNEXUS-PNASNEXUS-2023-01183R-s11.docx
