# Supplementary material for: Schistosoma mansoni infection induces hepatic metallothionein and S100 protein expression alongside metabolic dysfunction in hamsters
Source: PNAS Nexus. 2024 Mar 7;3(4):pgae104. doi: 10.1093/pnasnexus/pgae104 (PMC10983833; doi:10.1093/pnasnexus/pgae104)
Supplement: pgae104_Supplementary_Data [file pgae104_supplementary_data.zip › PNASNEXUS-PNASNEXUS-2023-01183R-s01.xlsx]

## Sheet: Overview
	Overview of Supplemental Tables
	Table S1. Information on the all identified protein groups (4253 protein groups) using high-pH reversed-phase peptide fractionation of TMT-labelled sample before nLC-MS/MS.
	Table S2. Information on the all identified protein group (1876 protein groups) using TMT-labelled sample without fractionation before nLC-MS/MS.
	Table S3. List of all hepatic regulated proteins (3,254 protein groups) by comparing all categorized hamsters after filtering based on valid value (min 70%) in Perseus software.
	Table S4. List of hepatic regulated proteins (3,254 protein groups) by comparing bisex- (bs) versus non-infected (ni) male hamsters.
	Table S5. List of hepatic regulated proteins (3,254 protein groups) by comparing bisex- (bs) versus non-infected (ni) female hamsters.
	Table S6. List of regulated proteins (3,254 protein groups) by comparing single-sex- (ss) versus non-infected (ni) male and female hamsters.
	Table S7. Downregulated proteins involved in the energy metabolic pathways.
	Table S8. Downregulated proteins involved in the main metabolic pathways.
	Table S9. Output dataset of LC-MS/MS relative quantitative lipidomics.

## Sheet: Table S1
Table S1. Information on the all identified protein groups (4253 protein groups) using high-pH reversed-phase peptide fractionation of TMT-labelled sample before nLC-MS/MS.
Protein IDs	Majority protein IDs	Peptide counts (all)	Peptide counts (razor+unique)	Peptide counts (unique)	Mutated peptide count	Mutation names	Mutated peptide count TMT1	Mutation names TMT1	Fasta headers	Number of proteins	Peptides	Razor + unique peptides	Unique peptides	Peptides TMT1	Razor + unique peptides TMT1	Unique peptides TMT1	Sequence coverage [%]	Unique + razor sequence coverage [%]	Unique sequence coverage [%]	Mol. weight [kDa]	Sequence length	Sequence lengths	Fraction average	Fraction 1	Fraction 2	Fraction 3	Fraction 4	Fraction 5	Fraction 6	Fraction 7	Fraction 8	Q-value	Score	Identification type TMT1	Reporter intensity corrected 1 TMT1	Reporter intensity corrected 2 TMT1	Reporter intensity corrected 3 TMT1	Reporter intensity corrected 4 TMT1	Reporter intensity corrected 5 TMT1	Reporter intensity corrected 6 TMT1	Reporter intensity 1 TMT1	Reporter intensity 2 TMT1	Reporter intensity 3 TMT1	Reporter intensity 4 TMT1	Reporter intensity 5 TMT1	Reporter intensity 6 TMT1	Reporter intensity count 1 TMT1	Reporter intensity count 2 TMT1	Reporter intensity count 3 TMT1
A0A075TJ59	A0A075TJ59	20	20	20	0		0		tr|A0A075TJ59|A0A075TJ59_MESAU Dipeptidylpeptidase 4 OS=Mesocricetus auratus OX=10036 GN=DPP4 PE=2 SV=1	1	20	20	20	20	20	20	27.6	27.6	27.6	87.976	764	764	5.72		8	6	8	10	19	23	14	0	112.65	By MS/MS	1.2106	0.4398	0.87978	0.67744	1.0788	1	1.1251	0.50503	0.85867	0.70395	1.1286	0.93028	44	48	48
A0A097ZMY7;P82809;A0A3Q0CML1	A0A097ZMY7;P82809	25;15;2	25;15;2	17;9;0	0		0		tr|A0A097ZMY7|A0A097ZMY7_MESAU Morphine-6-dehydrogenase OS=Mesocricetus auratus OX=10036 GN=AKR1C34 PE=2 SV=1;sp|P82809|AK1CD_MESAU Aldo-keto reductase family 1 member C13 OS=Mesocricetus auratus OX=10036 GN=AKR1C13 PE=1 SV=1	3	25	25	17	25	25	17	84.2	84.2	68.7	36.847	323	323;322;85	5.42	7	8	21	52	46	56	49	36	0	323.31	By MS/MS	0.93631	0.52622	0.95164	0.53305	1.3091	1	0.87018	0.56488	0.93096	0.57557	1.3346	0.93361	77	80	94
A0A097ZMZ1	A0A097ZMZ1	9	1	1	0		0		tr|A0A097ZMZ1|A0A097ZMZ1_MESAU 3beta(17beta)-hydroxysteroid dehydrogenase OS=Mesocricetus auratus OX=10036 GN=AKR1C35 PE=2 SV=1	1	9	1	1	9	1	1	20.4	5	5	36.724	323	323	3.67			2	4					0	11.299	By MS/MS	0	0	0	0	0	0	0	0	0	0	0	0	0	0	0
A0A0G2YHW0	A0A0G2YHW0	5	5	5	0		0		tr|A0A0G2YHW0|A0A0G2YHW0_MESAU RNA helicase OS=Mesocricetus auratus OX=10036 GN=Ifih1 PE=2 SV=1	1	5	5	5	5	5	5	5.5	5.5	5.5	113.17	1001	1001	4.62		2	2	2	4	6			0	9.755	By MS/MS	0.90019	0.41824	0.79324	0.60521	1.0501	1	0.83661	0.47287	0.77893	0.62608	1.0985	0.92832	9	9	9
A0A0G2YNC7	A0A0G2YNC7	3	3	3	0		0		tr|A0A0G2YNC7|A0A0G2YNC7_MESAU RNA helicase OS=Mesocricetus auratus OX=10036 GN=Ddx58 PE=2 SV=1	1	3	3	3	3	3	3	5.7	5.7	5.7	106.2	925	925	2.6	2	1	1			1			0	12.62	By MS/MS	1.2892	0.43517	0.86224	0.74227	0.98857	1	1.1981	0.5099	0.84742	0.75731	1.0472	0.92883	2	2	2
A0A0H5AWX5;A0A3Q0D8B8	A0A0H5AWX5;A0A3Q0D8B8	2;2	2;2	2;2	0		0		tr|A0A0H5AWX5|A0A0H5AWX5_MESAU Cold-inducible RNA-binding protein OS=Mesocricetus auratus OX=10036 GN=CIRP PE=2 SV=1;tr|A0A3Q0D8B8|A0A3Q0D8B8_MESAU Cold-inducible RNA-binding protein OS=Mesocricetus auratus OX=10036 GN=Cirbp PE=4 SV=1	2	2	2	2	2	2	2	20.3	20.3	20.3	18.591	172	172;177	6				1	2	1	4		0	36.334	By MS/MS	0	0	0	0	0	0	0	0	0	0	0	0	0	0	0
A0A140EDM8;A0A1U7QW41	A0A140EDM8;A0A1U7QW41	6;4	6;4	6;4	0		0		tr|A0A140EDM8|A0A140EDM8_MESAU Macrophage migration inhibitory factor OS=Mesocricetus auratus OX=10036 GN=mif PE=1 SV=1;tr|A0A1U7QW41|A0A1U7QW41_MESAU macrophage migration inhibitory factor-like OS=Mesocricetus auratus OX=10036 GN=LOC101830036 PE=3 SV=1	2	6	6	6	6	6	6	66.1	66.1	66.1	12.375	115	115;94	6.23		2	6	6	8	15	48	10	0	83.525	By MS/MS	1.2734	0.40817	0.88168	0.74734	1.0235	1	1.1835	0.47841	0.86358	0.77207	1.0834	0.92995	56	56	56
P51581;A0A1U7Q203	P51581;A0A1U7Q203	38;38	38;38	38;38	0		0		sp|P51581|CP2E1_MESAU Cytochrome P450 2E1 OS=Mesocricetus auratus OX=10036 GN=CYP2E1 PE=2 SV=1;tr|A0A1U7Q203|A0A1U7Q203_MESAU Cytochrome P450 2E1 OS=Mesocricetus auratus OX=10036 GN=LOC101843716 PE=3 SV=1	2	38	38	38	38	38	38	63.1	63.1	63.1	56.646	493	493;493	4.89	11	35	66	121	90	63	49	62	0	323.31	By MS/MS	1.1601	0.49504	0.97305	0.64433	1.2379	1	1.0782	0.55747	0.95255	0.68414	1.2747	0.93445	189	189	189
P53988;A0A1U7Q205	P53988;A0A1U7Q205	4;4	4;4	4;4	0		0		sp|P53988|MOT2_MESAU Monocarboxylate transporter 2 OS=Mesocricetus auratus OX=10036 GN=SLC16A7 PE=1 SV=1;tr|A0A1U7Q205|A0A1U7Q205_MESAU Monocarboxylate transporter 2 OS=Mesocricetus auratus OX=10036 GN=Slc16a7 PE=3 SV=1	2	4	4	4	4	4	4	10.5	10.5	10.5	52.831	484	484;484	6.25	1				1	1	2	3	0	19.321	By MS/MS	1.2618	0.25846	0.52532	0.72924	0.86648	1	1.1727	0.34388	0.51445	0.74389	0.93141	0.92564	5	5	5
Q6R0J2;A0A1U7Q209	Q6R0J2;A0A1U7Q209	26;26	26;26	26;26	0		0		sp|Q6R0J2|DHI1_MESAU 11-beta-hydroxysteroid dehydrogenase 1 OS=Mesocricetus auratus OX=10036 GN=HSD11B1 PE=1 SV=3;tr|A0A1U7Q209|A0A1U7Q209_MESAU corticosteroid 11-beta-dehydrogenase isozyme 1 OS=Mesocricetus auratus OX=10036 GN=Hsd11b1 PE=4 SV=1	2	26	26	26	26	26	26	79.5	79.5	79.5	32.304	292	292;292	5.06	24	55	25	24	49	40	52	70	0	323.31	By MS/MS	1.0595	0.48293	0.97285	0.59498	1.1582	1	0.98469	0.54448	0.9498	0.63821	1.1959	0.93056	202	217	218
A0A1U7Q211	A0A1U7Q211	2	2	2	0		0		tr|A0A1U7Q211|A0A1U7Q211_MESAU low affinity immunoglobulin gamma Fc region receptor III-like precursor OS=Mesocricetus auratus OX=10036 GN=Fcgr4 PE=4 SV=1	1	2	2	2	2	2	2	7.4	7.4	7.4	31.865	283	283	3	2	1		1	2				0.00028952	5.1533	By MS/MS	1.0221	0.20038	0.73197	0.66111	0.76195	1	0.94994	0.26781	0.70375	0.66341	0.82802	0.92166	7	7	7
P24455;A0A1U7Q212	P24455;A0A1U7Q212	38;38	38;38	32;32	0		0		sp|P24455|CP2A9_MESAU Cytochrome P450 2A9 OS=Mesocricetus auratus OX=10036 GN=CYP2A9 PE=2 SV=2;tr|A0A1U7Q212|A0A1U7Q212_MESAU Cytochrome P450 OS=Mesocricetus auratus OX=10036 GN=LOC101826326 PE=3 SV=1	2	38	38	32	38	38	32	69.6	69.6	59.6	56.418	493	493;493	4.52	49	56	54	60	63	51	50	57	0	323.31	By MS/MS	1.1455	0.42997	0.99672	0.64514	1.1167	1	1.0646	0.49637	0.97034	0.67853	1.1639	0.93074	323	324	324
A0A1U8CP58;A0A1U8CS67;A0A1U8D140;P51611;A0A1U7Q220	A0A1U8CP58;A0A1U8CS67;A0A1U8D140;P51611;A0A1U7Q220	6;6;6;6;6	6;6;6;6;6	6;6;6;6;6	0		0		tr|A0A1U8CP58|A0A1U8CP58_MESAU host cell factor 1 isoform X3 OS=Mesocricetus auratus OX=10036 GN=Hcfc1 PE=4 SV=1;tr|A0A1U8CS67|A0A1U8CS67_MESAU host cell factor 1 isoform X2 OS=Mesocricetus auratus OX=10036 GN=Hcfc1 PE=4 SV=1;tr|A0A1U8D140|A0A1U8D140_MESAU	5	6	6	6	6	6	6	4.1	4.1	4.1	210.4	2046	2046;2047;2089;2090;2090	7.08					1	2	4	5	0	24.672	By MS/MS	1.241	0.34335	0.80838	0.74136	0.89147	1	1.1533	0.42004	0.79086	0.7507	0.95559	0.92643	2	2	2
A0A1U7Q227;P97280;CON__Q0V8M9	A0A1U7Q227;P97280	14;14;5	14;14;5	14;14;5	0		0		tr|A0A1U7Q227|A0A1U7Q227_MESAU inter-alpha-trypsin inhibitor heavy chain H3 precursor OS=Mesocricetus auratus OX=10036 GN=Itih3 PE=3 SV=1;sp|P97280|ITIH3_MESAU Inter-alpha-trypsin inhibitor heavy chain H3 OS=Mesocricetus auratus OX=10036 GN=ITIH3 PE=1 SV=1	3	14	14	14	14	14	14	18.1	18.1	18.1	99.017	886	886;886;891	4.42		4	15	17	8	2	2	7	0	155.85	By MS/MS	1.3961	0.31835	0.87791	0.81297	0.81147	1	1.2975	0.39535	0.85458	0.8134	0.88459	0.92569	16	18	18
Q9ESM7;A0A1U7Q235	Q9ESM7;A0A1U7Q235	5;5	5;5	5;5	0		0		sp|Q9ESM7|SE1L1_MESAU Protein sel-1 homolog 1 OS=Mesocricetus auratus OX=10036 GN=Sel1l PE=2 SV=1;tr|A0A1U7Q235|A0A1U7Q235_MESAU protein sel-1 homolog 1 precursor OS=Mesocricetus auratus OX=10036 GN=Sel1l PE=4 SV=1	2	5	5	5	5	5	5	9.9	9.9	9.9	88.553	794	794;794	4		7	4			2	2	2	0	32.387	By MS/MS	1.1739	0.47249	0.8891	0.64673	1.0776	1	1.091	0.53645	0.87071	0.67144	1.1271	0.92979	7	7	7
P24453;A0A1U7Q236;Q00557;A0A1U7Q283	P24453;A0A1U7Q236	29;29;6;6	29;29;6;6	29;29;6;6	0		0		sp|P24453|CP1A2_MESAU Cytochrome P450 1A2 OS=Mesocricetus auratus OX=10036 GN=CYP1A2 PE=1 SV=4;tr|A0A1U7Q236|A0A1U7Q236_MESAU Cytochrome P450 1A OS=Mesocricetus auratus OX=10036 GN=LOC101825565 PE=3 SV=1	4	29	29	29	29	29	29	71.3	71.3	71.3	58.081	513	513;513;524;524	5.53	7	14	18	24	42	40	44	41	0	323.31	By MS/MS	1.0591	0.45282	0.90151	0.59618	1.1979	1	0.98432	0.51432	0.87777	0.62747	1.2357	0.93179	92	92	104
O35086;A0A1U7Q238	O35086;A0A1U7Q238	15;15	15;15	15;15	0		0		sp|O35086|HPT_MESAU Haptoglobin OS=Mesocricetus auratus OX=10036 GN=HP PE=2 SV=1;tr|A0A1U7Q238|A0A1U7Q238_MESAU Haptoglobin OS=Mesocricetus auratus OX=10036 GN=Hp PE=3 SV=1	2	15	15	15	15	15	15	42.8	42.8	42.8	38.602	346	346;346	5.49	1	6	18	21	24	30	30	21	0	323.31	By MS/MS	1.5683	0.32549	0.85562	0.81848	0.86183	1	1.4575	0.42205	0.8335	0.81672	0.93315	0.92672	97	97	97
A0A1U7Q257;Q91XV4;A0A1U8BMH8	A0A1U7Q257;Q91XV4;A0A1U8BMH8	14;14;10	14;14;10	14;14;10	0		0		tr|A0A1U7Q257|A0A1U7Q257_MESAU L-xylulose reductase OS=Mesocricetus auratus OX=10036 GN=Dcxr PE=4 SV=1;sp|Q91XV4|DCXR_MESAU L-xylulose reductase OS=Mesocricetus auratus OX=10036 GN=DCXR PE=1 SV=1;tr|A0A1U8BMH8|A0A1U8BMH8_MESAU L-xylulose reductase isoform	3	14	14	14	14	14	14	66.8	66.8	66.8	25.674	244	244;244;211	5.68	9	11	27	44	52	49	50	78	0	323.31	By MS/MS	0.97872	0.5792	1.0094	0.55556	1.3456	1	0.90959	0.61311	0.98252	0.59767	1.3752	0.93502	264	260	262
Q711N9;A0A1U7Q273;A0A1U7QGH6;A0A1U7Q7Z6	Q711N9;A0A1U7Q273	31;31;14;12	31;31;14;12	8;8;1;1	0		0		sp|Q711N9|ACTB_MESAU Actin, cytoplasmic 1 OS=Mesocricetus auratus OX=10036 GN=ACTB PE=1 SV=1;tr|A0A1U7Q273|A0A1U7Q273_MESAU actin, cytoplasmic 1 OS=Mesocricetus auratus OX=10036 GN=Actb PE=3 SV=1	4	31	31	8	31	31	8	90.9	90.9	36.5	41.736	375	375;375;376;334	3.79	233	277	341	296	194	130	119	106	0	323.31	By MS/MS	1.3921	0.30406	0.88349	0.8327	0.81289	1	1.2938	0.39482	0.85934	0.83638	0.88743	0.92593	678	671	678
Q6SP92;A0A1U7Q280	Q6SP92;A0A1U7Q280	1;1	1;1	1;1	0		0		sp|Q6SP92|BABA2_MESAU BRISC and BRCA1-A complex member 2 OS=Mesocricetus auratus OX=10036 GN=Babam2 PE=2 SV=1;tr|A0A1U7Q280|A0A1U7Q280_MESAU BRISC and BRCA1-A complex member 2 OS=Mesocricetus auratus OX=10036 GN=Bre PE=3 SV=1	2	1	1	1	1	1	1	3.7	3.7	3.7	43.561	383	383;383	7.67							1	2	0.00079491	3.3265	By MS/MS	0	0	0	0	0	0	0	0	0	0	0	0	0	0	0
Q9WUB9;A0A1U7Q281	Q9WUB9;A0A1U7Q281	4;4	4;4	4;4	0		0		sp|Q9WUB9|MARCO_MESAU Macrophage receptor MARCO OS=Mesocricetus auratus OX=10036 GN=MARCO PE=1 SV=1;tr|A0A1U7Q281|A0A1U7Q281_MESAU macrophage receptor MARCO OS=Mesocricetus auratus OX=10036 GN=Marco PE=4 SV=1	2	4	4	4	4	4	4	9.7	9.7	9.7	49.621	483	483;483	6.38				2	1	3	4	3	0	10.306	By MS/MS	1.1315	0.21789	1.2534	0.60896	0.80225	1	1.0515	0.30014	1.1963	0.65063	0.83459	0.91792	7	7	7
P62842;A0A1U7Q287	P62842;A0A1U7Q287	7;7	7;7	7;7	0		0		sp|P62842|RS15_MESAU 40S ribosomal protein S15 OS=Mesocricetus auratus OX=10036 GN=RPS15 PE=2 SV=2;tr|A0A1U7Q287|A0A1U7Q287_MESAU 40S ribosomal protein S15 OS=Mesocricetus auratus OX=10036 GN=Rps15 PE=3 SV=1	2	7	7	7	7	7	7	64.8	64.8	64.8	17.04	145	145;145	6.37				1	8	10	9	7	0	198.96	By MS/MS	1.9577	0.54911	2.2627	0.99216	1.3247	1	1.8194	0.66304	2.1917	1.0607	1.3615	0.94229	10	10	10
Q60431;A0A1U7Q288	Q60431;A0A1U7Q288	7;7	7;7	7;7	0		0		sp|Q60431|CASP3_MESAU Caspase-3 OS=Mesocricetus auratus OX=10036 GN=CASP3 PE=2 SV=1;tr|A0A1U7Q288|A0A1U7Q288_MESAU caspase-3 OS=Mesocricetus auratus OX=10036 GN=Casp3 PE=3 SV=1	2	7	7	7	7	7	7	26.7	26.7	26.7	31.612	277	277;277	4.39	6	3	2	2		1	3	6	0	110.11	By MS/MS	1.2026	0.36702	0.93103	0.73879	1.0077	1	1.1176	0.45247	0.90688	0.75993	1.0651	0.92925	10	10	10
O70537;A0A1U7Q2A3	O70537;A0A1U7Q2A3	42;42	42;42	40;40	0		0		sp|O70537|CP3AV_MESAU Cytochrome P450 3A31 OS=Mesocricetus auratus OX=10036 GN=CYP3A31 PE=2 SV=1;tr|A0A1U7Q2A3|A0A1U7Q2A3_MESAU Cytochrome P450 3A OS=Mesocricetus auratus OX=10036 GN=LOC101836914 PE=3 SV=1	2	42	42	40	42	42	40	74.9	74.9	71.3	57.771	501	501;501	5.42	13	27	53	103	99	106	96	97	0	323.31	By MS/MS	0.73559	0.74038	1.1676	0.36976	1.6739	1	0.68363	0.75094	1.1462	0.43876	1.6749	0.93987	238	293	310
Q9Z2L4;A0A1U7Q2B6	Q9Z2L4;A0A1U7Q2B6	19;19	19;19	19;19	0		0		sp|Q9Z2L4|APOA1_MESAU Apolipoprotein A-I OS=Mesocricetus auratus OX=10036 GN=APOAI PE=2 SV=1;tr|A0A1U7Q2B6|A0A1U7Q2B6_MESAU apolipoprotein A-I precursor OS=Mesocricetus auratus OX=10036 GN=Apoa1 PE=3 SV=1	2	19	19	19	19	19	19	65.9	65.9	65.9	30.739	264	264;264	4.51	12	31	51	99	77	46	40	12	0	323.31	By MS/MS	1.2039	0.36905	1.039	0.68767	0.98051	1	1.1188	0.4433	1.0092	0.71587	1.0368	0.92794	220	220	220
P97279;A0A1U7Q2C1	P97279;A0A1U7Q2C1	22;22	22;22	13;13	0		0		sp|P97279|ITIH2_MESAU Inter-alpha-trypsin inhibitor heavy chain H2 OS=Mesocricetus auratus OX=10036 GN=ITIH2 PE=1 SV=1;tr|A0A1U7Q2C1|A0A1U7Q2C1_MESAU inter-alpha-trypsin inhibitor heavy chain H2 precursor OS=Mesocricetus auratus OX=10036 GN=Itih2 PE=3 SV=1	2	22	22	13	22	22	13	27.6	27.6	16.5	106.58	946	946;946	5.24		2	15	17	13	12	14	11	0	129.63	By MS/MS	1.336	0.37656	0.86132	0.77686	0.90786	1	1.2416	0.44889	0.83692	0.77852	0.97334	0.92751	36	36	36
A0A1U7Q2C4;P55158;A0A3Q0CTM4	A0A1U7Q2C4;P55158	52;52;1	52;52;1	52;52;1	0		0		tr|A0A1U7Q2C4|A0A1U7Q2C4_MESAU Microsomal triglyceride transfer protein large subunit OS=Mesocricetus auratus OX=10036 GN=Mttp PE=4 SV=1;sp|P55158|MTP_MESAU Microsomal triglyceride transfer protein large subunit OS=Mesocricetus auratus OX=10036 GN=MTTP PE=	3	52	52	52	52	52	52	60.1	60.1	60.1	99.387	895	895;895;649	5.06	20	40	56	79	86	90	82	55	0	323.31	By MS/MS	1.0331	0.50753	1.0589	0.5691	1.2509	1	0.9601	0.55721	1.0294	0.61868	1.2798	0.9323	237	237	237
P33263;A0A1U7Q2C6	P33263;A0A1U7Q2C6	27;27	6;6	4;4	0		0		sp|P33263|CP2CQ_MESAU Cytochrome P450 2C26 OS=Mesocricetus auratus OX=10036 GN=CYP2C26 PE=2 SV=1;tr|A0A1U7Q2C6|A0A1U7Q2C6_MESAU cytochrome P450 2C26 precursor OS=Mesocricetus auratus OX=10036 GN=LOC101831088 PE=3 SV=1	2	27	6	4	27	6	4	62.7	19.2	11.4	55.724	490	490;490	5.69	2	2	2		3	5	5	7	0	38.814	By MS/MS	0.67584	1.0151	1.0448	0.34233	1.8724	1	0.62811	0.99123	1.0391	0.44159	1.8612	0.94462	16	16	16
P30116;A0A1U7Q2C9	P30116;A0A1U7Q2C9	23;23	14;14	10;10	0		0		sp|P30116|GSTMU_MESAU Glutathione S-transferase OS=Mesocricetus auratus OX=10036 PE=2 SV=2;tr|A0A1U7Q2C9|A0A1U7Q2C9_MESAU Glutathione S-transferase OS=Mesocricetus auratus OX=10036 GN=LOC101829268 PE=3 SV=1	2	23	14	10	23	14	10	78	53.7	43.6	25.689	218	218;218	4.72	9	26	30	37	46	42	29	15	0	323.31	By MS/MS	1.4095	0.39909	1.0375	0.71816	0.97949	1	1.31	0.48665	1.0053	0.76235	1.0352	0.92839	82	82	82
Q64682;A0A1U7Q2D0;A0A3Q0D5M5;A0A3Q0D609;A0A1U7R1A4;A0A3Q0D529;A0A3Q0D467;A0A3Q0D5M2;A0A3Q0D0Q7	Q64682;A0A1U7Q2D0;A0A3Q0D5M5;A0A3Q0D609;A0A1U7R1A4;A0A3Q0D529;A0A3Q0D467;A0A3Q0D5M2;A0A3Q0D0Q7	2;2;1;1;1;1;1;1;1	2;2;1;1;1;1;1;1;1	2;2;1;1;1;1;1;1;1	0		0		sp|Q64682|ARBK1_MESAU Beta-adrenergic receptor kinase 1 OS=Mesocricetus auratus OX=10036 GN=GRK2 PE=2 SV=1;tr|A0A1U7Q2D0|A0A1U7Q2D0_MESAU G protein-coupled receptor kinase OS=Mesocricetus auratus OX=10036 GN=Adrbk1 PE=3 SV=1;tr|A0A3Q0D5M5|A0A3Q0D5M5_MESAU	9	2	2	2	2	2	2	4.1	4.1	4.1	79.597	689	689;689;622;659;688;729;744;749;785	5			2		1	2	1		0	12.663	By MS/MS	1.1907	0.37647	0.98389	0.72777	1.0016	1	1.1066	0.45287	0.95921	0.75043	1.0589	0.92894	3	3	3
A0A1U7Q2E0;P24454	A0A1U7Q2E0;P24454	25;23	18;16	18;16	0		0		tr|A0A1U7Q2E0|A0A1U7Q2E0_MESAU Cytochrome P450 OS=Mesocricetus auratus OX=10036 GN=LOC101825889 PE=3 SV=1;sp|P24454|CP2A8_MESAU Cytochrome P450 2A8 OS=Mesocricetus auratus OX=10036 GN=CYP2A8 PE=1 SV=1	2	25	18	18	25	18	18	54	42.3	42.3	57.413	494	494;494	5.32	3	12	7	13	15	24	22	14	0	81.548	By MS/MS	0.81344	0.59996	1.075	0.48904	1.4126	1	0.75599	0.64703	1.0486	0.5512	1.4322	0.93526	65	65	65
P55214;A0A1U7Q2E9	P55214;A0A1U7Q2E9	9;9	9;9	9;9	0		0		sp|P55214|CASP7_MESAU Caspase-7 OS=Mesocricetus auratus OX=10036 GN=CASP7 PE=1 SV=1;tr|A0A1U7Q2E9|A0A1U7Q2E9_MESAU caspase-7 OS=Mesocricetus auratus OX=10036 GN=Casp7 PE=3 SV=1	2	9	9	9	9	9	9	36.6	36.6	36.6	34.037	303	303;303	4.31	5	2	4	8	4	2	3	4	0	79.808	By MS/MS	1.1403	0.3343	0.81361	0.72699	0.8908	1	1.0598	0.41863	0.79436	0.73681	0.95424	0.92621	15	15	15
A0A1U7Q2F4;Q60522;A0A1U7Q3B6;A0A3Q0D0Q6;A0A3Q0CUQ7;A0A3Q0CUQ2;A0A1U8C140;A0A3Q0CYZ5;A0A3Q0D0N8;A0A3Q0CUK1;A0A3Q0CYY7;A0A3Q0D0N1;A0A1U8CBK2;A0A3Q0CUJ2;A0A3Q0CUI7	A0A1U7Q2F4;Q60522;A0A1U7Q3B6;A0A3Q0D0Q6;A0A3Q0CUQ7;A0A3Q0CUQ2;A0A1U8C140;A0A3Q0CYZ5;A0A3Q0D0N8;A0A3Q0CUK1;A0A3Q0CYY7;A0A3Q0D0N1;A0A1U8CBK2;A0A3Q0CUJ2;A0A3Q0CUI7	2;2;2;2;2;2;2;2;2;2;2;2;2;2;2	2;2;2;2;2;2;2;2;2;2;2;2;2;2;2	2;2;2;2;2;2;2;2;2;2;2;2;2;2;2	0		0		tr|A0A1U7Q2F4|A0A1U7Q2F4_MESAU CD44 antigen OS=Mesocricetus auratus OX=10036 GN=Cd44 PE=4 SV=1;sp|Q60522|CD44_MESAU CD44 antigen OS=Mesocricetus auratus OX=10036 GN=CD44 PE=2 SV=1;tr|A0A1U7Q3B6|A0A1U7Q3B6_MESAU CD44 antigen OS=Mesocricetus auratus OX=10036	15	2	2	2	2	2	2	5.7	5.7	5.7	40.216	366	366;431;435;489;498;540;583;622;651;660;685;702;741;754;783	5.57					3	4			0.00028129	4.5603	By MS/MS	1.263	0.3055	0.92801	0.79849	0.83494	1	1.1738	0.38887	0.89986	0.80997	0.9051	0.92577	5	5	5
P17808;A0A1U7Q2F5	P17808;A0A1U7Q2F5	3;3	3;3	2;2	0		0		sp|P17808|MT2_MESAU Metallothionein-2 OS=Mesocricetus auratus OX=10036 GN=MT2 PE=3 SV=1;tr|A0A1U7Q2F5|A0A1U7Q2F5_MESAU Metallothionein OS=Mesocricetus auratus OX=10036 GN=Mt2a PE=3 SV=1	2	3	3	2	3	3	2	65.6	65.6	45.9	6.1763	61	61;61	4.54	4	6	10	9	8	6	8	5	0	28.256	By MS/MS	2.6784	0.21379	0.35908	1.5328	0.043826	1	2.4892	0.086463	0.35263	1.4285	0.17187	0.91755	30	8	30
Q7TQ35;A0A1U8C7F2;A0A1U7Q2G1;A0A1U8C7D9	Q7TQ35;A0A1U8C7F2;A0A1U7Q2G1;A0A1U8C7D9	15;15;15;12	15;15;15;12	15;15;15;12	0		0		sp|Q7TQ35|PARK7_MESAU Parkinson disease protein 7 homolog OS=Mesocricetus auratus OX=10036 GN=PARK7 PE=1 SV=1;tr|A0A1U8C7F2|A0A1U8C7F2_MESAU Maillard deglycase OS=Mesocricetus auratus OX=10036 GN=Park7 PE=3 SV=1;tr|A0A1U7Q2G1|A0A1U7Q2G1_MESAU Maillard degl	4	15	15	15	15	15	15	81	81	81	19.915	189	189;189;189;211	5.09	10	36	37	25	22	21	23	67	0	323.31	By MS/MS	1.1797	0.46054	0.93935	0.65314	1.1758	1	1.0964	0.52602	0.92214	0.69642	1.221	0.93193	87	87	87
A0A1U7Q2G3;P63093;A0A3Q0CY06	A0A1U7Q2G3;P63093	13;13;2	12;12;1	12;12;1	0		0		tr|A0A1U7Q2G3|A0A1U7Q2G3_MESAU guanine nucleotide-binding protein G(S) subunit alpha OS=Mesocricetus auratus OX=10036 GN=Gnas PE=3 SV=1;sp|P63093|GNAS_MESAU Guanine nucleotide-binding protein G(s) subunit alpha OS=Mesocricetus auratus OX=10036 GN=GNAS PE=2	3	13	12	12	13	12	12	40.1	37.3	37.3	45.663	394	394;394;381	4.44	7	5	6	10	7	9	8	3	0	105.27	By MS/MS	1.2225	0.3659	0.89226	0.74429	0.99341	1	1.1362	0.4452	0.87205	0.75841	1.0519	0.92823	29	29	29
Q6EGX7;A0A1U7Q2G6	Q6EGX7;A0A1U7Q2G6	2;2	2;2	2;2	0		0		sp|Q6EGX7|UBL5_MESAU Ubiquitin-like protein 5 OS=Mesocricetus auratus OX=10036 GN=UBL5 PE=3 SV=1;tr|A0A1U7Q2G6|A0A1U7Q2G6_MESAU Ubiquitin-like protein 5 OS=Mesocricetus auratus OX=10036 GN=Ubl5 PE=4 SV=1	2	2	2	2	2	2	2	28.8	28.8	28.8	8.5468	73	73;73	4.27			3	4	2	2			0.0002805	4.5122	By MS/MS	1.206	0.37632	0.79131	0.69942	1.0135	1	1.1208	0.44254	0.77673	0.72091	1.0668	0.92827	4	4	4
P50293;A0A1U7Q2H3	P50293;A0A1U7Q2H3	16;16	16;16	14;14	0		0		sp|P50293|ARY2_MESAU Arylamine N-acetyltransferase 2 OS=Mesocricetus auratus OX=10036 GN=NAT2 PE=2 SV=1;tr|A0A1U7Q2H3|A0A1U7Q2H3_MESAU Arylamine N-acetyltransferase OS=Mesocricetus auratus OX=10036 GN=Nat2 PE=3 SV=1	2	16	16	14	16	16	14	66.9	66.9	59	33.832	290	290;290	4.38	8	18	16	14	9	14	14	9	0	188.89	By MS/MS	1.0395	0.45965	0.95653	0.60876	1.1306	1	0.96607	0.52535	0.93352	0.64391	1.1742	0.93023	58	58	58
P33265;A0A1U7Q2H6	P33265;A0A1U7Q2H6	29;29	28;28	26;26	0		0		sp|P33265|CP2CS_MESAU Cytochrome P450 2C28 OS=Mesocricetus auratus OX=10036 GN=CYP2C28 PE=2 SV=1;tr|A0A1U7Q2H6|A0A1U7Q2H6_MESAU cytochrome P450 2C28 precursor OS=Mesocricetus auratus OX=10036 GN=LOC101832144 PE=3 SV=1	2	29	28	26	29	28	26	71.2	69.8	66.3	55.703	490	490;490	4.51	33	21	17	18	29	38	25	20	0	323.31	By MS/MS	0.94733	0.4723	1.0125	0.5388	1.1702	1	0.88042	0.5204	0.98316	0.58443	1.2109	0.93028	120	123	123
Q64422;A0A1U7Q2H8;A0A1U8BXQ4;A0A1U7QI17	Q64422;A0A1U7Q2H8	7;7;1;1	7;7;1;1	7;7;1;1	0		0		sp|Q64422|GNPI1_MESAU Glucosamine-6-phosphate isomerase 1 OS=Mesocricetus auratus OX=10036 GN=GNPDA1 PE=2 SV=1;tr|A0A1U7Q2H8|A0A1U7Q2H8_MESAU Glucosamine-6-phosphate isomerase OS=Mesocricetus auratus OX=10036 GN=Gnpda1 PE=3 SV=1	4	7	7	7	7	7	7	39.8	39.8	39.8	32.607	289	289;289;274;276	5.46		2	1	1	7	9	6		0	33.631	By MS/MS	1.1756	0.33142	0.84942	0.73633	0.88445	1	1.0926	0.39867	0.83101	0.74412	0.94844	0.92611	12	12	12
O35587;A0A1U7Q2H9	O35587;A0A1U7Q2H9	9;9	9;9	9;9	0		0		sp|O35587|TMEDA_MESAU Transmembrane emp24 domain-containing protein 10 OS=Mesocricetus auratus OX=10036 GN=TMED10 PE=1 SV=1;tr|A0A1U7Q2H9|A0A1U7Q2H9_MESAU transmembrane protein Tmp21 precursor OS=Mesocricetus auratus OX=10036 GN=Tmed10 PE=3 SV=1	2	9	9	9	9	9	9	50.2	50.2	50.2	24.82	219	219;219	4.67	3	4	8	15	23	12	5	3	0	72.187	By MS/MS	1.3867	0.36928	1.0264	0.69646	1.0425	1	1.2888	0.44912	0.9915	0.73202	1.0971	0.92883	37	37	37
A0A1U7Q2I1;A6YF56;A0A1U7Q4C3	A0A1U7Q2I1;A6YF56	63;63;1	63;63;1	59;59;1	0		0		tr|A0A1U7Q2I1|A0A1U7Q2I1_MESAU serum albumin precursor OS=Mesocricetus auratus OX=10036 GN=Alb PE=4 SV=1;sp|A6YF56|ALBU_MESAU Albumin OS=Mesocricetus auratus OX=10036 GN=ALB PE=1 SV=1	3	63	63	59	63	63	59	83.9	83.9	78.8	68.225	608	608;608;609	4.85	280	492	578	489	540	764	792	407	0	323.31	By MS/MS	1.1836	0.43749	0.83283	0.70307	1.1431	1	1.1	0.50325	0.8185	0.72126	1.1883	0.93122	2604	2712	2712
;259740;259741;259742;259743;259744;259745;259746;259747;259748;259749;259750;259751;259752;259753;259754;259755;259756;259757;259758;259759;259760;259761;259762;259763;259764;259765;259766;259767;259768;259769;259770;259771;259772;259773;259774;259775;259776;259777;259778;259779;259780;259781;259782;259783;259784;259785;259786;259787;259788;259789;259790;259791;259792;259793;259794;259795;259796…	464;3927;5677;7358;7401;8983;16156;21372;21390;23174;26809;31308;31393;31434;33490;37962;47415;47440;47442;52197;54001;56838;74128;89697;89711;108640;108645;121540;121722;121747;148332;151783;152252;154267;154578;163685;169003;176354;178714;178785;182880;182986;184964;186165;195849;202503;206454;208772;219527;219567;220519;228375;228435;233095;244156;255598;259172;265866;275655;296601;301466;3030…	84;85	189;288	-1;-1;-1
A0A1U8BK25;P97277;A0A1U7Q2J3;CON__P34955	A0A1U8BK25;P97277;A0A1U7Q2J3	11;11;11;1	11;11;11;1	11;11;11;1	0		0		tr|A0A1U8BK25|A0A1U8BK25_MESAU alpha-1-antitrypsin isoform X1 OS=Mesocricetus auratus OX=10036 GN=Serpina1 PE=3 SV=1;sp|P97277|A1AT_MESAU Alpha-1-antitrypsin OS=Mesocricetus auratus OX=10036 PE=2 SV=1;tr|A0A1U7Q2J3|A0A1U7Q2J3_MESAU alpha-1-antitrypsin prec	4	11	11	11	11	11	11	33.3	33.3	33.3	45.698	412	412;413;413;416	5.57	6	4	5	4	7	17	13	16	0	137.28	By MS/MS	1.2411	0.45108	0.84851	0.69516	1.1271	1	1.1535	0.51984	0.83428	0.71871	1.1746	0.93175	45	45	45
A0A1U7Q2J8;P50292;A0A1U8BZD1	A0A1U7Q2J8;P50292;A0A1U8BZD1	8;8;7	6;6;6	6;6;6	0		0		tr|A0A1U7Q2J8|A0A1U7Q2J8_MESAU Arylamine N-acetyltransferase OS=Mesocricetus auratus OX=10036 GN=Nat1 PE=3 SV=1;sp|P50292|ARY1_MESAU Arylamine N-acetyltransferase 1 OS=Mesocricetus auratus OX=10036 GN=NAT1 PE=2 SV=1;tr|A0A1U8BZD1|A0A1U8BZD1_MESAU Arylamine	3	8	6	6	8	6	6	35.5	27.6	27.6	33.5	290	290;290;293	4.02	4	10	9	3	2	3	6	4	0	182.47	By MS/MS	1.1468	0.44136	0.99823	0.60586	1.1753	1	1.0658	0.51139	0.97633	0.6479	1.2179	0.93178	23	23	34
A0A1U7Q2N9	A0A1U7Q2N9	1	1	1	0		0		tr|A0A1U7Q2N9|A0A1U7Q2N9_MESAU NADH dehydrogenase [ubiquinone] 1 beta subcomplex subunit 8, mitochondrial OS=Mesocricetus auratus OX=10036 GN=Ndufb8 PE=3 SV=1	1	1	1	1	1	1	1	7.5	7.5	7.5	21.53	186	186	1	2								0.0032395	2.3173	By MS/MS	0	0	0	0.81909	1.3725	1	0	0	0	0.79756	1.4133	0.93938	0	0	0
A0A1U7Q2P6	A0A1U7Q2P6	16	16	16	0		0		tr|A0A1U7Q2P6|A0A1U7Q2P6_MESAU 4-hydroxy-2-oxoglutarate aldolase, mitochondrial OS=Mesocricetus auratus OX=10036 GN=Hoga1 PE=3 SV=1	1	16	16	16	16	16	16	71.3	71.3	71.3	34.773	321	321	5.37	9	10	8	8	19	30	22	21	0	323.31	By MS/MS	1.0223	0.53301	0.97661	0.56667	1.2851	1	0.95014	0.58845	0.95736	0.62058	1.3185	0.93369	71	81	81
A0A1U7Q2P7	A0A1U7Q2P7	7	7	7	0		0		tr|A0A1U7Q2P7|A0A1U7Q2P7_MESAU phosphoinositide 3-kinase adapter protein 1 OS=Mesocricetus auratus OX=10036 GN=Pik3ap1 PE=4 SV=1	1	7	7	7	7	7	7	12.2	12.2	12.2	90.677	805	805	4.19	2	4	3	5	5	4	3		0	68.501	By MS/MS	1.3165	0.27972	0.76044	0.74403	0.80478	1	1.2235	0.3653	0.74178	0.74859	0.87338	0.9248	4	4	4
A0A1U7Q2P9	A0A1U7Q2P9	5	3	3	0		0		tr|A0A1U7Q2P9|A0A1U7Q2P9_MESAU cytochrome P450 2C70-like OS=Mesocricetus auratus OX=10036 GN=LOC101829294 PE=3 SV=1	1	5	3	3	5	3	3	9.8	6.7	6.7	55.501	489	489	5	2				2	4	2		0	6.43	By MS/MS	1.1583	0.40554	0.78149	0.74044	0.98505	1	1.0765	0.49154	0.77025	0.74775	1.0456	0.92924	7	7	7
A0A3Q0CKJ2;A0A3Q0CIY4;A0A1U7Q2Q2	A0A3Q0CKJ2;A0A3Q0CIY4;A0A1U7Q2Q2	1;1;1	1;1;1	1;1;1	0		0		tr|A0A3Q0CKJ2|A0A3Q0CKJ2_MESAU Exocyst complex component OS=Mesocricetus auratus OX=10036 GN=Exoc6 PE=3 SV=1;tr|A0A3Q0CIY4|A0A3Q0CIY4_MESAU Exocyst complex component OS=Mesocricetus auratus OX=10036 GN=Exoc6 PE=3 SV=1;tr|A0A1U7Q2Q2|A0A1U7Q2Q2_MESAU Exocyst	3	1	1	1	1	1	1	2.7	2.7	2.7	84.711	729	729;801;804	2		2							0	17.736	By MS/MS	0	0	0	0	0	0	0	0	0	0	0	0	0	0	0
A0A3Q0CJ99;A0A3Q0CJM5;A0A1U7Q2Q6	A0A3Q0CJ99;A0A3Q0CJM5;A0A1U7Q2Q6	2;2;2	2;2;2	2;2;2	0		0		tr|A0A3Q0CJ99|A0A3Q0CJ99_MESAU renalase isoform X3 OS=Mesocricetus auratus OX=10036 GN=Rnls PE=4 SV=1;tr|A0A3Q0CJM5|A0A3Q0CJM5_MESAU renalase isoform X2 OS=Mesocricetus auratus OX=10036 GN=Rnls PE=4 SV=1;tr|A0A1U7Q2Q6|A0A1U7Q2Q6_MESAU renalase isoform X1 O	3	2	2	2	2	2	2	9.7	9.7	9.7	31.992	290	290;330;342	6.83						2	3	1	0	6.7807	By MS/MS	1.3416	0.26766	0.16034	0.66776	0.8331	1	1.2468	0.34684	0.17841	0.64899	0.89686	0.92392	1	1	1
A0A1U8BX90;A0A1U7Q2Q7	A0A1U8BX90;A0A1U7Q2Q7	20;20	20;20	19;19	0		0		tr|A0A1U8BX90|A0A1U8BX90_MESAU APOBEC1 complementation factor isoform X2 OS=Mesocricetus auratus OX=10036 GN=A1cf PE=4 SV=1;tr|A0A1U7Q2Q7|A0A1U7Q2Q7_MESAU APOBEC1 complementation factor isoform X1 OS=Mesocricetus auratus OX=10036 GN=A1cf PE=4 SV=1	2	20	20	19	20	20	19	44.1	44.1	42.2	64.46	587	587;595	4.5	3	12	18	20	24	12	5	10	0	265.42	By MS/MS	1.1096	0.38893	0.89625	0.63154	1.0645	1	1.0312	0.45654	0.86708	0.66429	1.1143	0.9294	39	39	39
A0A1U7Q2R2;A0A3Q0CE70;Q9QYC8	A0A1U7Q2R2;A0A3Q0CE70;Q9QYC8	8;8;7	8;8;7	8;8;7	0		0		tr|A0A1U7Q2R2|A0A1U7Q2R2_MESAU ectonucleoside triphosphate diphosphohydrolase 5 precursor OS=Mesocricetus auratus OX=10036 GN=Entpd5 PE=3 SV=1;tr|A0A3Q0CE70|A0A3Q0CE70_MESAU ectonucleoside triphosphate diphosphohydrolase 5 isoform X1 OS=Mesocricetus auratu	3	8	8	8	8	8	8	30.1	30.1	30.1	47.362	428	428;459;469	4.36	1	4	6	8	5	5	2	2	0	49.968	By MS/MS	1.3889	0.34984	1.0812	0.72002	0.99492	1	1.2908	0.44241	1.0427	0.73536	1.0483	0.92889	5	5	7
A0A1U7Q2R3	A0A1U7Q2R3	2	1	1	0		0		tr|A0A1U7Q2R3|A0A1U7Q2R3_MESAU KN motif and ankyrin repeat domain-containing protein 1 OS=Mesocricetus auratus OX=10036 GN=Kank1 PE=4 SV=1	1	2	1	1	2	1	1	2.1	0.8	0.8	148.2	1357	1357	1	2								0.0013017	3.0205	By MS/MS	1.5532	0.38405	0.77698	0.84008	0.82911	1	1.4435	0.47959	0.76576	0.83796	0.90166	0.92636	1	1	1
A0A1U7Q2T3	A0A1U7Q2T3	3	3	3	0		0		tr|A0A1U7Q2T3|A0A1U7Q2T3_MESAU syntaxin-5 OS=Mesocricetus auratus OX=10036 GN=Stx5 PE=3 SV=1	1	3	3	3	3	3	3	11.3	11.3	11.3	39.804	355	355	3.8		2	4	4	5				0	54.533	By MS/MS	1.2323	0.38579	1.0558	0.83091	0.98566	1	1.1453	0.46272	1.0243	0.79602	1.0489	0.92851	1	1	1
A0A1U7Q2T6;A0A3Q0CPM0;A0A3Q0D4J6	A0A1U7Q2T6;A0A3Q0CPM0	39;38;9	39;38;9	39;38;9	0		0		tr|A0A1U7Q2T6|A0A1U7Q2T6_MESAU Hsc70/Hsp90-organizing protein OS=Mesocricetus auratus OX=10036 GN=Stip1 PE=4 SV=1;tr|A0A3Q0CPM0|A0A3Q0CPM0_MESAU Hsc70/Hsp90-organizing protein OS=Mesocricetus auratus OX=10036 GN=Stip1 PE=4 SV=1	3	39	39	39	39	39	39	66.5	66.5	66.5	62.566	543	543;547;495	4.66	15	18	27	37	41	40	35	7	0	221.61	By MS/MS	1.2185	0.43702	0.98446	0.66602	1.0987	1	1.1324	0.51318	0.96051	0.69436	1.1454	0.93039	154	155	155
A0A1U8C7W9;A0A1U7Q2T7	A0A1U8C7W9;A0A1U7Q2T7	7;7	7;7	7;7	0		0		tr|A0A1U8C7W9|A0A1U8C7W9_MESAU Peptidylprolyl isomerase OS=Mesocricetus auratus OX=10036 GN=Fkbp2 PE=4 SV=1;tr|A0A1U7Q2T7|A0A1U7Q2T7_MESAU Peptidylprolyl isomerase OS=Mesocricetus auratus OX=10036 GN=Fkbp2 PE=4 SV=1	2	7	7	7	7	7	7	63.6	63.6	63.6	15.36	140	140;174	5.11		2	6	12	18	11	10	2	0	128.12	By MS/MS	1.1443	0.34388	0.90217	0.68904	0.9986	1	1.0634	0.43258	0.87557	0.71315	1.0541	0.92829	13	13	13
A0A1U7QBB0;A0A3Q0CHY0;A0A1U7Q4V8;A0A1U8C0I6;A0A1U8BP12;A0A3Q0CNB0;A0A1U7Q2U0;A0A1U7Q684;A0A3Q0CNT2	A0A1U7QBB0;A0A3Q0CHY0;A0A1U7Q4V8;A0A1U8C0I6;A0A1U8BP12;A0A3Q0CNB0;A0A1U7Q2U0;A0A1U7Q684;A0A3Q0CNT2	7;7;7;7;7;7;7;7;5	7;7;7;7;7;7;7;7;5	7;7;7;7;7;7;7;7;5	0		0		tr|A0A1U7QBB0|A0A1U7QBB0_MESAU Splicing factor 1 OS=Mesocricetus auratus OX=10036 GN=Sf1 PE=3 SV=1;tr|A0A3Q0CHY0|A0A3Q0CHY0_MESAU Splicing factor 1 OS=Mesocricetus auratus OX=10036 GN=Sf1 PE=3 SV=1;tr|A0A1U7Q4V8|A0A1U7Q4V8_MESAU Splicing factor 1 OS=Mesocr	9	7	7	7	7	7	7	14.1	14.1	14.1	59.714	548	548;568;571;608;611;632;638;639;593	4.71	2	2	4	3	8	4	2	3	0	31.688	By MS/MS	1.1112	0.41585	0.97452	0.61591	1.0207	1	1.0327	0.4763	0.94616	0.64443	1.0705	0.92736	5	5	5
A0A3Q0CNT3;A0A1U8C1A5;A0A1U7Q2U5	A0A3Q0CNT3;A0A1U8C1A5;A0A1U7Q2U5	3;3;3	3;3;3	3;3;3	0		0		tr|A0A3Q0CNT3|A0A3Q0CNT3_MESAU N-terminal kinase-like protein isoform X3 OS=Mesocricetus auratus OX=10036 GN=Scyl1 PE=4 SV=1;tr|A0A1U8C1A5|A0A1U8C1A5_MESAU N-terminal kinase-like protein isoform X2 OS=Mesocricetus auratus OX=10036 GN=Scyl1 PE=4 SV=1;tr|A0A	3	3	3	3	3	3	3	6.5	6.5	6.5	83.946	758	758;804;805	3.67		3			2	1			0	15.651	By MS/MS	0	0	0	0	0	0	0	0	0	0	0	0	0	0	0
A0A1U7Q2V5;A0A1U8BIF5	A0A1U7Q2V5;A0A1U8BIF5	53;53	45;45	45;45	0		0		tr|A0A1U7Q2V5|A0A1U7Q2V5_MESAU Spectrin beta chain OS=Mesocricetus auratus OX=10036 GN=Sptbn2 PE=3 SV=1;tr|A0A1U8BIF5|A0A1U8BIF5_MESAU Spectrin beta chain OS=Mesocricetus auratus OX=10036 GN=Sptbn2 PE=3 SV=1	2	53	45	45	53	45	45	27.3	24	24	270.85	2388	2388;2395	3.51	21	39	21	32	20	12	7	5	0	203.56	By MS/MS	1.0614	0.40379	0.93147	0.64672	1.0438	1	0.98642	0.46755	0.90976	0.67293	1.1006	0.92871	68	68	68
A0A1U7Q2V8	A0A1U7Q2V8	17	17	5	0		0		tr|A0A1U7Q2V8|A0A1U7Q2V8_MESAU Serine/threonine-protein phosphatase OS=Mesocricetus auratus OX=10036 GN=Ppp1ca PE=3 SV=1	1	17	17	5	17	17	5	61.5	61.5	14.5	37.512	330	330	5.47	4	3	5	15	24	28	24	9	0	297.16	By MS/MS	1.2964	0.32552	0.9308	0.79193	0.9002	1	1.2048	0.40201	0.90982	0.78928	0.96489	0.92697	38	38	38
A0A3Q0CQC3;A0A1U7Q507;A0A3Q0CQM4;A0A1U7Q2W2;A0A1U7Q6F9;A0A3Q0CQM9;A0A1U8BZI6;A0A1U8BMW1;A0A1U8BRJ5;A0A3Q0CQA2;A0A1U8BYS5;A0A1U8BZG6	A0A3Q0CQC3;A0A1U7Q507;A0A3Q0CQM4;A0A1U7Q2W2;A0A1U7Q6F9;A0A3Q0CQM9;A0A1U8BZI6;A0A1U8BMW1;A0A1U8BRJ5;A0A3Q0CQA2;A0A1U8BYS5;A0A1U8BZG6	8;8;8;8;8;7;7;7;7;7;7;7	8;8;8;8;8;7;7;7;7;7;7;7	8;8;8;8;8;7;7;7;7;7;7;7	0		0		tr|A0A3Q0CQC3|A0A3Q0CQC3_MESAU serine/threonine-protein phosphatase 6 regulatory subunit 3 isoform X12 OS=Mesocricetus auratus OX=10036 GN=Ppp6r3 PE=3 SV=1;tr|A0A1U7Q507|A0A1U7Q507_MESAU serine/threonine-protein phosphatase 6 regulatory subunit 3 isoform X	12	8	8	8	8	8	8	12	12	12	92.632	827	827;844;867;873;879;849;860;866;878;889;889;895	3.71	9	5				3	4	3	0	27.841	By MS/MS	1.2951	0.30079	0.83597	0.73225	0.98177	1	1.2036	0.39366	0.8167	0.75853	1.0449	0.92986	8	8	8
A0A1U7Q513;A0A1U7Q2W5;A0A3Q0CSI2;A0A1U8BTT8;A0A3Q0CQP4	A0A1U7Q513;A0A1U7Q2W5;A0A3Q0CSI2;A0A1U8BTT8;A0A3Q0CQP4	15;15;14;13;12	15;15;14;13;12	15;15;14;13;12	0		0		tr|A0A1U7Q513|A0A1U7Q513_MESAU src substrate cortactin isoform X2 OS=Mesocricetus auratus OX=10036 GN=Cttn PE=4 SV=1;tr|A0A1U7Q2W5|A0A1U7Q2W5_MESAU src substrate cortactin isoform X1 OS=Mesocricetus auratus OX=10036 GN=Cttn PE=4 SV=1;tr|A0A3Q0CSI2|A0A3Q0CS	5	15	15	15	15	15	15	30.2	30.2	30.2	57.725	517	517;554;517;480;443	4.75		7	15	22	12	8	13	6	0	37.436	By MS/MS	1.1722	0.3906	0.9304	0.64822	1.0159	1	1.0894	0.45561	0.90653	0.6778	1.0642	0.92747	47	47	47
P61806;A0A1U7Q2W9	P61806;A0A1U7Q2W9	5;5	5;5	5;5	0		0		sp|P61806|DAD1_MESAU Dolichyl-diphosphooligosaccharide--protein glycosyltransferase subunit DAD1 OS=Mesocricetus auratus OX=10036 GN=DAD1 PE=3 SV=3;tr|A0A1U7Q2W9|A0A1U7Q2W9_MESAU Dolichyl-diphosphooligosaccharide--protein glycosyltransferase subunit DAD1 O	2	5	5	5	5	5	5	54	54	54	12.497	113	113;113	3.81	4	4	8	4	6	2		3	0	19.005	By MS/MS	1.3099	0.31082	0.88362	0.7985	0.80488	1	1.2173	0.39562	0.85736	0.80064	0.87869	0.92597	23	23	23
A0A1U7Q2X0;A0A1U7Q6I1	A0A1U7Q2X0;A0A1U7Q6I1	4;4	4;4	4;4	0		0		tr|A0A1U7Q2X0|A0A1U7Q2X0_MESAU lymphocyte-specific protein 1 isoform X2 OS=Mesocricetus auratus OX=10036 GN=Lsp1 PE=4 SV=1;tr|A0A1U7Q6I1|A0A1U7Q6I1_MESAU lymphocyte-specific protein 1 isoform X1 OS=Mesocricetus auratus OX=10036 GN=Lsp1 PE=4 SV=1	2	4	4	4	4	4	4	14	14	14	36.604	329	329;330	3.21	6	5	2		1	2	2	1	0	48.944	By MS/MS	1.4557	0.38192	0.85092	0.91415	0.88718	1	1.3529	0.48753	0.81495	0.9154	0.95412	0.92813	8	8	8
A0A1U7Q2X3	A0A1U7Q2X3	10	10	10	0		0		tr|A0A1U7Q2X3|A0A1U7Q2X3_MESAU chitinase domain-containing protein 1 OS=Mesocricetus auratus OX=10036 GN=Chid1 PE=4 SV=1	1	10	10	10	10	10	10	28.2	28.2	28.2	44.986	393	393	4.25	6	4	5	10	8	2	6	3	0	59.327	By MS/MS	1.2137	0.3525	0.86856	0.67802	0.99036	1	1.128	0.4222	0.84421	0.68783	1.0498	0.92763	18	20	20
A0A1U7Q2X8	A0A1U7Q2X8	4	4	4	0		0		tr|A0A1U7Q2X8|A0A1U7Q2X8_MESAU synembryn-A OS=Mesocricetus auratus OX=10036 GN=Ric8a PE=3 SV=1	1	4	4	4	4	4	4	9.4	9.4	9.4	59.644	530	530	7					2	2	1	6	0	12.677	By MS/MS	1.1302	0.3658	0.69898	0.717	1.0213	1	1.0503	0.42958	0.6642	0.72061	1.0768	0.92926	2	2	5
A0A1U7Q2Z2;A0A1U7Q6P8	A0A1U7Q2Z2;A0A1U7Q6P8	3;3	1;1	1;1	0		0		tr|A0A1U7Q2Z2|A0A1U7Q2Z2_MESAU RNA-binding protein FUS isoform X2 OS=Mesocricetus auratus OX=10036 GN=Fus PE=3 SV=1;tr|A0A1U7Q6P8|A0A1U7Q6P8_MESAU RNA-binding protein FUS isoform X1 OS=Mesocricetus auratus OX=10036 GN=Fus PE=3 SV=1	2	3	1	1	3	1	1	6	1.6	1.6	52.544	516	516;517	5					2				0.0070611	2.0236	By MS/MS	0	0	0	0	0	0	0	0	0	0	0	0	0	0	0
A0A1U7Q2Z5;A0A1U8C6I6	A0A1U7Q2Z5;A0A1U8C6I6	2;1	2;1	2;1	0		0		tr|A0A1U7Q2Z5|A0A1U7Q2Z5_MESAU E3 ubiquitin protein ligase OS=Mesocricetus auratus OX=10036 GN=Rnf40 PE=3 SV=1;tr|A0A1U8C6I6|A0A1U8C6I6_MESAU E3 ubiquitin protein ligase OS=Mesocricetus auratus OX=10036 GN=Rnf20 PE=3 SV=1	2	2	2	2	2	2	2	2.2	2.2	2.2	113.86	1001	1001;975	2	2	1	2						0.00029762	5.9612	By MS/MS	1.2138	0.43987	0.84684	0.65905	0.89434	1	1.1281	0.423	0.83131	0.69192	0.9519	0.92711	1	3	3
A0A1U7Q314	A0A1U7Q314	4	4	4	0		0		tr|A0A1U7Q314|A0A1U7Q314_MESAU Complex I intermediate-associated protein 30, mitochondrial OS=Mesocricetus auratus OX=10036 GN=Ndufaf1 PE=3 SV=2	1	4	4	4	4	4	4	14.3	14.3	14.3	37.487	328	328	3.25		2	4		2				0	7.2548	By MS/MS	1.0615	0.40212	0.93321	0.67443	1.0067	1	0.98651	0.47694	0.91053	0.69901	1.061	0.92828	3	3	3
A0A1U8CQW7;A0A1U7Q315;CON__Q28194;A0A1U7QVX9;A0A3Q0DCQ9	A0A1U8CQW7;A0A1U7Q315;CON__Q28194	21;21;12;1;1	21;21;12;1;1	21;21;12;1;1	0		0		tr|A0A1U8CQW7|A0A1U8CQW7_MESAU thrombospondin-1 isoform X2 OS=Mesocricetus auratus OX=10036 GN=Thbs1 PE=3 SV=1;tr|A0A1U7Q315|A0A1U7Q315_MESAU thrombospondin-1 isoform X1 OS=Mesocricetus auratus OX=10036 GN=Thbs1 PE=3 SV=1;	5	21	21	21	21	21	21	20.1	20.1	20.1	129.57	1170	1170;1171;1170;956;1172	4.69	7	7	6	5	10	12	7	7	0	55.103	By MS/MS	1.3476	0.28049	0.79572	0.84206	0.81846	1	1.2524	0.37026	0.77047	0.84363	0.88999	0.92627	36	36	36
A0A1U7Q331	A0A1U7Q331	1	1	1	0		0		tr|A0A1U7Q331|A0A1U7Q331_MESAU Polypeptide N-acetylgalactosaminyltransferase OS=Mesocricetus auratus OX=10036 GN=Galnt2 PE=3 SV=1	1	1	1	1	1	1	1	3.5	3.5	3.5	64.616	570	570	2		2							0	8.8036	By MS/MS	0	0	0	0	0	0	0	0	0	0	0	0	0	0	0
A0A1U7Q334	A0A1U7Q334	9	9	9	0		0		tr|A0A1U7Q334|A0A1U7Q334_MESAU Exocyst complex component 8 OS=Mesocricetus auratus OX=10036 GN=Exoc8 PE=3 SV=1	1	9	9	9	9	9	9	14.9	14.9	14.9	81.163	716	716	3.86	7		2	4	4	1	2	2	0	50.535	By MS/MS	1.1832	0.50473	0.92913	0.65202	0.91725	1	1.0997	0.56292	0.90267	0.66993	0.97828	0.92658	9	9	9
A0A1U7Q341	A0A1U7Q341	1	1	1	0		0		tr|A0A1U7Q341|A0A1U7Q341_MESAU RNA pseudouridylate synthase domain-containing protein 2 OS=Mesocricetus auratus OX=10036 GN=Rpusd2 PE=4 SV=1	1	1	1	1	1	1	1	2.9	2.9	2.9	61.472	554	554	1	2								0.0015232	2.571	By MS/MS	0	0	0	0	0	0	0	0	0	0	0	0	0	0	0
A0A1U7Q360;A0A1U8CJH0;A0A1U7R5L8	A0A1U7Q360	42;1;1	42;1;1	42;1;1	0		0		tr|A0A1U7Q360|A0A1U7Q360_MESAU Catalase OS=Mesocricetus auratus OX=10036 GN=Cat PE=3 SV=1	3	42	42	42	42	42	42	86.5	86.5	86.5	60.012	527	527;356;598	4.92	120	131	128	319	362	232	306	152	0	323.31	By MS/MS	0.90096	0.59416	1.0262	0.4906	1.4349	1	0.83733	0.63156	1.0035	0.54155	1.4581	0.93622	788	793	793
A0A3Q0CY99;A0A1U7Q361	A0A3Q0CY99;A0A1U7Q361	1;1	1;1	1;1	0		0		tr|A0A3Q0CY99|A0A3Q0CY99_MESAU Amino acid transporter OS=Mesocricetus auratus OX=10036 GN=Slc1a2 PE=3 SV=1;tr|A0A1U7Q361|A0A1U7Q361_MESAU Amino acid transporter OS=Mesocricetus auratus OX=10036 GN=Slc1a2 PE=3 SV=1	2	1	1	1	1	1	1	2.7	2.7	2.7	61.361	564	564;573	4				4					0.00079576	3.3381	By MS/MS	0	0	0	0	0	0	0	0	0	0	0	0	0	0	0
A0A1U7Q362	A0A1U7Q362	6	6	6	0		0		tr|A0A1U7Q362|A0A1U7Q362_MESAU COMM domain-containing protein 9 OS=Mesocricetus auratus OX=10036 GN=Commd9 PE=4 SV=2	1	6	6	6	6	6	6	47.5	47.5	47.5	21.992	198	198	4.91	2		2	3	7	5	4		0	147.36	By MS/MS	1.0905	0.40464	0.94905	0.675	0.89372	1	1.0135	0.46869	0.92552	0.6967	0.95442	0.92551	5	5	5
A0A1U7Q5M4;A0A1U8CBH7;A0A1U7Q368;A0A3Q0CZC9	A0A1U7Q5M4;A0A1U8CBH7;A0A1U7Q368;A0A3Q0CZC9	15;15;15;15	15;15;15;15	15;15;15;15	0		0		tr|A0A1U7Q5M4|A0A1U7Q5M4_MESAU ADP-ribosylation factor GTPase-activating protein 2 isoform X4 OS=Mesocricetus auratus OX=10036 GN=Arfgap2 PE=4 SV=1;tr|A0A1U8CBH7|A0A1U8CBH7_MESAU ADP-ribosylation factor GTPase-activating protein 2 isoform X3 OS=Mesocricetu	4	15	15	15	15	15	15	29.4	29.4	29.4	56.707	520	520;529;534;543	3.48	6	13	13	14	15	4			0	129.35	By MS/MS	1.2118	0.40601	0.96474	0.64133	1.0402	1	1.1262	0.47249	0.93928	0.67529	1.0932	0.92988	37	37	37
A0A1U7Q371;P86217	A0A1U7Q371;P86217	10;5	10;5	10;5	0		0		tr|A0A1U7Q371|A0A1U7Q371_MESAU Complex I-30kD OS=Mesocricetus auratus OX=10036 GN=Ndufs3 PE=3 SV=1;sp|P86217|NDUS3_MESAU NADH dehydrogenase [ubiquinone] iron-sulfur protein 3, mitochondrial (Fragment) OS=Mesocricetus auratus OX=10036 GN=NDUFS3 PE=1 SV=1	2	10	10	10	10	10	10	44.9	44.9	44.9	30.113	263	263;94	4.67	1	6	7	7	9	7	6	3	0	77.836	By MS/MS	0.95049	0.36926	0.93467	0.56745	1.0437	1	0.88335	0.42563	0.91	0.59449	1.0931	0.9276	14	14	14
A0A1U7Q397	A0A1U7Q397	2	2	2	0		0		tr|A0A1U7Q397|A0A1U7Q397_MESAU mitochondrial import inner membrane translocase subunit Tim10 OS=Mesocricetus auratus OX=10036 GN=Timm10 PE=4 SV=1	1	2	2	2	2	2	2	16.7	16.7	16.7	10.333	90	90	3	2						1		0.0084972	1.9851	By MS/MS	1.2547	0.42589	0.97938	0.68805	1.0631	1	1.166	0.50056	0.95553	0.71564	1.1148	0.92986	2	2	2
A0A1U7Q3A0	A0A1U7Q3A0	6	6	6	0		0		tr|A0A1U7Q3A0|A0A1U7Q3A0_MESAU Zinc finger CCCH domain-containing protein 15 OS=Mesocricetus auratus OX=10036 GN=Zc3h15 PE=3 SV=1	1	6	6	6	6	6	6	16	16	16	48.443	426	426	2.16	10	11			2	2			0	131.09	By MS/MS	1.1189	0.32274	0.85124	0.71441	0.92698	1	1.0398	0.39269	0.82842	0.72929	0.99108	0.9267	17	17	17
A0A1U7Q3A1;A0A1U7Q7K2	A0A1U7Q3A1;A0A1U7Q7K2	6;6	6;6	6;6	0		0		tr|A0A1U7Q3A1|A0A1U7Q3A1_MESAU nck-associated protein 1 isoform X2 OS=Mesocricetus auratus OX=10036 GN=Nckap1 PE=4 SV=1;tr|A0A1U7Q7K2|A0A1U7Q7K2_MESAU nck-associated protein 1 isoform X1 OS=Mesocricetus auratus OX=10036 GN=Nckap1 PE=4 SV=1	2	6	6	6	6	6	6	9	9	9	128.82	1128	1128;1134	4.6	2		2	3	2	3	3		0	18.519	By MS/MS	1.067	0.38116	0.84467	0.63397	1.0352	1	0.99166	0.44838	0.82733	0.65757	1.0859	0.92929	7	7	7
A0A3Q0D6K7;A0A1U7Q3A8	A0A3Q0D6K7;A0A1U7Q3A8	11;11	11;11	10;10	0		0		tr|A0A3Q0D6K7|A0A3Q0D6K7_MESAU Golgi reassembly-stacking protein 2 isoform X2 OS=Mesocricetus auratus OX=10036 GN=Gorasp2 PE=3 SV=1;tr|A0A1U7Q3A8|A0A1U7Q3A8_MESAU Golgi reassembly-stacking protein 2 isoform X1 OS=Mesocricetus auratus OX=10036 GN=Gorasp2 PE	2	11	11	10	11	11	10	30.9	30.9	29	43.207	414	414;448	4.74	2	6	5	8	8	8	6	4	0	126.03	By MS/MS	1.2509	0.38629	0.81766	0.67995	0.93584	1	1.1626	0.46229	0.81181	0.69597	0.99435	0.92673	24	24	24
A0A1U7Q3C8	A0A1U7Q3C8	5	5	4	0		0		tr|A0A1U7Q3C8|A0A1U7Q3C8_MESAU Microtubule-associated protein RP/EB family member 2 OS=Mesocricetus auratus OX=10036 GN=Mapre2 PE=3 SV=1	1	5	5	4	5	5	4	23.9	23.9	20.9	36.903	326	326	5.32		2	1	4	3	3	3	3	0	116.28	By MS/MS	1.0868	0.53416	1.0667	0.63994	1.388	1	1.01	0.58469	1.0447	0.68552	1.4155	0.93608	3	3	3
A0A1U7Q3D8	A0A1U7Q3D8	9	9	9	0		0		tr|A0A1U7Q3D8|A0A1U7Q3D8_MESAU protein disulfide-isomerase TMX3 OS=Mesocricetus auratus OX=10036 GN=Tmx3 PE=4 SV=2	1	9	9	9	9	9	9	21	21	21	54.829	486	486	5.17	2	2	2	2	3	5	5	3	0	30.192	By MS/MS	1.3435	0.30382	1.0058	0.80023	0.89111	1	1.2486	0.39544	0.98296	0.81686	0.96164	0.92777	16	16	16
A0A1U7Q674;A0A1U7Q3D9	A0A1U7Q674;A0A1U7Q3D9	4;4	4;4	4;4	0		0		tr|A0A1U7Q674|A0A1U7Q674_MESAU programmed cell death protein 6 isoform X2 OS=Mesocricetus auratus OX=10036 GN=Pdcd6 PE=4 SV=1;tr|A0A1U7Q3D9|A0A1U7Q3D9_MESAU programmed cell death protein 6 isoform X1 OS=Mesocricetus auratus OX=10036 GN=Pdcd6 PE=4 SV=1	2	4	4	4	4	4	4	22.2	22.2	22.2	21.667	189	189;191	6.24				2	4	7	10	2	0	17.813	By MS/MS	1.284	0.3367	0.9384	0.73775	0.98102	1	1.1933	0.42991	0.91225	0.752	1.0407	0.9313	10	10	10
A0A1U7Q3F0	A0A1U7Q3F0	3	3	3	0		0		tr|A0A1U7Q3F0|A0A1U7Q3F0_MESAU Sorting nexin OS=Mesocricetus auratus OX=10036 GN=Snx18 PE=3 SV=1	1	3	3	3	3	3	3	6.2	6.2	6.2	68.058	617	617	4.83	1			1	2	1		1	0	6.1792	By MS/MS	0	0	0	0	0	0	0	0	0	0	0	0	0	0	0
A0A1U7Q3G0	A0A1U7Q3G0	18	18	18	0		0		tr|A0A1U7Q3G0|A0A1U7Q3G0_MESAU neurolysin, mitochondrial OS=Mesocricetus auratus OX=10036 GN=Nln PE=3 SV=1	1	18	18	18	18	18	18	30.1	30.1	30.1	80.375	704	704	4.76		7	15	13	10	6	9	8	0	101.96	By MS/MS	1.086	0.41646	0.9452	0.63975	1.0592	1	1.0093	0.48003	0.92251	0.67312	1.1097	0.93016	28	28	28
A0A1U7Q3G6	A0A1U7Q3G6	15	15	15	0		0		tr|A0A1U7Q3G6|A0A1U7Q3G6_MESAU Beta-hexosaminidase OS=Mesocricetus auratus OX=10036 GN=Hexb PE=3 SV=1	1	15	15	15	15	15	15	34.5	34.5	34.5	61.055	539	539	5.52	2	5	6	6	10	13	17	10	0	171.29	By MS/MS	1.2819	0.3058	0.96623	0.72299	0.83067	1	1.1914	0.39374	0.94618	0.73905	0.89764	0.92526	31	31	31
A0A1U7Q3G9	A0A1U7Q3G9	47	47	47	0		0		tr|A0A1U7Q3G9|A0A1U7Q3G9_MESAU dimethylglycine dehydrogenase, mitochondrial OS=Mesocricetus auratus OX=10036 GN=Dmgdh PE=3 SV=1	1	47	47	47	47	47	47	72.4	72.4	72.4	96.787	865	865	4.77	21	43	52	75	72	57	60	40	0	323.31	By MS/MS	0.90921	0.52292	0.99284	0.5309	1.2957	1	0.84499	0.57253	0.97324	0.58178	1.3254	0.93367	183	183	185
A0A1U7Q3H3	A0A1U7Q3H3	2	2	2	0		0		tr|A0A1U7Q3H3|A0A1U7Q3H3_MESAU Protein kish OS=Mesocricetus auratus OX=10036 GN=Tmem167a PE=3 SV=1	1	2	2	2	2	2	2	59.7	59.7	59.7	8.0598	72	72	1	2								0	11.667	By MS/MS	0	0	0	0	0	0	0	0	0	0	0	0	0	0	0
A0A1U7Q6N5;A0A1U7Q3J4;A0A1U8BDX7;A0A1U8BHL0;A0A1U7Q8B6;A0A1U7QH05	A0A1U7Q6N5;A0A1U7Q3J4;A0A1U8BDX7;A0A1U8BHL0;A0A1U7Q8B6;A0A1U7QH05	1;1;1;1;1;1	1;1;1;1;1;1	1;1;1;1;1;1	0		0		tr|A0A1U7Q6N5|A0A1U7Q6N5_MESAU ralBP1-associated Eps domain-containing protein 1 isoform X6 OS=Mesocricetus auratus OX=10036 GN=Reps1 PE=4 SV=1;tr|A0A1U7Q3J4|A0A1U7Q3J4_MESAU ralBP1-associated Eps domain-containing protein 1 isoform X5 OS=Mesocricetus aura	6	1	1	1	1	1	1	1.6	1.6	1.6	83.572	768	768;769;775;795;795;796	1	1								0.0012977	2.9618	By MS/MS	1.2756	0.50755	1.1057	0.74524	1.1813	1	1.1855	0.58011	1.08	0.77831	1.2292	0.9336	1	1	1
A0A1U7Q3J7;A0A1U8CTC8;A0A3Q0CHG6;A0A1U8D555;A0A3Q0CI49;A0A3Q0CCU4;A0A1U8CTF0	A0A1U7Q3J7;A0A1U8CTC8;A0A3Q0CHG6;A0A1U8D555	44;43;43;43;14;14;14	44;43;43;43;14;14;14	42;41;41;41;12;12;12	0		0		tr|A0A1U7Q3J7|A0A1U7Q3J7_MESAU utrophin isoform X2 OS=Mesocricetus auratus OX=10036 GN=Utrn PE=4 SV=1;tr|A0A1U8CTC8|A0A1U8CTC8_MESAU utrophin isoform X4 OS=Mesocricetus auratus OX=10036 GN=Utrn PE=4 SV=1;tr|A0A3Q0CHG6|A0A3Q0CHG6_MESAU utrophin isoform X3 O	7	44	44	42	44	44	42	16.1	16.1	15.5	392.06	3430	3430;3421;3422;3435;943;956;987	4.17	12	19	18	21	21	16	8	9	0	198.7	By MS/MS	1.2261	0.37743	0.98263	0.69462	1.0171	1	1.1395	0.43801	0.95326	0.71958	1.0692	0.92848	42	43	43
A0A1U7Q3J9	A0A1U7Q3J9	6	6	6	0		0		tr|A0A1U7Q3J9|A0A1U7Q3J9_MESAU Protein-L-isoaspartate O-methyltransferase OS=Mesocricetus auratus OX=10036 GN=Pcmt1 PE=3 SV=1	1	6	6	6	6	6	6	26.5	26.5	26.5	30.545	287	287	5.47		2			6	6	1	2	0	15.149	By MS/MS	1.2808	0.48972	0.96044	0.56644	1.1898	1	1.1903	0.54284	0.93864	0.61904	1.2242	0.92993	7	7	7
A0A1U7Q3K0;A0A3Q0CI59;A0A1U8BS86	A0A1U7Q3K0;A0A3Q0CI59	3;2;1	3;2;1	2;2;1	0		0		tr|A0A1U7Q3K0|A0A1U7Q3K0_MESAU Sugar phosphate phosphatase OS=Mesocricetus auratus OX=10036 GN=Armt1 PE=3 SV=1;tr|A0A3Q0CI59|A0A3Q0CI59_MESAU Sugar phosphate phosphatase OS=Mesocricetus auratus OX=10036 GN=Armt1 PE=3 SV=1	3	3	3	2	2	2	2	9.3	9.3	4.6	50.794	439	439;388;260	5.8					4	4	2		0.0070646	2.0284	By MS/MS	1.2028	0.50214	0.9458	0.68248	1.1652	1	1.1179	0.56753	0.92915	0.71213	1.2109	0.9326	3	3	3
A0A1U7Q3L0;A0A1U7Q8G4	A0A1U7Q3L0;A0A1U7Q8G4	33;32	33;32	33;32	0		0		tr|A0A1U7Q3L0|A0A1U7Q3L0_MESAU Ubiquitin carboxyl-terminal hydrolase OS=Mesocricetus auratus OX=10036 GN=Usp5 PE=3 SV=1;tr|A0A1U7Q8G4|A0A1U7Q8G4_MESAU Ubiquitin carboxyl-terminal hydrolase OS=Mesocricetus auratus OX=10036 GN=Usp5 PE=3 SV=1	2	33	33	33	33	33	33	50.9	50.9	50.9	93.33	835	835;858	4.25	11	28	28	27	25	27	15	9	0	323.31	By MS/MS	1.2498	0.35974	0.90422	0.72877	0.947	1	1.1616	0.44582	0.88079	0.74819	1.0079	0.92791	68	68	68
A0A1U7Q3L1	A0A1U7Q3L1	18	18	18	0		0		tr|A0A1U7Q3L1|A0A1U7Q3L1_MESAU Prohibitin OS=Mesocricetus auratus OX=10036 GN=Phb2 PE=3 SV=1	1	18	18	18	18	18	18	69.2	69.2	69.2	33.31	299	299	4.73	2	14	5	9	18	10	9	7	0	152.13	By MS/MS	0.97273	0.52338	1.04	0.53422	1.2941	1	0.90402	0.58018	1.0116	0.56875	1.3265	0.93233	36	36	36
A0A3Q0CKA0;A0A3Q0CDD5;A0A1U7Q3L2;A0A1U8BI32	A0A3Q0CKA0;A0A3Q0CDD5;A0A1U7Q3L2;A0A1U8BI32	7;7;7;7	7;7;7;7	7;7;7;7	0		0		tr|A0A3Q0CKA0|A0A3Q0CKA0_MESAU PTS1-BP OS=Mesocricetus auratus OX=10036 GN=Pex5 PE=3 SV=1;tr|A0A3Q0CDD5|A0A3Q0CDD5_MESAU PTS1-BP OS=Mesocricetus auratus OX=10036 GN=Pex5 PE=3 SV=1;tr|A0A1U7Q3L2|A0A1U7Q3L2_MESAU PTS1-BP OS=Mesocricetus auratus OX=10036 GN=P	4	7	7	7	7	7	7	13.8	13.8	13.8	65.806	596	596;604;633;641	3.59	2	4	1	6	2		2		0	29.228	By MS/MS	0.98203	0.39844	0.93178	0.62115	1.128	1	0.91267	0.45498	0.9092	0.65483	1.1727	0.93046	4	4	4
A0A1U8BED0;A0A1U8BRF0;A0A1U7Q3M4;A0A3Q0CIN1;A0A3Q0CID1;A0A1U8BI07;A0A3Q0CKL4	A0A1U8BED0;A0A1U8BRF0;A0A1U7Q3M4;A0A3Q0CIN1;A0A3Q0CID1;A0A1U8BI07;A0A3Q0CKL4	6;6;6;5;5;5;5	5;5;5;4;4;4;4	5;5;5;4;4;4;4	0		0		tr|A0A1U8BED0|A0A1U8BED0_MESAU Calcium-transporting ATPase OS=Mesocricetus auratus OX=10036 GN=Atp2b2 PE=3 SV=1;tr|A0A1U8BRF0|A0A1U8BRF0_MESAU Calcium-transporting ATPase OS=Mesocricetus auratus OX=10036 GN=Atp2b2 PE=3 SV=1;tr|A0A1U7Q3M4|A0A1U7Q3M4_MESAU C	7	6	5	5	6	5	5	9.2	7.8	7.8	132.59	1198	1198;1212;1243;1160;1174;1199;1205	3.36	3	2	2	3	2	2			0	41.012	By MS/MS	1.4496	0.30286	0.89598	0.89327	0.78588	1	1.3472	0.39832	0.87246	0.89141	0.86352	0.92608	2	2	2
A0A1U7Q3M5	A0A1U7Q3M5	3	3	3	0		0		tr|A0A1U7Q3M5|A0A1U7Q3M5_MESAU protein BRICK1 OS=Mesocricetus auratus OX=10036 GN=Brk1 PE=3 SV=1	1	3	3	3	3	3	3	37.3	37.3	37.3	8.7608	75	75	3.67		4	2	2	2	2			0	7.3851	By MS/MS	1.3335	0.35135	1.0589	0.72338	0.99662	1	1.2393	0.43737	1.0254	0.75347	1.0524	0.92832	6	6	6
A0A1U7Q3N8;A0A1U8BE92	A0A1U7Q3N8;A0A1U8BE92	4;4	4;4	4;4	0		0		tr|A0A1U7Q3N8|A0A1U7Q3N8_MESAU Sulfurtransferase OS=Mesocricetus auratus OX=10036 GN=Tstd3 PE=4 SV=1;tr|A0A1U8BE92|A0A1U8BE92_MESAU thiosulfate sulfurtransferase/rhodanese-like domain-containing protein 3 isoform X1 OS=Mesocricetus auratus OX=10036 GN=Tstd	2	4	4	4	4	4	4	29.7	29.7	29.7	17.801	158	158;186	5.04		2	2	5	6	6	2	2	0	12.83	By MS/MS	1.1956	0.48047	0.97768	0.6117	1.182	1	1.1112	0.54391	0.95367	0.66121	1.2189	0.93056	10	10	10
P70117;A0A1U8BN12;A0A1U7Q3N9	P70117;A0A1U8BN12;A0A1U7Q3N9	12;12;12	12;12;12	12;12;12	0		0		sp|P70117|LG3BP_MESAU Galectin-3-binding protein OS=Mesocricetus auratus OX=10036 GN=LGALS3BP PE=2 SV=1;tr|A0A1U8BN12|A0A1U8BN12_MESAU Galectin-3-binding protein OS=Mesocricetus auratus OX=10036 GN=Lgals3bp PE=4 SV=1;tr|A0A1U7Q3N9|A0A1U7Q3N9_MESAU Galectin	3	12	12	12	12	12	12	31	31	31	64.398	578	578;578;578	5.04		10	13	11	12	16	15	8	0	273.36	By MS/MS	1.22	0.32916	0.9607	0.74653	0.84828	1	1.1339	0.38052	0.93206	0.75206	0.91596	0.92619	21	31	31
Q08078;A0A1U7Q3P0	Q08078;A0A1U7Q3P0	35;35	35;35	16;16	0		0		sp|Q08078|CP2CP_MESAU Cytochrome P450 2C25 OS=Mesocricetus auratus OX=10036 GN=CYP2C25 PE=2 SV=1;tr|A0A1U7Q3P0|A0A1U7Q3P0_MESAU cytochrome P450 2C25 precursor OS=Mesocricetus auratus OX=10036 GN=LOC101823450 PE=3 SV=1	2	35	35	16	35	35	16	82.7	82.7	50.8	55.966	490	490;490	4.82	52	35	28	31	46	42	46	68	0	323.31	By MS/MS	0.87707	0.63631	0.9588	0.47771	1.4641	1	0.81512	0.67345	0.94792	0.54331	1.4788	0.93746	160	160	160
A0A1U7Q3Q3	A0A1U7Q3Q3	8	8	8	0		0		tr|A0A1U7Q3Q3|A0A1U7Q3Q3_MESAU protein DEK OS=Mesocricetus auratus OX=10036 GN=Dek PE=4 SV=1	1	8	8	8	8	8	8	21	21	21	42.747	377	377	4.32	2	6	2	3	1	2	2	4	0	18.435	By MS/MS	1.299	0.35302	0.9277	0.73734	0.90314	1	1.2072	0.44302	0.90149	0.76085	0.98091	0.92854	10	10	10
A0A1U7Q3Q9;A0A1U8BFH1	A0A1U7Q3Q9;A0A1U8BFH1	3;3	3;3	3;3	0		0		tr|A0A1U7Q3Q9|A0A1U7Q3Q9_MESAU Translocon-associated protein subunit alpha OS=Mesocricetus auratus OX=10036 GN=Ssr1 PE=3 SV=1;tr|A0A1U8BFH1|A0A1U8BFH1_MESAU Translocon-associated protein subunit alpha OS=Mesocricetus auratus OX=10036 GN=Ssr1 PE=3 SV=1	2	3	3	3	3	3	3	11.9	11.9	11.9	32.044	286	286;291	3.52		11	10	8				4	0	212.7	By MS/MS	1.3986	0.295	1.0332	0.69153	0.79714	1	1.2999	0.38809	1.0066	0.71221	0.86634	0.92404	16	16	16
A0A1U7Q3R5	A0A1U7Q3R5	4	4	4	0		0		tr|A0A1U7Q3R5|A0A1U7Q3R5_MESAU Cytochrome b-c1 complex subunit Rieske, mitochondrial OS=Mesocricetus auratus OX=10036 GN=LOC101839974 PE=3 SV=1	1	4	4	4	4	4	4	16.1	16.1	16.1	29.413	273	273	4.36	1	2	3	1			2	2	0	10.217	By MS/MS	1.0284	0.47177	0.95348	0.55963	1.0972	1	0.95579	0.52269	0.93275	0.59872	1.1422	0.92926	8	8	8
A0A1U7Q3S0;A0A1U8BSH4;A0A1U7QI10	A0A1U7Q3S0	9;3;3	4;1;0	2;0;0	0		0		tr|A0A1U7Q3S0|A0A1U7Q3S0_MESAU histone H1.2 OS=Mesocricetus auratus OX=10036 GN=LOC101826763 PE=3 SV=1	3	9	4	2	9	4	2	42.7	22.7	11.8	21.167	211	211;152;213	3.46	2	3	3	2	1		1	1	0	7.9638	By MS/MS	1.2272	0.44273	0.90101	0.75726	0.76272	1	1.1405	0.51409	0.88719	0.75502	0.83492	0.92424	8	8	8
A0A1U7Q3S6;A0A1U7Q905	A0A1U7Q3S6;A0A1U7Q905	4;4	4;4	4;4	0		0		tr|A0A1U7Q3S6|A0A1U7Q3S6_MESAU Voltage-dependent anion-selective channel protein 3 OS=Mesocricetus auratus OX=10036 GN=Vdac3 PE=3 SV=1;tr|A0A1U7Q905|A0A1U7Q905_MESAU Voltage-dependent anion-selective channel protein 3 OS=Mesocricetus auratus OX=10036 GN=Vd	2	4	4	4	4	4	4	18.4	18.4	18.4	30.695	283	283;284	4.78			2	3	1	2		1	0	37.23	By MS/MS	1.0875	0.49259	1.131	0.56622	1.2784	1	1.0107	0.55324	1.1	0.61798	1.3119	0.93335	3	3	3
A0A3Q0CED4;A0A1U7Q3T2	A0A3Q0CED4;A0A1U7Q3T2	4;4	4;4	4;4	0		0		tr|A0A3Q0CED4|A0A3Q0CED4_MESAU indoleamine 2,3-dioxygenase 1 isoform X2 OS=Mesocricetus auratus OX=10036 GN=Ido1 PE=3 SV=1;tr|A0A1U7Q3T2|A0A1U7Q3T2_MESAU indoleamine 2,3-dioxygenase 1 isoform X1 OS=Mesocricetus auratus OX=10036 GN=Ido1 PE=3 SV=1	2	4	4	4	4	4	4	13	13	13	34.09	307	307;396	4.25		3	6	3				4	0	13.409	By MS/MS	1.2708	0.26437	0.91505	0.84488	0.73671	1	1.181	0.33425	0.88455	0.85043	0.81294	0.92439	9	10	10
A0A1U7Q7F2;A0A3Q0CLH7;A0A1U7Q3U0	A0A1U7Q7F2;A0A3Q0CLH7;A0A1U7Q3U0	5;5;5	5;5;5	3;3;3	0		0		tr|A0A1U7Q7F2|A0A1U7Q7F2_MESAU RNA-binding protein with multiple splicing isoform X3 OS=Mesocricetus auratus OX=10036 GN=Rbpms PE=4 SV=1;tr|A0A3Q0CLH7|A0A3Q0CLH7_MESAU RNA-binding protein with multiple splicing isoform X2 OS=Mesocricetus auratus OX=10036 G	3	5	5	3	5	5	3	27.4	27.4	19.8	21.816	197	197;198;220	3	4			1	1			1	0	46.018	By MS/MS	1.748	0.25848	0.82563	0.90451	0.76044	1	1.6246	0.37695	0.80385	0.89744	0.84008	0.92562	2	2	2
A0A1U8BJ39;A0A1U8BSJ2;A0A1U8BG48;A0A1U8BRQ1;A0A1U8BSI0;A0A1U8BJ32;A0A1U8BFE9;A0A1U8BG51;A0A1U8BRQ8;A0A1U8BSI5;A0A1U8BJ36;A0A1U8BFF3;A0A1U8BG58;A0A3Q0CEJ7;A0A1U8BRR2;A0A1U8BFF8;A0A1U7Q3U6;A0A3Q0CJK8;A0A3Q0CJX7;A0A1U8BG43	A0A1U8BJ39;A0A1U8BSJ2;A0A1U8BG48;A0A1U8BRQ1;A0A1U8BSI0;A0A1U8BJ32;A0A1U8BFE9;A0A1U8BG51;A0A1U8BRQ8;A0A1U8BSI5;A0A1U8BJ36;A0A1U8BFF3;A0A1U8BG58;A0A3Q0CEJ7;A0A1U8BRR2;A0A1U8BFF8;A0A1U7Q3U6;A0A3Q0CJK8;A0A3Q0CJX7;A0A1U8BG43	4;4;4;4;4;4;4;4;4;4;4;4;4;4;4;4;4;4;4;4	4;4;4;4;4;4;4;4;4;4;4;4;4;4;4;4;4;4;4;4	4;4;4;4;4;4;4;4;4;4;4;4;4;4;4;4;4;4;4;4	0		0		tr|A0A1U8BJ39|A0A1U8BJ39_MESAU sorbin and SH3 domain-containing protein 2 isoform X19 OS=Mesocricetus auratus OX=10036 GN=Sorbs2 PE=4 SV=2;tr|A0A1U8BSJ2|A0A1U8BSJ2_MESAU sorbin and SH3 domain-containing protein 2 isoform X18 OS=Mesocricetus auratus OX=1003	20	4	4	4	4	4	4	7	7	7	72.403	653	653;668;1319;1314;1310;1306;1301;1299;1289;1282;1226;1196;1181;801;771;748;743;710;686;1329	4.43		4	4			1	4	1	0	6.5348	By MS/MS	1.0518	0.35626	0.89588	0.60134	1.026	1	0.97755	0.42003	0.87139	0.63053	1.0755	0.9278	2	2	2
A0A1U7Q7H6;A0A1U7Q3U8	A0A1U7Q7H6;A0A1U7Q3U8	46;46	46;46	44;44	0		0		tr|A0A1U7Q7H6|A0A1U7Q7H6_MESAU Arachidonate--CoA ligase OS=Mesocricetus auratus OX=10036 GN=Acsl1 PE=4 SV=1;tr|A0A1U7Q3U8|A0A1U7Q3U8_MESAU Arachidonate--CoA ligase OS=Mesocricetus auratus OX=10036 GN=Acsl1 PE=4 SV=1	2	46	46	44	46	46	44	68.6	68.6	67.5	77.826	698	698;698	5.08	21	41	87	133	138	106	100	88	0	323.31	By MS/MS	1.0296	0.49791	0.96547	0.55056	1.2402	1	0.95692	0.54979	0.94376	0.59205	1.2757	0.93223	453	452	452
A0A1U7Q3V5;A0A3Q0CEM4	A0A1U7Q3V5;A0A3Q0CEM4	9;7	9;7	9;7	0		0		tr|A0A1U7Q3V5|A0A1U7Q3V5_MESAU carbonic anhydrase-related protein isoform X2 OS=Mesocricetus auratus OX=10036 GN=Ca8 PE=3 SV=1;tr|A0A3Q0CEM4|A0A3Q0CEM4_MESAU Carbonic anhydrase OS=Mesocricetus auratus OX=10036 GN=Ca8 PE=3 SV=1	2	9	9	9	9	9	9	45	45	45	33.086	291	291;328	4.3		4	8	5	6	3	3	1	0	90.572	By MS/MS	1.2405	0.42811	0.87517	0.752	1.0829	1	1.1529	0.51214	0.85965	0.76776	1.127	0.92582	9	9	9
A0A1U7Q3W1	A0A1U7Q3W1	3	3	3	0		0		tr|A0A1U7Q3W1|A0A1U7Q3W1_MESAU NADP-retinol dehydrogenase OS=Mesocricetus auratus OX=10036 GN=Rdh10 PE=3 SV=1	1	3	3	3	3	3	3	11.4	11.4	11.4	38.037	341	341	6.5					1	5	5	1	0.00028703	4.9718	By MS/MS	1.0141	0.46418	1.057	0.59057	1.1454	1	0.94248	0.52045	1.0292	0.63245	1.1877	0.93145	5	5	5
A0A1U7Q3W6	A0A1U7Q3W6	9	9	9	0		0		tr|A0A1U7Q3W6|A0A1U7Q3W6_MESAU Carbonic anhydrase OS=Mesocricetus auratus OX=10036 GN=Ca2 PE=3 SV=1	1	9	9	9	9	9	9	50.8	50.8	50.8	29.051	260	260	4.97	1	4	13	15	10	9	11	8	0	36.532	By MS/MS	1.3085	0.33327	0.87628	0.80048	0.86988	1	1.2161	0.41764	0.84967	0.80914	0.92789	0.92666	31	30	31
A0A1U7Q3X8	A0A1U7Q3X8	112	112	87	0		0		tr|A0A1U7Q3X8|A0A1U7Q3X8_MESAU myosin-9 OS=Mesocricetus auratus OX=10036 GN=Myh9 PE=3 SV=1	1	112	112	87	112	112	87	58	58	45.4	226.55	1960	1960	3.28	102	177	100	70	50	48	37	17	0	323.31	By MS/MS	1.254	0.37033	0.92103	0.67779	0.98974	1	1.1654	0.45386	0.89733	0.69787	1.0432	0.92771	278	279	281
A0A1U7Q3X9	A0A1U7Q3X9	6	6	6	0		0		tr|A0A1U7Q3X9|A0A1U7Q3X9_MESAU neutrophil cytosol factor 4 OS=Mesocricetus auratus OX=10036 GN=Ncf4 PE=4 SV=1	1	6	6	6	6	6	6	25.1	25.1	25.1	38.765	339	339	2.36	5	5	2			2			0	90.143	By MS/MS	1.3451	0.24846	0.81604	0.84063	0.75402	1	1.2501	0.33774	0.79286	0.84562	0.82976	0.92548	5	5	5
A0A1U7Q3Z0	A0A1U7Q3Z0	1	1	1	0		0		tr|A0A1U7Q3Z0|A0A1U7Q3Z0_MESAU coiled-coil domain-containing protein 134 OS=Mesocricetus auratus OX=10036 GN=Ccdc134 PE=4 SV=1	1	1	1	1	1	1	1	8.3	8.3	8.3	26.471	228	228	3.5			2	2					0.00028369	4.7504	By MS/MS	0	0	0	0	0	0	0	0	0	0	0	0	0	0	0
A0A1U7Q3Z3	A0A1U7Q3Z3	2	2	2	0		0		tr|A0A1U7Q3Z3|A0A1U7Q3Z3_MESAU malonyl-CoA-acyl carrier protein transacylase, mitochondrial OS=Mesocricetus auratus OX=10036 GN=Mcat PE=4 SV=1	1	2	2	2	2	2	2	5.7	5.7	5.7	41.876	384	384	1.67	1	2							0.0010488	3.1528	By MS/MS	1.0966	0.37351	0.96589	0.68815	0.9577	1	1.0192	0.44034	0.93939	0.71168	1.0154	0.92727	2	2	2
A0A1U7Q412	A0A1U7Q412	5	5	5	0		0		tr|A0A1U7Q412|A0A1U7Q412_MESAU RNA helicase OS=Mesocricetus auratus OX=10036 GN=Ddx23 PE=4 SV=1	1	5	5	5	5	5	5	6.1	6.1	6.1	95.447	818	818	2.31	4	5	2	1		1			0	10.086	By MS/MS	1.0719	0.4563	0.97938	0.69669	1.1387	1	0.99623	0.51446	0.95746	0.73192	1.1858	0.93148	5	5	5
A0A1U7Q417	A0A1U7Q417	28	28	26	0		0		tr|A0A1U7Q417|A0A1U7Q417_MESAU Glycerol-3-phosphate dehydrogenase [NAD(+)] OS=Mesocricetus auratus OX=10036 GN=Gpd1 PE=3 SV=1	1	28	28	26	28	28	26	88.8	88.8	83.7	37.614	349	349	5.01	12	30	46	66	55	50	59	44	0	323.31	By MS/MS	0.87185	0.60607	1.0033	0.45154	1.4637	1	0.81027	0.63836	0.98149	0.51433	1.4824	0.93663	251	251	251
A0A1U8BHF9;A0A3Q0CKZ0;A0A1U7Q418;A0A3Q0CKK4;A0A1U8BGP0;A0A3Q0CMI6;A0A3Q0CKF8	A0A1U8BHF9;A0A3Q0CKZ0;A0A1U7Q418;A0A3Q0CKK4;A0A1U8BGP0;A0A3Q0CMI6;A0A3Q0CKF8	2;2;2;2;2;1;1	2;2;2;2;2;1;1	2;2;2;2;2;1;1	0		0		tr|A0A1U8BHF9|A0A1U8BHF9_MESAU LETM1 domain-containing protein 1 isoform X3 OS=Mesocricetus auratus OX=10036 GN=Letmd1 PE=4 SV=1;tr|A0A3Q0CKZ0|A0A3Q0CKZ0_MESAU LETM1 domain-containing protein 1 isoform X6 OS=Mesocricetus auratus OX=10036 GN=Letmd1 PE=4 SV=	7	2	2	2	2	2	2	7.5	7.5	7.5	38.965	335	335;340;360;371;372;259;321	3.75	2					1	1		0.00027218	3.8241	By MS/MS	1.1679	0.43005	0.82075	0.71871	1.0045	1	1.0854	0.49594	0.80789	0.7341	1.0611	0.92887	2	2	2
A0A1U7Q425;A0A1U7Q9U6;A0A1U7Q855	A0A1U7Q425;A0A1U7Q9U6;A0A1U7Q855	4;4;4	3;3;3	3;3;3	0		0		tr|A0A1U7Q425|A0A1U7Q425_MESAU tensin-2 isoform X3 OS=Mesocricetus auratus OX=10036 GN=Tns2 PE=3 SV=1;tr|A0A1U7Q9U6|A0A1U7Q9U6_MESAU tensin-2 isoform X2 OS=Mesocricetus auratus OX=10036 GN=Tns2 PE=3 SV=1;tr|A0A1U7Q855|A0A1U7Q855_MESAU tensin-2 isoform X1 O	3	4	3	3	4	3	3	3.5	2.6	2.6	151.37	1396	1396;1397;1401	4.3	3			1	2	2	2		0	7.3981	By MS/MS	1.0386	0.39497	0.98908	0.51663	1.2105	1	0.96524	0.45304	0.95691	0.57245	1.2446	0.92921	6	6	6
A0A1U7Q427	A0A1U7Q427	5	5	5	0		0		tr|A0A1U7Q427|A0A1U7Q427_MESAU UPF0160 protein MYG1, mitochondrial OS=Mesocricetus auratus OX=10036 GN=CUNH12orf10 PE=3 SV=1	1	5	5	5	5	5	5	15.4	15.4	15.4	42.905	382	382	4.91		1	3	6	6	3	2	2	0	14.967	By MS/MS	1.1304	0.39232	0.91613	0.73069	0.98591	1	1.0506	0.45474	0.89525	0.74407	1.0449	0.9288	12	12	12
A0A1U8CCF4;A0A1U8CBA3;A0A1U7Q7L9;A0A1U7Q429	A0A1U8CCF4;A0A1U8CBA3;A0A1U7Q7L9;A0A1U7Q429	2;2;2;2	2;2;2;2	2;2;2;2	0		0		tr|A0A1U8CCF4|A0A1U8CCF4_MESAU ATP synthase F(0) complex subunit C3, mitochondrial isoform X2 OS=Mesocricetus auratus OX=10036 GN=Atp5g3 PE=3 SV=1;tr|A0A1U8CBA3|A0A1U8CBA3_MESAU ATP synthase lipid-binding protein OS=Mesocricetus auratus OX=10036 GN=Atp5g1	4	2	2	2	2	2	2	36.5	36.5	36.5	10.667	104	104;130;141;141	3.11	4	5	4	2			2	1	0	65.307	By MS/MS	1.1246	0.4659	1.0452	0.51039	1.1448	1	1.0452	0.5393	1.0198	0.55663	1.1831	0.92925	20	20	20
A0A1U7Q434	A0A1U7Q434	20	20	20	0		0		tr|A0A1U7Q434|A0A1U7Q434_MESAU Bleomycin hydrolase OS=Mesocricetus auratus OX=10036 GN=Blmh PE=3 SV=1	1	20	20	20	20	20	20	64.2	64.2	64.2	52.472	455	455	5.22	7	11	10	8	15	27	21	15	0	321.73	By MS/MS	1.1604	0.48905	1.0143	0.63608	1.1467	1	1.0784	0.55523	0.98841	0.6806	1.1905	0.93305	41	41	42
A0A1U7Q435	A0A1U7Q435	18	18	18	0		0		tr|A0A1U7Q435|A0A1U7Q435_MESAU Glyoxalase domain-containing protein 4 OS=Mesocricetus auratus OX=10036 GN=Glod4 PE=3 SV=1	1	18	18	18	18	18	18	64.1	64.1	64.1	33.296	298	298	5.11		5	15	18	16	19	14	9	0	118.85	By MS/MS	1.1709	0.43463	0.89384	0.69344	1.0523	1	1.0882	0.5058	0.87187	0.71224	1.1039	0.92916	45	45	45
A0A1U7Q438;A0A3Q0CL88	A0A1U7Q438;A0A3Q0CL88	11;10	11;10	11;10	0		0		tr|A0A1U7Q438|A0A1U7Q438_MESAU Replication protein A subunit OS=Mesocricetus auratus OX=10036 GN=Rpa1 PE=3 SV=1;tr|A0A3Q0CL88|A0A3Q0CL88_MESAU Replication protein A subunit OS=Mesocricetus auratus OX=10036 GN=Rpa1 PE=3 SV=1	2	11	11	11	11	11	11	21.2	21.2	21.2	67.93	614	614;515	4.76		6	8	3	3	3	4	6	0	25.825	By MS/MS	1.518	0.23826	0.76928	0.88934	0.78314	1	1.4108	0.32498	0.74573	0.87733	0.86115	0.92608	16	16	18
A0A1U8BUV4;A0A1U7Q439	A0A1U8BUV4;A0A1U7Q439	6;6	6;6	6;6	0		0		tr|A0A1U8BUV4|A0A1U8BUV4_MESAU L-serine ammonia-lyase OS=Mesocricetus auratus OX=10036 GN=Srr PE=4 SV=1;tr|A0A1U7Q439|A0A1U7Q439_MESAU L-serine ammonia-lyase OS=Mesocricetus auratus OX=10036 GN=Srr PE=4 SV=1	2	6	6	6	6	6	6	31.2	31.2	31.2	34.251	314	314;339	4.04		11	5	2	2	2	2	4	0	47.664	By MS/MS	1.0107	0.50309	0.79132	0.64942	1.0816	1	0.93929	0.55253	0.78419	0.67137	1.1303	0.92974	4	4	4
A0A1U7Q444	A0A1U7Q444	5	5	5	0		0		tr|A0A1U7Q444|A0A1U7Q444_MESAU ubiquitin-conjugating enzyme E2 G1 OS=Mesocricetus auratus OX=10036 GN=Ube2g1 PE=3 SV=1	1	5	5	5	5	5	5	34.1	34.1	34.1	19.509	170	170	4.7	1	3	4		3	4	4	1	0	15.503	By MS/MS	1.1168	0.45296	0.92394	0.67387	1.0003	1	1.0379	0.51509	0.90294	0.69728	1.0549	0.92804	10	10	10
A0A1U8BUG3;A0A1U7Q446	A0A1U8BUG3;A0A1U7Q446	1;1	1;1	1;1	0		0		tr|A0A1U8BUG3|A0A1U8BUG3_MESAU Derlin OS=Mesocricetus auratus OX=10036 GN=Derl2 PE=3 SV=1;tr|A0A1U7Q446|A0A1U7Q446_MESAU Derlin OS=Mesocricetus auratus OX=10036 GN=Derl2 PE=3 SV=1	2	1	1	1	1	1	1	11.5	11.5	11.5	18.933	165	165;239	1	2								0	7.3311	By MS/MS	0	0	0	0	0	0	0	0	0	0	0	0	0	0	0
A0A1U7Q448	A0A1U7Q448	3	3	3	0		0		tr|A0A1U7Q448|A0A1U7Q448_MESAU Sperm-associated antigen 7 OS=Mesocricetus auratus OX=10036 GN=Spag7 PE=4 SV=1	1	3	3	3	3	3	3	17.2	17.2	17.2	25.935	227	227	2.67	2		2	2					0	6.9106	By MS/MS	1.0691	0.20684	1.1877	0.8351	0.47617	1	0.99357	0.27986	1.1408	0.86205	0.56983	0.91804	3	3	3
A0A1U7Q449	A0A1U7Q449	8	8	8	0		0		tr|A0A1U7Q449|A0A1U7Q449_MESAU LOW QUALITY PROTEIN: mitochondrial 2-oxoglutarate/malate carrier protein OS=Mesocricetus auratus OX=10036 GN=Slc25a11 PE=3 SV=1	1	8	8	8	8	8	8	34.9	34.9	34.9	32.864	315	315	6.2		2	2	2	1	6	9	8	0	20.078	By MS/MS	1.0558	0.51616	0.97824	0.53659	1.2119	1	0.98123	0.53934	0.96083	0.59527	1.2459	0.93171	10	15	15
A0A1U8BUH7;A0A1U7Q470	A0A1U8BUH7;A0A1U7Q470	5;5	4;4	4;4	0		0		tr|A0A1U8BUH7|A0A1U8BUH7_MESAU phosphoribosyl pyrophosphate synthase-associated protein 2 isoform X2 OS=Mesocricetus auratus OX=10036 GN=Prpsap2 PE=3 SV=1;tr|A0A1U7Q470|A0A1U7Q470_MESAU phosphoribosyl pyrophosphate synthase-associated protein 2 isoform X1	2	5	4	4	5	4	4	23.7	21.2	21.2	31.292	283	283;369	5.6				2	3	3	1	1	0	13.967	By MS/MS	1.0835	0.44272	0.96468	0.65916	1.1204	1	1.0069	0.50395	0.94246	0.69017	1.1674	0.92483	2	2	2
A0A1U8BI70;A0A1U7Q474	A0A1U8BI70;A0A1U7Q474	1;1	1;1	1;1	0		0		tr|A0A1U8BI70|A0A1U8BI70_MESAU ATP synthase mitochondrial F1 complex assembly factor 2 isoform X2 OS=Mesocricetus auratus OX=10036 GN=Atpaf2 PE=3 SV=1;tr|A0A1U7Q474|A0A1U7Q474_MESAU ATP synthase mitochondrial F1 complex assembly factor 2 isoform X1 OS=Meso	2	1	1	1	1	1	1	4.2	4.2	4.2	33.273	289	289;298	2		2							0.0013014	3.0177	By MS/MS	0	0	0	0.85305	1.0792	1	0	0	0	0.81939	1.1382	0.93268	0	0	0
A0A1U7QIH1;A0A1U7R5Y7;A0A1U7Q479;A0A1U7QI01;A0A1U8BXI6;A0A3Q0CEZ1;A0A3Q0CDZ7	A0A1U7QIH1;A0A1U7R5Y7;A0A1U7Q479;A0A1U7QI01;A0A1U8BXI6;A0A3Q0CEZ1;A0A3Q0CDZ7	5;5;5;4;4;3;3	1;1;1;0;1;0;0	1;1;1;0;1;0;0	0		0		tr|A0A1U7QIH1|A0A1U7QIH1_MESAU Histone H2A OS=Mesocricetus auratus OX=10036 GN=LOC101826184 PE=3 SV=1;tr|A0A1U7R5Y7|A0A1U7R5Y7_MESAU Histone H2A OS=Mesocricetus auratus OX=10036 GN=LOC101841148 PE=3 SV=1;tr|A0A1U7Q479|A0A1U7Q479_MESAU Histone H2A OS=Mesocr	7	5	1	1	5	1	1	55	22.5	22.5	14.045	129	129;130;130;130;143;86;143	8								3	0	94.664	By MS/MS	0	0	0	0	0	0	0	0	0	0	0	0	0	0	0
A0A1U7Q485	A0A1U7Q485	52	52	1	0		0		tr|A0A1U7Q485|A0A1U7Q485_MESAU Annexin OS=Mesocricetus auratus OX=10036 GN=Anxa6 PE=3 SV=1	1	52	52	1	52	52	1	77.8	77.8	2.1	75.331	667	667	4.41	38	83	74	83	69	70	56	47	0	323.31	By MS/MS	0.96415	0.50496	1.1554	0.52495	1.2117	1	0.89605	0.55727	1.1219	0.57711	1.2469	0.93098	329	334	347
A0A1U7Q494	A0A1U7Q494	11	11	11	0		0		tr|A0A1U7Q494|A0A1U7Q494_MESAU Formylglycinamide ribonucleotide amidotransferase OS=Mesocricetus auratus OX=10036 GN=Pfas PE=3 SV=1	1	11	11	11	11	11	11	14.8	14.8	14.8	144.52	1338	1338	5.62			1	10	6	6	6	5	0	71.448	By MS/MS	1.2143	0.36408	0.78985	0.7817	0.9606	1	1.1285	0.451	0.77449	0.77055	1.024	0.92907	7	7	7
A0A1U7Q4A4;A0A1U7QAJ7	A0A1U7Q4A4;A0A1U7QAJ7	3;3	3;3	3;3	0		0		tr|A0A1U7Q4A4|A0A1U7Q4A4_MESAU Coiled-coil domain-containing protein 53 OS=Mesocricetus auratus OX=10036 GN=Washc3 PE=3 SV=1;tr|A0A1U7QAJ7|A0A1U7QAJ7_MESAU Coiled-coil domain-containing protein 53 OS=Mesocricetus auratus OX=10036 GN=Washc3 PE=3 SV=1	2	3	3	3	3	3	3	20.2	20.2	20.2	20.949	193	193;194	5.33				2	2	1		1	0	9.9338	By MS/MS	0	0	0	0	0	0	0	0	0	0	0	0	0	0	0
A0A1U7Q4A6;A0A1U8BVR2	A0A1U7Q4A6;A0A1U8BVR2	29;25	29;25	29;25	0		0		tr|A0A1U7Q4A6|A0A1U7Q4A6_MESAU Leukotriene A(4) hydrolase OS=Mesocricetus auratus OX=10036 GN=Lta4h PE=3 SV=1;tr|A0A1U8BVR2|A0A1U8BVR2_MESAU Leukotriene A(4) hydrolase OS=Mesocricetus auratus OX=10036 GN=Lta4h PE=3 SV=1	2	29	29	29	29	29	29	56.5	56.5	56.5	69.107	611	611;532	5.18	6	11	20	23	21	23	23	26	0	217.04	By MS/MS	1.207	0.43348	0.99966	0.68509	1.114	1	1.1217	0.51061	0.97974	0.71472	1.1611	0.93106	47	47	51
A0A1U7Q4A8;CON__Q05443	A0A1U7Q4A8	9;2	9;2	9;2	0		0		tr|A0A1U7Q4A8|A0A1U7Q4A8_MESAU Lumican OS=Mesocricetus auratus OX=10036 GN=Lum PE=3 SV=1	2	9	9	9	9	9	9	33.1	33.1	33.1	38.182	338	338;342	4.59	2	4	6	5	5	4	5	3	0	60.596	By MS/MS	1.2583	0.37969	0.86531	0.70019	0.98697	1	1.1695	0.45376	0.84461	0.71445	1.0428	0.92738	14	14	14
A0A3Q0CLS9;A0A1U7Q4B3;A0A1U8BVN7;A0A1U8BME4	A0A3Q0CLS9;A0A1U7Q4B3;A0A1U8BVN7;A0A1U8BME4	7;7;7;6	6;6;6;5	6;6;6;5	0		0		tr|A0A3Q0CLS9|A0A3Q0CLS9_MESAU nucleosome assembly protein 1-like 1 isoform X4 OS=Mesocricetus auratus OX=10036 GN=Nap1l1 PE=3 SV=1;tr|A0A1U7Q4B3|A0A1U7Q4B3_MESAU nucleosome assembly protein 1-like 1 isoform X2 OS=Mesocricetus auratus OX=10036 GN=Nap1l1 PE	4	7	6	6	7	6	6	22.7	20	20	42.368	365	365;383;391;328	4.87		3	7	6	4	2	4	5	0	16.838	By MS/MS	1.3183	0.29157	0.80639	0.74518	0.82901	1	1.2252	0.38014	0.78556	0.74911	0.89887	0.92556	12	12	12
A0A1U7QIC0;A0A1U7Q4B8	A0A1U7QIC0;A0A1U7Q4B8	13;13	13;13	1;1	0		0		tr|A0A1U7QIC0|A0A1U7QIC0_MESAU heterogeneous nuclear ribonucleoprotein D0 isoform X4 OS=Mesocricetus auratus OX=10036 GN=Hnrnpd PE=4 SV=1;tr|A0A1U7Q4B8|A0A1U7Q4B8_MESAU heterogeneous nuclear ribonucleoprotein D0 isoform X2 OS=Mesocricetus auratus OX=10036	2	13	13	1	13	13	1	37.7	37.7	2.5	30.352	284	284;333	4.92	4	4	9	20	16	4	10	12	0	219.24	By MS/MS	1.3631	0.299	0.88412	0.72959	0.88774	1	1.2668	0.4027	0.85029	0.74168	0.94887	0.92641	51	50	51
A0A1U7Q4C1;A0A1U8BJY7	A0A1U7Q4C1;A0A1U8BJY7	34;34	34;34	33;33	0		0		tr|A0A1U7Q4C1|A0A1U7Q4C1_MESAU General vesicular transport factor p115 OS=Mesocricetus auratus OX=10036 GN=Uso1 PE=3 SV=1;tr|A0A1U8BJY7|A0A1U8BJY7_MESAU General vesicular transport factor p115 OS=Mesocricetus auratus OX=10036 GN=Uso1 PE=3 SV=1	2	34	34	33	34	34	33	42	42	41.2	106.31	953	953;960	3.86	19	32	37	35	29	19	12	7	0	284.27	By MS/MS	1.2269	0.39866	0.91456	0.67221	1.0261	1	1.1403	0.4743	0.89642	0.69968	1.0815	0.92886	117	116	117
A0A1U7Q4C4;A0A1U8BW20;A0A3Q0CCB9;A0A1U7QAS7	A0A1U7Q4C4;A0A1U8BW20;A0A3Q0CCB9;A0A1U7QAS7	7;7;7;7	7;7;7;7	7;7;7;7	0		0		tr|A0A1U7Q4C4|A0A1U7Q4C4_MESAU protein RUFY3 isoform X3 OS=Mesocricetus auratus OX=10036 GN=Rufy3 PE=4 SV=1;tr|A0A1U8BW20|A0A1U8BW20_MESAU protein RUFY3 isoform X2 OS=Mesocricetus auratus OX=10036 GN=Rufy3 PE=4 SV=1;tr|A0A3Q0CCB9|A0A3Q0CCB9_MESAU protein R	4	7	7	7	7	7	7	19.5	19.5	19.5	50.382	446	446;464;469;492	3.69	3	2	3	4		1	3		0	22.803	By MS/MS	1.1428	0.34573	0.87827	0.73287	0.95215	1	1.0621	0.42005	0.85573	0.74347	1.0107	0.92788	6	6	6
A0A1U7Q4F0	A0A1U7Q4F0	9	9	9	0		0		tr|A0A1U7Q4F0|A0A1U7Q4F0_MESAU Adenylosuccinate synthetase isozyme 1 OS=Mesocricetus auratus OX=10036 GN=Adssl1 PE=3 SV=1	1	9	9	9	9	9	9	24.1	24.1	24.1	50.197	457	457	4.6	2	4	8	9	5	9	6	2	0	56.273	By MS/MS	1.0923	0.4755	0.83765	0.65748	1.2553	1	1.0152	0.52577	0.82458	0.68625	1.2946	0.93388	9	9	9
A0A1U7Q4F4	A0A1U7Q4F4	16	16	16	0		0		tr|A0A1U7Q4F4|A0A1U7Q4F4_MESAU Eukaryotic translation initiation factor 5 OS=Mesocricetus auratus OX=10036 GN=Eif5 PE=3 SV=1	1	16	16	16	16	16	16	38.8	38.8	38.8	49.108	430	430	4.58	7	11	15	12	14	15	15	6	0	119.16	By MS/MS	1.1354	0.41999	0.83975	0.65327	1.0577	1	1.0552	0.48687	0.82164	0.67845	1.105	0.93002	50	50	50
A0A3Q0CTW7;A0A1U7Q4G9	A0A3Q0CTW7;A0A1U7Q4G9	4;4	4;4	4;4	0		0		tr|A0A3Q0CTW7|A0A3Q0CTW7_MESAU WD repeat-containing protein 11 isoform X2 OS=Mesocricetus auratus OX=10036 GN=Wdr11 PE=4 SV=1;tr|A0A1U7Q4G9|A0A1U7Q4G9_MESAU WD repeat-containing protein 11 isoform X1 OS=Mesocricetus auratus OX=10036 GN=Wdr11 PE=4 SV=1	2	4	4	4	4	4	4	6.5	6.5	6.5	135.94	1223	1223;1224	4.08	2	2		3	1	2	2		0	145.87	By MS/MS	0	0	0	0	0	0	0	0	0	0	0	0	0	0	0
A0A1U7Q4H4;A0A1U7QB21;A0A1U8C0F8;A0A1U8BZT3;A0A1U7QBL1	A0A1U7Q4H4;A0A1U7QB21	7;7;1;1;1	7;7;1;1;1	7;7;1;1;1	0		0		tr|A0A1U7Q4H4|A0A1U7Q4H4_MESAU serine/threonine-protein phosphatase 4 regulatory subunit 3A isoform X2 OS=Mesocricetus auratus OX=10036 GN=Ppp4r3a PE=3 SV=1;tr|A0A1U7QB21|A0A1U7QB21_MESAU serine/threonine-protein phosphatase 4 regulatory subunit 3A isoform	5	7	7	7	7	7	7	10	10	10	93.854	820	820;833;753;806;820	6.46				1	3	8	11	3	0	17.07	By MS/MS	1.2822	0.34959	0.82383	0.72043	0.94487	1	1.1916	0.40844	0.804	0.73578	1.0049	0.92744	9	9	9
A0A1U8C827;A0A1U8BWV1;A0A1U7Q4I3;A0A1U8C7H5	A0A1U8C827;A0A1U8BWV1;A0A1U7Q4I3;A0A1U8C7H5	2;2;2;2	2;2;2;2	2;2;2;2	0		0		tr|A0A1U8C827|A0A1U8C827_MESAU vesicle transport through interaction with t-SNAREs homolog 1A isoform X4 OS=Mesocricetus auratus OX=10036 GN=Vti1a PE=3 SV=1;tr|A0A1U8BWV1|A0A1U8BWV1_MESAU vesicle transport through interaction with t-SNAREs homolog 1A isofo	4	2	2	2	2	2	2	17.1	17.1	17.1	21.82	187	187;194;217;224	2.5		2	2						0	10.371	By MS/MS	1.2156	0.62102	0.72148	0.79486	0.96809	1	1.1297	0.67597	0.72905	0.79807	1.0305	0.9291	1	1	1
A0A1U7Q4J1	A0A1U7Q4J1	21	21	21	0		0		tr|A0A1U7Q4J1|A0A1U7Q4J1_MESAU Glutathione S-transferase omega OS=Mesocricetus auratus OX=10036 GN=LOC101843100 PE=3 SV=1	1	21	21	21	21	21	21	67.5	67.5	67.5	27.407	240	240	5.43	11	23	28	61	62	55	41	83	0	256.35	By MS/MS	0.9527	0.58396	1.0327	0.49945	1.3693	1	0.88541	0.63096	1.0152	0.56414	1.394	0.93495	279	279	279
A0A1U7Q4K4	A0A1U7Q4K4	1	1	1	0		0		tr|A0A1U7Q4K4|A0A1U7Q4K4_MESAU Glycine amidinotransferase OS=Mesocricetus auratus OX=10036 GN=Gatm PE=3 SV=1	1	1	1	1	1	1	1	4	4	4	48.28	423	423	4				2					0.0044532	2.2011	By MS/MS	0	0	0	0	0	0	0	0	0	0	0	0	0	0	0
A0A1U7Q4L2	A0A1U7Q4L2	35	35	35	0		0		tr|A0A1U7Q4L2|A0A1U7Q4L2_MESAU U5 small nuclear ribonucleoprotein 200 kDa helicase OS=Mesocricetus auratus OX=10036 GN=Snrnp200 PE=3 SV=1	1	35	35	35	35	35	35	23.4	23.4	23.4	244.53	2136	2136	5.28	4	5	10	23	17	19	29	10	0	184.63	By MS/MS	1.2618	0.34467	0.87728	0.72568	0.917	1	1.1727	0.42187	0.8542	0.74016	0.97673	0.92681	36	36	38
A0A1U7Q4M1	A0A1U7Q4M1	3	3	3	0		0		tr|A0A1U7Q4M1|A0A1U7Q4M1_MESAU Transmembrane 9 superfamily member OS=Mesocricetus auratus OX=10036 GN=Tm9sf3 PE=3 SV=1	1	3	3	3	3	3	3	5.1	5.1	5.1	67.544	587	587	5.83		1	2	2			2	5	0.00029274	5.4042	By MS/MS	1.3767	0.32279	0.79178	0.70945	0.92616	1	1.2794	0.41474	0.77731	0.72456	0.98384	0.92752	7	7	7
A0A1U7Q4M5;A0A3Q0CI05;A0A1U8CN69	A0A1U7Q4M5;A0A3Q0CI05;A0A1U8CN69	18;17;9	2;1;1	2;1;1	0		0		tr|A0A1U7Q4M5|A0A1U7Q4M5_MESAU cytochrome P450 2C26-like isoform X2 OS=Mesocricetus auratus OX=10036 GN=LOC101830378 PE=3 SV=1;tr|A0A3Q0CI05|A0A3Q0CI05_MESAU cytochrome P450 2C26-like isoform X1 OS=Mesocricetus auratus OX=10036 GN=LOC101830378 PE=3 SV=1;tr	3	18	2	2	18	2	2	40.8	7.3	7.3	55.958	490	490;490;357	7.6							2	3	0	9.6615	By MS/MS	0	0	0	0	0	0	0	0	0	0	0	0	0	0	0
A0A1U7Q4M8;A0A3Q0CMW7	A0A1U7Q4M8	6;1	6;1	6;1	0		0		tr|A0A1U7Q4M8|A0A1U7Q4M8_MESAU mitochondrial antiviral-signaling protein isoform X1 OS=Mesocricetus auratus OX=10036 GN=Mavs PE=4 SV=1	2	6	6	6	6	6	6	14.1	14.1	14.1	52.878	498	498;329	5.14		2	5	4	4	6	6	2	0	21.492	By MS/MS	1.1484	0.37408	0.85716	0.7307	0.99621	1	1.0673	0.45095	0.83858	0.75892	1.0508	0.92858	15	15	15
A0A1U7QAV8;A0A1U7Q4M9;A0A3Q0CIW7;A0A3Q0CII5;A0A3Q0CI93	A0A1U7QAV8;A0A1U7Q4M9;A0A3Q0CIW7;A0A3Q0CII5;A0A3Q0CI93	5;5;5;5;4	4;4;4;4;3	4;4;4;4;3	0		0		tr|A0A1U7QAV8|A0A1U7QAV8_MESAU myoferlin isoform X4 OS=Mesocricetus auratus OX=10036 GN=Myof PE=3 SV=1;tr|A0A1U7Q4M9|A0A1U7Q4M9_MESAU myoferlin isoform X3 OS=Mesocricetus auratus OX=10036 GN=Myof PE=3 SV=1;tr|A0A3Q0CIW7|A0A3Q0CIW7_MESAU myoferlin isoform X	5	5	4	4	5	4	4	2.6	2	2	233.44	2048	2048;2061;2067;2080;1784	3.89	2	2		1	1	2		1	0	6.6077	By MS/MS	1.6006	0.33435	0.67101	0.94923	0.74156	1	1.4876	0.41399	0.66153	0.93331	0.83505	0.9286	4	4	4
A0A1U7Q4Q2;A0A1U8BWP8	A0A1U7Q4Q2;A0A1U8BWP8	11;9	11;9	11;9	0		0		tr|A0A1U7Q4Q2|A0A1U7Q4Q2_MESAU O-phosphoseryl-tRNA(Sec) selenium transferase OS=Mesocricetus auratus OX=10036 GN=Sepsecs PE=3 SV=1;tr|A0A1U8BWP8|A0A1U8BWP8_MESAU O-phosphoseryl-tRNA(Sec) selenium transferase OS=Mesocricetus auratus OX=10036 GN=Sepsecs PE=3	2	11	11	11	11	11	11	24.8	24.8	24.8	55.092	501	501;418	3.77	4	5	7	5	3	2	1	3	0	72.028	By MS/MS	0.95063	0.48255	0.99229	0.56445	1.1616	1	0.88349	0.5296	0.97093	0.60599	1.1975	0.93	13	13	13
A0A1U7Q4Q8;P86249	A0A1U7Q4Q8	33;2	33;2	33;2	0		0		tr|A0A1U7Q4Q8|A0A1U7Q4Q8_MESAU Cysteinylglycine-S-conjugate dipeptidase OS=Mesocricetus auratus OX=10036 GN=Lap3 PE=3 SV=1	2	33	33	33	33	33	33	79.6	79.6	79.6	56.204	519	519;20	4.68	22	44	48	56	53	51	48	37	0	323.31	By MS/MS	1.1106	0.3695	1.0149	0.64632	0.98928	1	1.0321	0.43895	0.98003	0.67739	1.0414	0.92741	209	211	216
A0A1U7Q4Q9	A0A1U7Q4Q9	16	16	16	0		0		tr|A0A1U7Q4Q9|A0A1U7Q4Q9_MESAU Guanine deaminase OS=Mesocricetus auratus OX=10036 GN=Gda PE=3 SV=1	1	16	16	16	16	16	16	39.9	39.9	39.9	50.983	454	454	4.39	4	5	12	17	17	14	6		0	220.26	By MS/MS	1.3915	0.29687	0.89868	0.84441	0.79352	1	1.2932	0.38532	0.8704	0.85491	0.8683	0.92573	25	25	29
A0A3Q0CKB9;A0A1U7Q4R1	A0A3Q0CKB9;A0A1U7Q4R1	1;1	1;1	1;1	0		0		tr|A0A3Q0CKB9|A0A3Q0CKB9_MESAU nicotinamide riboside kinase 1 isoform X2 OS=Mesocricetus auratus OX=10036 GN=Nmrk1 PE=4 SV=1;tr|A0A1U7Q4R1|A0A1U7Q4R1_MESAU nicotinamide riboside kinase 1 isoform X1 OS=Mesocricetus auratus OX=10036 GN=Nmrk1 PE=4 SV=1	2	1	1	1	1	1	1	7.4	7.4	7.4	22.082	190	190;195	2.57		4	2	1					0	74.059	By MS/MS	0	0	0	0	0	0	0	0	0	0	0	0	0	0	0
A0A1U7Q4S9;A0A3Q0CLG3	A0A1U7Q4S9;A0A3Q0CLG3	40;39	40;39	40;39	0		0		tr|A0A1U7Q4S9|A0A1U7Q4S9_MESAU DNA damage-binding protein 1 OS=Mesocricetus auratus OX=10036 GN=Ddb1 PE=3 SV=1;tr|A0A3Q0CLG3|A0A3Q0CLG3_MESAU DNA damage-binding protein 1 OS=Mesocricetus auratus OX=10036 GN=Ddb1 PE=3 SV=1	2	40	40	40	40	40	40	39.5	39.5	39.5	126.93	1140	1140;1152	5.41	6	12	18	22	32	40	34	30	0	323.31	By MS/MS	1.125	0.46396	0.97301	0.65337	1.0881	1	1.0456	0.52484	0.95055	0.67801	1.1403	0.93007	85	85	85
A0A1U8C1K0;A0A1U7Q4T1;A0A1U8BQC2	A0A1U8C1K0;A0A1U7Q4T1;A0A1U8BQC2	4;4;4	4;4;4	4;4;4	0		0		tr|A0A1U8C1K0|A0A1U8C1K0_MESAU cleavage and polyadenylation specificity factor subunit 7 isoform X3 OS=Mesocricetus auratus OX=10036 GN=Cpsf7 PE=3 SV=1;tr|A0A1U7Q4T1|A0A1U7Q4T1_MESAU cleavage and polyadenylation specificity factor subunit 7 isoform X2 OS=M	3	4	4	4	4	4	4	12.2	12.2	12.2	44.446	402	402;462;471	6		1	2			1	4	3	0	43.509	By MS/MS	1.0474	0.40882	0.62099	0.64919	0.90888	1	0.9734	0.47598	0.62021	0.66238	0.96743	0.92672	6	6	6
A0A1U7Q4U2	A0A1U7Q4U2	2	2	2	0		0		tr|A0A1U7Q4U2|A0A1U7Q4U2_MESAU Mitochondrial 18 kDa protein OS=Mesocricetus auratus OX=10036 GN=Mtfp1 PE=3 SV=1	1	2	2	2	2	2	2	7.5	7.5	7.5	32.062	292	292	3	2			2	1				0.00028523	4.8089	By MS/MS	0.92545	0.60452	1.0396	0.49869	1.1467	1	0.86008	0.64484	1.0209	0.5471	1.1843	0.92912	2	2	2
A0A1U7Q4U7	A0A1U7Q4U7	22	22	22	0		0		tr|A0A1U7Q4U7|A0A1U7Q4U7_MESAU fermitin family homolog 3 OS=Mesocricetus auratus OX=10036 GN=Fermt3 PE=3 SV=1	1	22	22	22	22	22	22	41.1	41.1	41.1	75.479	665	665	3.79	4	16	20	15	13	9		4	0	257.37	By MS/MS	1.3957	0.2363	0.91534	0.85442	0.71908	1	1.2972	0.33004	0.88267	0.84743	0.80009	0.92427	29	29	29
A0A1U7Q4V3	A0A1U7Q4V3	1	1	1	0		0		tr|A0A1U7Q4V3|A0A1U7Q4V3_MESAU Adenylate kinase isoenzyme 6 OS=Mesocricetus auratus OX=10036 GN=Ak6 PE=3 SV=1	1	1	1	1	1	1	1	10.5	10.5	10.5	20.083	172	172	4				2					0.0015279	2.6376	By MS/MS	0	0	0	0	0	0	0	0	0	0	0	0	0	0	0
A0A1U8BLN7;A0A1U7Q4V4	A0A1U8BLN7;A0A1U7Q4V4	3;3	3;3	3;3	0		0		tr|A0A1U8BLN7|A0A1U8BLN7_MESAU signal transducing adapter molecule 2 isoform X2 OS=Mesocricetus auratus OX=10036 GN=Stam2 PE=3 SV=1;tr|A0A1U7Q4V4|A0A1U7Q4V4_MESAU signal transducing adapter molecule 2 isoform X1 OS=Mesocricetus auratus OX=10036 GN=Stam2 PE	2	3	3	3	3	3	3	6.1	6.1	6.1	54.076	491	491;524	3.25	3	2				2	1		0.00029265	5.3938	By MS/MS	1.2677	0.44594	0.84993	0.99852	0.85193	1	1.1782	0.50758	0.84456	0.98402	0.93108	0.92801	4	4	4
A0A1U7Q4W1	A0A1U7Q4W1	28	15	13	0		0		tr|A0A1U7Q4W1|A0A1U7Q4W1_MESAU EH domain-containing protein 1 OS=Mesocricetus auratus OX=10036 GN=Ehd1 PE=4 SV=1	1	28	15	13	28	15	13	58.1	31.5	29.8	60.628	534	534	4.44		13	16	19	17	7	11	4	0	106.44	By MS/MS	1.2413	0.32193	0.92599	0.7141	0.91444	1	1.1537	0.40251	0.90091	0.7223	0.97837	0.92719	27	27	27
A0A1U7Q4W4;A0A3Q0CQH5	A0A1U7Q4W4;A0A3Q0CQH5	8;6	8;6	8;6	0		0		tr|A0A1U7Q4W4|A0A1U7Q4W4_MESAU ADP-ribosylation factor-like protein 2 OS=Mesocricetus auratus OX=10036 GN=Arl2 PE=3 SV=1;tr|A0A3Q0CQH5|A0A3Q0CQH5_MESAU ADP-ribosylation factor-like protein 2 OS=Mesocricetus auratus OX=10036 GN=Arl2 PE=3 SV=1	2	8	8	8	8	8	8	63	63	63	20.776	184	184;167	4.72	2	4	4	7	5		4	6	0	73.375	By MS/MS	1.1154	0.51976	0.89188	0.65046	1.1575	1	1.0366	0.57275	0.86903	0.67328	1.2036	0.93207	14	14	14
A0A1U7Q4W6	A0A1U7Q4W6	3	3	3	0		0		tr|A0A1U7Q4W6|A0A1U7Q4W6_MESAU Vacuolar protein sorting-associated protein 51 homolog OS=Mesocricetus auratus OX=10036 GN=Vps51 PE=3 SV=1	1	3	3	3	3	3	3	8.2	8.2	8.2	86.009	778	778	5.17		1		2	1			2	0	11.484	By MS/MS	1.3369	0.45321	0.83235	0.88353	1.0775	1	1.2425	0.52966	0.82288	0.88864	1.1382	0.93309	1	1	1
A0A1U7Q4X0;A0A1U8BX16	A0A1U7Q4X0;A0A1U8BX16	2;2	2;2	2;2	0		0		tr|A0A1U7Q4X0|A0A1U7Q4X0_MESAU zinc finger protein ubi-d4 isoform X2 OS=Mesocricetus auratus OX=10036 GN=Dpf2 PE=3 SV=1;tr|A0A1U8BX16|A0A1U8BX16_MESAU zinc finger protein ubi-d4 isoform X1 OS=Mesocricetus auratus OX=10036 GN=Dpf2 PE=4 SV=1	2	2	2	2	2	2	2	4.6	4.6	4.6	44.188	391	391;405	2		4							0.0010571	3.2817	By MS/MS	1.3646	0.33123	0.7158	0.83841	0.87062	1	1.2682	0.4184	0.69998	0.83541	0.94074	0.92735	3	3	3
A0A1U7Q4X3	A0A1U7Q4X3	4	4	4	0		0		tr|A0A1U7Q4X3|A0A1U7Q4X3_MESAU Sjoegren syndrome/scleroderma autoantigen 1 OS=Mesocricetus auratus OX=10036 GN=Sssca1 PE=4 SV=1	1	4	4	4	4	4	4	41.7	41.7	41.7	21.339	199	199	3		4		4					0	119.66	By MS/MS	1.1587	0.31619	0.86718	0.69062	0.87205	1	1.0769	0.38977	0.84324	0.70631	0.93474	0.92521	1	1	1
A0A1U7Q4X4	A0A1U7Q4X4	4	4	4	0		0		tr|A0A1U7Q4X4|A0A1U7Q4X4_MESAU N-myc-interactor OS=Mesocricetus auratus OX=10036 GN=Nmi PE=3 SV=1	1	4	4	4	4	4	4	18.2	18.2	18.2	34.262	302	302	3.08		6	2	3	2				0	36.305	By MS/MS	1.1097	0.39873	0.88246	0.66031	1.0545	1	1.0314	0.46401	0.86401	0.6844	1.1012	0.92876	3	3	3
A0A1U7Q4Y1	A0A1U7Q4Y1	2	2	2	0		0		tr|A0A1U7Q4Y1|A0A1U7Q4Y1_MESAU UPF0696 protein C11orf68 homolog isoform X1 OS=Mesocricetus auratus OX=10036 GN=CUNH11orf68 PE=3 SV=1	1	2	2	2	2	2	2	8.2	8.2	8.2	31.385	292	292	3.5		1	2	2	1				0.00027375	3.9797	By MS/MS	1.0698	0.17176	0.6401	0.88685	0.61938	1	0.99422	0.24537	0.62419	0.86747	0.70612	0.9219	2	2	2
A0A1U7Q4Y6;A0A1U8BY44	A0A1U7Q4Y6;A0A1U8BY44	2;1	2;1	2;1	0		0		tr|A0A1U7Q4Y6|A0A1U7Q4Y6_MESAU Glutaredoxin-like protein OS=Mesocricetus auratus OX=10036 GN=CUNH5orf63 PE=3 SV=1;tr|A0A1U8BY44|A0A1U8BY44_MESAU Glutaredoxin-like protein OS=Mesocricetus auratus OX=10036 GN=CUNH5orf63 PE=3 SV=1	2	2	2	2	2	2	2	24.3	24.3	24.3	13.484	115	115;111	2.8	2		1	1	1				0.00027755	4.2215	By MS/MS	1.3689	0.47305	0.87869	0.70426	1.1827	1	1.2722	0.55112	0.86476	0.7294	1.2285	0.93303	2	2	2
A0A1U7Q4Y8	A0A1U7Q4Y8	29	29	29	0		0		tr|A0A1U7Q4Y8|A0A1U7Q4Y8_MESAU Aldehyde dehydrogenase (NAD(+)) OS=Mesocricetus auratus OX=10036 GN=Aldh7a1 PE=3 SV=1	1	29	29	29	29	29	29	68.6	68.6	68.6	58.968	539	539	4.98	19	34	39	101	75	76	69	44	0	323.31	By MS/MS	0.98018	0.56111	1.057	0.51279	1.3843	1	0.91095	0.60842	1.0341	0.56673	1.4098	0.93533	222	222	222
A0A1U7Q4Z1;A0A1U8BUA2	A0A1U7Q4Z1;A0A1U8BUA2	8;6	8;6	8;6	0		0		tr|A0A1U7Q4Z1|A0A1U7Q4Z1_MESAU Superoxide dismutase copper chaperone OS=Mesocricetus auratus OX=10036 GN=Ccs PE=3 SV=1;tr|A0A1U8BUA2|A0A1U8BUA2_MESAU Superoxide dismutase [Cu-Zn] OS=Mesocricetus auratus OX=10036 GN=Ccs PE=3 SV=1	2	8	8	8	8	8	8	51.5	51.5	51.5	29.052	274	274;228	4.64	6	4	4	4	4	9	9	2	0	205.32	By MS/MS	0.99262	0.43013	0.73185	0.6604	1.102	1	0.92251	0.48497	0.71328	0.67372	1.1524	0.92995	21	21	21
A0A1U8BUT8;A0A1U8BJH5;A0A1U7Q4Z3;A0A1U8BVH4	A0A1U8BUT8;A0A1U8BJH5;A0A1U7Q4Z3;A0A1U8BVH4	3;3;3;3	3;3;3;3	3;3;3;3	0		0		tr|A0A1U8BUT8|A0A1U8BUT8_MESAU RNA-binding protein 4B isoform X5 OS=Mesocricetus auratus OX=10036 GN=LOC101843260 PE=4 SV=1;tr|A0A1U8BJH5|A0A1U8BJH5_MESAU RNA-binding protein 4B isoform X4 OS=Mesocricetus auratus OX=10036 GN=LOC101843260 PE=4 SV=1;tr|A0A1U	4	3	3	3	3	3	3	18.9	18.9	18.9	16.143	143	143;171;356;359	2.2	3			2					0.000273	3.9043	By MS/MS	1.3302	0.4166	1.0004	0.77254	0.97237	1	1.2362	0.49813	0.97746	0.79148	1.0328	0.92886	3	3	3
A0A1U7Q4Z8	A0A1U7Q4Z8	3	3	3	0		0		tr|A0A1U7Q4Z8|A0A1U7Q4Z8_MESAU COMM domain-containing protein 10 OS=Mesocricetus auratus OX=10036 GN=Commd10 PE=4 SV=1	1	3	3	3	3	3	3	15.8	15.8	15.8	22.884	202	202	5.11				3	2	4			0.0010504	3.1913	By MS/MS	0.93527	0.3037	0.79553	0.72986	0.91032	1	0.86921	0.36277	0.78122	0.74208	0.97196	0.92648	7	7	7
A0A1U7Q502	A0A1U7Q502	4	4	4	0		0		tr|A0A1U7Q502|A0A1U7Q502_MESAU Geranylgeranyl transferase type I subunit beta OS=Mesocricetus auratus OX=10036 GN=Pggt1b PE=3 SV=2	1	4	4	4	4	4	4	11.1	11.1	11.1	50.025	443	443	5		2	2			2	4		0	7.1688	By MS/MS	1.1179	0.35511	0.92236	0.61259	0.9896	1	1.039	0.41431	0.89515	0.64105	1.0418	0.92695	4	4	4
A0A1U7QA12;A0A3Q0CNP3;A0A1U7Q508;A0A3Q0CNR0;A0A3Q0CI85	A0A1U7QA12;A0A3Q0CNP3;A0A1U7Q508;A0A3Q0CNR0;A0A3Q0CI85	2;2;2;2;2	2;2;2;2;2	2;2;2;2;2	0		0		tr|A0A1U7QA12|A0A1U7QA12_MESAU transcription elongation regulator 1 isoform X5 OS=Mesocricetus auratus OX=10036 GN=Tcerg1 PE=4 SV=1;tr|A0A3Q0CNP3|A0A3Q0CNP3_MESAU transcription elongation regulator 1 isoform X4 OS=Mesocricetus auratus OX=10036 GN=Tcerg1 PE	5	2	2	2	2	2	2	2.1	2.1	2.1	120.4	1067	1067;1084;1088;1092;1105	5.33				1	4	4			0.0010493	3.1692	By MS/MS	1.1747	0.4079	1.2101	0.66413	1.0479	1	1.0917	0.48158	1.1698	0.70458	1.0993	0.92913	2	2	2
A0A1U7Q518;A0A1U7QC57;A0A3Q0CP55;A0A3Q0CQP2	A0A1U7Q518;A0A1U7QC57;A0A3Q0CP55;A0A3Q0CQP2	33;33;32;31	33;33;32;31	33;33;32;31	0		0		tr|A0A1U7Q518|A0A1U7Q518_MESAU protein diaphanous homolog 1 isoform X4 OS=Mesocricetus auratus OX=10036 GN=Diaph1 PE=3 SV=1;tr|A0A1U7QC57|A0A1U7QC57_MESAU protein diaphanous homolog 1 isoform X1 OS=Mesocricetus auratus OX=10036 GN=Diaph1 PE=3 SV=1;tr|A0A3Q	4	33	33	33	33	33	33	36	36	36	138.12	1243	1243;1252;1251;1248	4.31	16	14	17	21	20	17	17	7	0	243.87	By MS/MS	1.1526	0.41202	0.91056	0.67344	1.0455	1	1.0712	0.47591	0.88512	0.70051	1.1013	0.9294	45	45	45
A0A1U7Q525	A0A1U7Q525	6	6	6	0		0		tr|A0A1U7Q525|A0A1U7Q525_MESAU toll-interacting protein OS=Mesocricetus auratus OX=10036 GN=Tollip PE=3 SV=1	1	6	6	6	6	6	6	28.8	28.8	28.8	30.282	274	274	4.32	2	4	1	3	3	2	2	2	0	19.463	By MS/MS	1.1445	0.43421	0.95746	0.63423	1.1199	1	1.0636	0.49913	0.93004	0.66924	1.1695	0.93156	8	8	8
A0A1U7Q529;A0A1U8CQN0	A0A1U7Q529;A0A1U8CQN0	9;8	9;8	7;6	0		0		tr|A0A1U7Q529|A0A1U7Q529_MESAU 60S acidic ribosomal protein P2 OS=Mesocricetus auratus OX=10036 GN=Rplp2 PE=3 SV=1;tr|A0A1U8CQN0|A0A1U8CQN0_MESAU 60S acidic ribosomal protein P2 OS=Mesocricetus auratus OX=10036 GN=Rplp2 PE=3 SV=1	2	9	9	7	9	9	7	92.2	92.2	77.4	11.727	115	115;114	3.3	17	20	10	21	14	4		4	0	273.87	By MS/MS	1.4553	0.32611	0.97387	0.59739	0.97779	1	1.3525	0.41798	0.94402	0.64557	1.0275	0.9261	23	23	23
A0A1U7Q533;A0A3Q0CLQ6;Q60529	A0A1U7Q533;A0A3Q0CLQ6;Q60529	6;6;4	1;1;0	1;1;0	0		0		tr|A0A1U7Q533|A0A1U7Q533_MESAU GTPase HRas isoform X1 OS=Mesocricetus auratus OX=10036 GN=Hras PE=4 SV=1;tr|A0A3Q0CLQ6|A0A3Q0CLQ6_MESAU GTPase HRas isoform X2 OS=Mesocricetus auratus OX=10036 GN=Hras PE=4 SV=1;sp|Q60529|RASH_MESAU GTPase HRas (Fragment) OS	3	6	1	1	6	1	1	49.2	4.8	4.8	21.298	189	189;170;96	2.67		1	2						0.0037267	2.2648	By MS/MS	1.3696	0.35858	0.97202	0.67145	1.0808	1	1.2729	0.44578	0.94387	0.70057	1.1307	0.93005	1	1	1
A0A1U8BWV2;A0A1U7Q534	A0A1U8BWV2;A0A1U7Q534	1;1	1;1	1;1	0		0		tr|A0A1U8BWV2|A0A1U8BWV2_MESAU interferon-induced transmembrane protein 3 isoform X2 OS=Mesocricetus auratus OX=10036 GN=LOC101840863 PE=3 SV=1;tr|A0A1U7Q534|A0A1U7Q534_MESAU interferon-induced transmembrane protein 3 isoform X1 OS=Mesocricetus auratus OX=	2	1	1	1	1	1	1	14.7	14.7	14.7	14.778	136	136;145	5.71				1	2	2	2		0	8.5362	By MS/MS	0	0	0	0	0	0	0	0	0	0	0	0	0	0	0
A0A1U7Q535	A0A1U7Q535	1	1	1	0		0		tr|A0A1U7Q535|A0A1U7Q535_MESAU BET1-like protein OS=Mesocricetus auratus OX=10036 GN=Bet1l PE=4 SV=1	1	1	1	1	1	1	1	11.7	11.7	11.7	12.445	111	111	2		2							0.00027226	3.828	By MS/MS	1.0925	0.3166	0.80204	0.7209	0.86612	1	1.0154	0.38451	0.78281	0.73075	0.93066	0.92551	2	2	2
A0A1U7Q537	A0A1U7Q537	1	1	1	0		0		tr|A0A1U7Q537|A0A1U7Q537_MESAU RNA-binding protein 7 OS=Mesocricetus auratus OX=10036 GN=Rbm7 PE=4 SV=2	1	1	1	1	1	1	1	6.8	6.8	6.8	30.175	265	265	6.8						2	2	1	0.0022585	2.4263	By MS/MS	0	0	0	0	0	0	0	0	0	0	0	0	0	0	0
A0A1U7Q546	A0A1U7Q546	6	1	1	0		0		tr|A0A1U7Q546|A0A1U7Q546_MESAU Serine/threonine-protein phosphatase 2A 55 kDa regulatory subunit B OS=Mesocricetus auratus OX=10036 GN=Ppp2r2d PE=3 SV=1	1	6	1	1	6	1	1	15.2	2.4	2.4	51.95	453	453	1	2								0.0022624	2.441	By MS/MS	1.1654	0.30391	0.7052	0.80744	0.84145	1	1.0831	0.37637	0.69272	0.80477	0.91168	0.92618	2	2	2
A0A1U7Q552;A0A3Q0CTD7	A0A1U7Q552;A0A3Q0CTD7	10;8	10;8	10;8	0		0		tr|A0A1U7Q552|A0A1U7Q552_MESAU phospholysine phosphohistidine inorganic pyrophosphate phosphatase isoform X1 OS=Mesocricetus auratus OX=10036 GN=Lhpp PE=3 SV=1;tr|A0A3Q0CTD7|A0A3Q0CTD7_MESAU phospholysine phosphohistidine inorganic pyrophosphate phosphatas	2	10	10	10	10	10	10	52.6	52.6	52.6	29.19	270	270;242	4.79		2	5	15	15	10	5		0	93.831	By MS/MS	1.108	0.37658	0.93716	0.67073	1.0028	1	1.0297	0.43711	0.9116	0.6913	1.0581	0.92841	13	13	13
A0A3Q0CU57;A0A1U7Q562;A0A1U8CAC9	A0A3Q0CU57;A0A1U7Q562;A0A1U8CAC9	6;6;6	6;6;6	6;6;6	0		0		tr|A0A3Q0CU57|A0A3Q0CU57_MESAU integrin alpha-M isoform X3 OS=Mesocricetus auratus OX=10036 GN=Itgam PE=3 SV=1;tr|A0A1U7Q562|A0A1U7Q562_MESAU integrin alpha-M isoform X2 OS=Mesocricetus auratus OX=10036 GN=Itgam PE=3 SV=1;tr|A0A1U8CAC9|A0A1U8CAC9_MESAU int	3	6	6	6	6	6	6	6.9	6.9	6.9	125.08	1128	1128;1151;1152	4.32	6	2		1	3	5	4	1	0	34.235	By MS/MS	1.3266	0.2464	0.5572	0.85391	0.66298	1	1.2329	0.30926	0.55138	0.83199	0.74515	0.92316	9	9	9
A0A1U7Q573	A0A1U7Q573	6	6	6	0		0		tr|A0A1U7Q573|A0A1U7Q573_MESAU integrin alpha-L OS=Mesocricetus auratus OX=10036 GN=Itgal PE=3 SV=1	1	6	6	6	6	6	6	7.1	7.1	7.1	126.8	1159	1159	4.37	2	2	5	2	2	1	2	3	0	12.374	By MS/MS	1.3678	0.25661	1.0404	0.81195	0.69375	1	1.2712	0.35282	1.0061	0.81659	0.77126	0.92224	8	8	8
A0A1U7Q574;A0A1U7QAB8	A0A1U7Q574;A0A1U7QAB8	1;1	1;1	1;1	0		0		tr|A0A1U7Q574|A0A1U7Q574_MESAU phospholipid transfer protein C2CD2L isoform X2 OS=Mesocricetus auratus OX=10036 GN=C2cd2l PE=4 SV=1;tr|A0A1U7QAB8|A0A1U7QAB8_MESAU phospholipid transfer protein C2CD2L isoform X1 OS=Mesocricetus auratus OX=10036 GN=C2cd2l PE	2	1	1	1	1	1	1	2.8	2.8	2.8	76.315	706	706;707	1	2								0	48.255	By MS/MS	0	0	0	0	0	0	0	0	0	0	0	0	0	0	0
A0A1U7Q575;A0A1U8C9Z8;A0A1U8BYT4	A0A1U7Q575;A0A1U8C9Z8;A0A1U8BYT4	1;1;1	1;1;1	1;1;1	0		0		tr|A0A1U7Q575|A0A1U7Q575_MESAU CD2 antigen cytoplasmic tail-binding protein 2 isoform X3 OS=Mesocricetus auratus OX=10036 GN=Cd2bp2 PE=4 SV=1;tr|A0A1U8C9Z8|A0A1U8C9Z8_MESAU CD2 antigen cytoplasmic tail-binding protein 2 isoform X2 OS=Mesocricetus auratus O	3	1	1	1	1	1	1	5.6	5.6	5.6	37.42	340	340;374;375	2.5		2	2						0.001293	2.8848	By MS/MS	0	0	0	0	0	0	0	0	0	0	0	0	0	0	0
A0A1U7Q577	A0A1U7Q577	51	51	51	0		0		tr|A0A1U7Q577|A0A1U7Q577_MESAU Major vault protein OS=Mesocricetus auratus OX=10036 GN=Mvp PE=4 SV=1	1	51	51	51	51	51	51	76	76	76	96.927	870	870	4.39	25	50	55	82	68	50	45	20	0	323.31	By MS/MS	1.2999	0.3255	1.0272	0.72551	0.86823	1	1.2081	0.41455	0.99191	0.74646	0.93152	0.92552	157	158	166
A0A1U7Q587;A0A1U8BYU4;P86251	A0A1U7Q587;A0A1U8BYU4	31;26;14	31;26;14	31;26;14	0		0		tr|A0A1U7Q587|A0A1U7Q587_MESAU Elongation factor Tu OS=Mesocricetus auratus OX=10036 GN=Tufm PE=3 SV=1;tr|A0A1U8BYU4|A0A1U8BYU4_MESAU Elongation factor Tu, mitochondrial OS=Mesocricetus auratus OX=10036 GN=Tufm PE=4 SV=1	3	31	31	31	31	31	31	71.9	71.9	71.9	49.619	452	452;469;174	4.35	10	38	45	42	37	30	24	17	0	323.31	By MS/MS	1.1284	0.44372	0.91198	0.62631	1.1344	1	1.0487	0.50298	0.89326	0.65544	1.1797	0.93076	144	144	144
A0A1U7Q592;A0A1U7QCM3;A0A1U7QN22;A0A1U7QKM1;A0A1U7QAE8;A0A1U7Q590	A0A1U7Q592;A0A1U7QCM3;A0A1U7QN22;A0A1U7QKM1;A0A1U7QAE8;A0A1U7Q590	5;5;5;5;5;5	5;5;5;5;5;5	5;5;5;5;5;5	0		0		tr|A0A1U7Q592|A0A1U7Q592_MESAU cell adhesion molecule 1 isoform X6 OS=Mesocricetus auratus OX=10036 GN=Cadm1 PE=3 SV=1;tr|A0A1U7QCM3|A0A1U7QCM3_MESAU cell adhesion molecule 1 isoform X5 OS=Mesocricetus auratus OX=10036 GN=Cadm1 PE=3 SV=1;tr|A0A1U7QN22|A0A1	6	5	5	5	5	5	5	19.2	19.2	19.2	45.716	417	417;428;445;446;456;474	3	2	5	5	7	1				0	172.13	By MS/MS	1.1569	0.46417	0.9406	0.66738	1.0716	1	1.0752	0.52879	0.92198	0.68641	1.1233	0.92959	8	8	8
A0A1U7Q594	A0A1U7Q594	5	5	5	0		0		tr|A0A1U7Q594|A0A1U7Q594_MESAU centromere/kinetochore protein zw10 homolog OS=Mesocricetus auratus OX=10036 GN=Zw10 PE=3 SV=1	1	5	5	5	5	5	5	7.2	7.2	7.2	88.182	779	779	4	2	3	4	2	2	2	2	1	0	17.279	By MS/MS	1.2056	0.34035	0.92828	0.74573	0.91185	1	1.1205	0.41796	0.90826	0.7601	0.9756	0.92664	8	8	8
A0A1U7Q5B8	A0A1U7Q5B8	1	1	1	0		0		tr|A0A1U7Q5B8|A0A1U7Q5B8_MESAU Secretory carrier-associated membrane protein OS=Mesocricetus auratus OX=10036 GN=Scamp2 PE=3 SV=1	1	1	1	1	1	1	1	3.6	3.6	3.6	36.611	329	329	2.5		2	2						0	11.473	By MS/MS	1.1509	0.53996	1.3593	0.5783	1.31	1	1.0696	0.60533	1.3169	0.64143	1.3424	0.9343	2	2	2
A0A1U8BM61;A0A1U7Q5C6;A0A1U8BMR2	A0A1U8BM61;A0A1U7Q5C6;A0A1U8BMR2	12;12;11	12;12;11	12;12;11	0		0		tr|A0A1U8BM61|A0A1U8BM61_MESAU Beta-hexosaminidase OS=Mesocricetus auratus OX=10036 GN=Hexa PE=3 SV=1;tr|A0A1U7Q5C6|A0A1U7Q5C6_MESAU Beta-hexosaminidase OS=Mesocricetus auratus OX=10036 GN=Hexa PE=3 SV=1;tr|A0A1U8BMR2|A0A1U8BMR2_MESAU Beta-N-acetylhexosami	3	12	12	12	12	12	12	30.9	30.9	30.9	61.694	538	538;528;450	5.27	4	6	4	5	5	3	14	10	0	48.472	By MS/MS	1.3495	0.29419	0.92598	0.80029	0.84378	1	1.2542	0.38381	0.90221	0.81473	0.92581	0.92639	29	29	29
A0A1U7QWY4;A0A3Q0CPD8;A0A3Q0CPE8;A0A1U7QKW9;A0A1U7QAN7;A0A1U7Q5D6	A0A1U7QWY4;A0A3Q0CPD8;A0A3Q0CPE8;A0A1U7QKW9;A0A1U7QAN7;A0A1U7Q5D6	1;1;1;1;1;1	1;1;1;1;1;1	1;1;1;1;1;1	0		0		tr|A0A1U7QWY4|A0A1U7QWY4_MESAU Katanin p60 ATPase-containing subunit A-like 2 OS=Mesocricetus auratus OX=10036 GN=Katnal2 PE=3 SV=1;tr|A0A3Q0CPD8|A0A3Q0CPD8_MESAU spermatogenesis-associated protein 5 isoform X5 OS=Mesocricetus auratus OX=10036 GN=Spata5 PE	6	1	1	1	1	1	1	2.2	2.2	2.2	60.932	537	537;820;838;847;892;893	7						4	3	4	0	10.838	By MS/MS	1.1141	0.38524	0.82677	0.65597	1.0178	1	1.0354	0.44433	0.81046	0.67705	1.0705	0.92792	9	9	9
A0A1U7Q5E0;A0A1U7R7K0;A0A1U7R9T8;A0A1U8CEQ7	A0A1U7Q5E0;A0A1U7R7K0;A0A1U7R9T8;A0A1U8CEQ7	2;1;1;1	2;1;1;1	2;1;1;1	0		0		tr|A0A1U7Q5E0|A0A1U7Q5E0_MESAU DCN1-like protein OS=Mesocricetus auratus OX=10036 GN=Dcun1d1 PE=4 SV=2;tr|A0A1U7R7K0|A0A1U7R7K0_MESAU DCN1-like protein OS=Mesocricetus auratus OX=10036 GN=Dcun1d2 PE=4 SV=1;tr|A0A1U7R9T8|A0A1U7R9T8_MESAU DCN1-like protein O	4	2	2	2	2	2	2	10.7	10.7	10.7	28.291	244	244;211;244;259	4.25			2	3	2	1			0	12.198	By MS/MS	1.1508	0.49099	1.0554	0.59239	1.1562	1	1.0695	0.55509	1.0295	0.63439	1.198	0.93073	3	3	3
A0A1U8BZ10;A0A1U7QAP8;A0A1U7Q5E2;A0A1U8BMW8;A0A1U7QCZ1	A0A1U8BZ10;A0A1U7QAP8;A0A1U7Q5E2;A0A1U8BMW8;A0A1U7QCZ1	7;7;7;7;7	7;7;7;7;7	6;6;6;6;6	0		0		tr|A0A1U8BZ10|A0A1U8BZ10_MESAU fragile X mental retardation syndrome-related protein 1 isoform X5 OS=Mesocricetus auratus OX=10036 GN=Fxr1 PE=3 SV=1;tr|A0A1U7QAP8|A0A1U7QAP8_MESAU fragile X mental retardation syndrome-related protein 1 isoform X4 OS=Mesocr	5	7	7	6	7	7	6	14.3	14.3	12.9	63.905	568	568;621;648;650;677	3.58	6	4	2	2	4	4	2		0	75.248	By MS/MS	1.3448	0.305	0.86827	0.77949	0.8204	1	1.2498	0.38205	0.85136	0.79472	0.89043	0.92525	7	8	8
A0A1U7Q5E9	A0A1U7Q5E9	15	9	8	0		0		tr|A0A1U7Q5E9|A0A1U7Q5E9_MESAU EH domain-containing protein 4 OS=Mesocricetus auratus OX=10036 GN=Ehd4 PE=4 SV=1	1	15	9	8	15	9	8	25.3	16.5	14.6	61.45	541	541	4.96			6	8	3	3	2	4	0	15.539	By MS/MS	1.1851	0.3341	0.90341	0.68595	0.89415	1	1.1013	0.40818	0.88073	0.70946	0.95412	0.92629	18	18	18
A0A1U7Q5F2	A0A1U7Q5F2	3	3	3	0		0		tr|A0A1U7Q5F2|A0A1U7Q5F2_MESAU neutral cholesterol ester hydrolase 1 OS=Mesocricetus auratus OX=10036 GN=Nceh1 PE=3 SV=1	1	3	3	3	3	3	3	13.7	13.7	13.7	45.566	408	408	3.67	2			2		2			0	27.427	By MS/MS	1.6401	0.1914	0.83369	0.98833	0.60454	1	1.5242	0.30686	0.80819	0.96995	0.69717	0.92303	2	2	2
A0A1U7Q5G0;A0A1U7QD33;A0A1U7QNI1;A0A1U8BN78;A0A3Q0CRK0	A0A1U7Q5G0;A0A1U7QD33;A0A1U7QNI1;A0A1U8BN78;A0A3Q0CRK0	9;9;9;9;8	9;9;9;9;8	1;1;1;1;1	0		0		tr|A0A1U7Q5G0|A0A1U7Q5G0_MESAU COP9 signalosome complex subunit 1 isoform X9 OS=Mesocricetus auratus OX=10036 GN=Gps1 PE=3 SV=1;tr|A0A1U7QD33|A0A1U7QD33_MESAU COP9 signalosome complex subunit 1 isoform X5 OS=Mesocricetus auratus OX=10036 GN=Gps1 PE=3 SV=1;	5	9	9	1	9	9	1	26.7	26.7	2.3	55.163	487	487;491;526;530;490	3.65	6	7	4	4	6	4	2	1	0	108.94	By MS/MS	1.2445	0.3574	0.92325	0.71138	0.96819	1	1.1566	0.43695	0.89947	0.73232	1.0279	0.92847	19	19	19
A0A1U7Q5G4	A0A1U7Q5G4	14	14	14	0		0		tr|A0A1U7Q5G4|A0A1U7Q5G4_MESAU rho GDP-dissociation inhibitor 1 OS=Mesocricetus auratus OX=10036 GN=Arhgdia PE=3 SV=1	1	14	14	14	14	14	14	78.9	78.9	78.9	23.409	204	204	4.57	2	28	31	26	22	24	24	12	0	323.31	By MS/MS	1.3192	0.51892	1.1114	0.76649	1.0177	1	1.226	0.57275	1.0821	0.7705	1.0722	0.92865	43	43	43
A0A1U7Q5G7;A0A3Q0CQ20	A0A1U7Q5G7;A0A3Q0CQ20	9;8	9;8	9;8	0		0		tr|A0A1U7Q5G7|A0A1U7Q5G7_MESAU mitochondrial dicarboxylate carrier isoform X1 OS=Mesocricetus auratus OX=10036 GN=Slc25a10 PE=3 SV=1;tr|A0A3Q0CQ20|A0A3Q0CQ20_MESAU mitochondrial dicarboxylate carrier isoform X2 OS=Mesocricetus auratus OX=10036 GN=Slc25a10	2	9	9	9	9	9	9	42.7	42.7	42.7	31.64	286	286;283	5.79		1	2	3	5	3	4	6	0	83.402	By MS/MS	0.89377	0.46091	0.64295	0.58855	1.1438	1	0.83064	0.49639	0.64077	0.60736	1.1866	0.93052	9	9	9
A0A3Q0CQ32;A0A1U7Q5H8	A0A3Q0CQ32;A0A1U7Q5H8	2;2	2;2	2;2	0		0		tr|A0A3Q0CQ32|A0A3Q0CQ32_MESAU N-sulphoglucosamine sulphohydrolase isoform X2 OS=Mesocricetus auratus OX=10036 GN=Sgsh PE=4 SV=1;tr|A0A1U7Q5H8|A0A1U7Q5H8_MESAU N-sulphoglucosamine sulphohydrolase isoform X1 OS=Mesocricetus auratus OX=10036 GN=Sgsh PE=3 SV=	2	2	2	2	2	2	2	4	4	4	50.611	451	451;503	4	2						2		0.0012907	2.8543	By MS/MS	1.3999	0.24575	0.74773	0.93986	0.68506	1	1.3011	0.33932	0.73067	0.92271	0.77955	0.92691	4	4	4
A0A1U7Q5I0;A0A1U8D4C2;A0A1U8D2W1;A0A3Q0CLH4	A0A1U7Q5I0	27;1;1;1	25;1;1;1	16;1;1;1	0		0		tr|A0A1U7Q5I0|A0A1U7Q5I0_MESAU Arachidonate--CoA ligase OS=Mesocricetus auratus OX=10036 GN=Acsl5 PE=4 SV=1	4	27	25	16	27	25	16	52.4	49.4	31.4	70.407	636	636;161;161;722	5.75			9	26	23	29	32	18	0	131.16	By MS/MS	0.93842	0.53679	0.90478	0.52748	1.258	1	0.87214	0.57375	0.88496	0.56684	1.2912	0.93212	45	45	45
A0A1U7Q5I6	A0A1U7Q5I6	3	3	3	0		0		tr|A0A1U7Q5I6|A0A1U7Q5I6_MESAU Synaptogyrin OS=Mesocricetus auratus OX=10036 GN=Syngr2 PE=3 SV=1	1	3	3	3	3	3	3	17.9	17.9	17.9	24.622	224	224	3.5	4	4	2		2	2		2	0	34.927	By MS/MS	1.2945	0.31727	0.80493	0.80199	0.87125	1	1.203	0.40481	0.78541	0.79877	0.95017	0.92768	15	15	15
A0A1U7Q5J1	A0A1U7Q5J1	16	16	16	0		0		tr|A0A1U7Q5J1|A0A1U7Q5J1_MESAU Eukaryotic translation initiation factor 3 subunit M OS=Mesocricetus auratus OX=10036 GN=Eif3m PE=3 SV=1	1	16	16	16	16	16	16	59.6	59.6	59.6	42.516	374	374	4.6	10	7	10	13	9	8	8	13	0	185.18	By MS/MS	1.1472	0.39111	0.88528	0.65857	1.0513	1	1.0662	0.45695	0.86606	0.69128	1.1023	0.9287	20	20	20
A0A1U7Q5J7	A0A1U7Q5J7	2	2	2	0		0		tr|A0A1U7Q5J7|A0A1U7Q5J7_MESAU F-box only protein 3 OS=Mesocricetus auratus OX=10036 GN=Fbxo3 PE=4 SV=1	1	2	2	2	2	2	2	8.2	8.2	8.2	55.041	478	478	2.11	1	6	2						0	90.851	By MS/MS	0	0	0	0	0	0	0	0	0	0	0	0	0	0	0
A0A1U7Q5J8	A0A1U7Q5J8	42	2	2	0		0		tr|A0A1U7Q5J8|A0A1U7Q5J8_MESAU Acyl-coenzyme A oxidase OS=Mesocricetus auratus OX=10036 GN=Acox1 PE=3 SV=1	1	42	2	2	42	2	2	81.2	8.2	8.2	74.836	661	661	6.75						5	5	2	0	28.118	By MS/MS	0	0	0	0	0	0	0	0	0	0	0	0	0	0	0
A0A1U7Q5K7	A0A1U7Q5K7	2	2	2	0		0		tr|A0A1U7Q5K7|A0A1U7Q5K7_MESAU 28S ribosomal protein S7, mitochondrial OS=Mesocricetus auratus OX=10036 GN=Mrps7 PE=3 SV=1	1	2	2	2	2	2	2	9.9	9.9	9.9	27.907	242	242	3.67	2			1	2	1			0	9.1822	By MS/MS	1.5501	0.32847	0.85639	0.77947	0.91612	1	1.4406	0.42871	0.83582	0.79225	0.9822	0.92803	3	3	3
A0A1U7Q5Q6	A0A1U7Q5Q6	2	2	2	0		0		tr|A0A1U7Q5Q6|A0A1U7Q5Q6_MESAU Leucine-rich repeat protein SHOC-2 OS=Mesocricetus auratus OX=10036 GN=Shoc2 PE=3 SV=1	1	2	2	2	2	2	2	5.4	5.4	5.4	59.641	534	534	6					2	1	2		0	16.656	By MS/MS	0.84245	0.6681	1.232	0.33602	1.5332	1	0.78295	0.70235	1.2034	0.4194	1.5405	0.93682	6	6	6
A0A1U7Q5Q7	A0A1U7Q5Q7	14	14	14	0		0		tr|A0A1U7Q5Q7|A0A1U7Q5Q7_MESAU Vesicle-fusing ATPase OS=Mesocricetus auratus OX=10036 GN=Nsf PE=3 SV=1	1	14	14	14	14	14	14	24.3	24.3	24.3	82.588	744	744	4.39	3	5	8	6	5	6	6	2	0	53.304	By MS/MS	1.3	0.32667	0.79246	0.76361	0.91558	1	1.2082	0.40709	0.77313	0.76996	0.97805	0.92739	22	22	22
A0A1U7Q5S6;A0A3Q0D1R4	A0A1U7Q5S6;A0A3Q0D1R4	3;2	3;2	3;2	0		0		tr|A0A1U7Q5S6|A0A1U7Q5S6_MESAU UPF0668 protein C10orf76 homolog isoform X1 OS=Mesocricetus auratus OX=10036 GN=CUNH10orf76 PE=4 SV=1;tr|A0A3Q0D1R4|A0A3Q0D1R4_MESAU UPF0668 protein C10orf76 homolog isoform X2 OS=Mesocricetus auratus OX=10036 GN=CUNH10orf76	2	3	3	3	3	3	3	4.1	4.1	4.1	78.64	689	689;595	5.17	2						3	1	0	6.4914	By MS/MS	1.2097	0.33578	0.8011	0.74022	0.9513	1	1.1242	0.41079	0.78357	0.74233	1.0121	0.92793	4	4	4
A0A1U7Q5W8	A0A1U7Q5W8	15	15	15	0		0		tr|A0A1U7Q5W8|A0A1U7Q5W8_MESAU PDZ and LIM domain protein 1 OS=Mesocricetus auratus OX=10036 GN=Pdlim1 PE=4 SV=1	1	15	15	15	15	15	15	69	69	69	35.998	329	329	4.78	2	9	11	18	22	22	11	3	0	189.74	By MS/MS	1.2525	0.36293	0.88444	0.65637	1.0023	1	1.164	0.44557	0.86647	0.70156	1.0557	0.9287	50	50	50
A0A3Q0CQL9;A0A1U8BSC8;A0A3Q0CQA5;A0A1U8BZL8;A0A3Q0CQA4;A0A1U8C093;A0A3Q0CQL6;A0A1U8BSC0;A0A3Q0CS48;A0A1U7Q5Y4;A0A3Q0CS52;A0A3Q0CJV6;A0A3Q0CJV3;A0A1U8BNP4;A0A3Q0CQB0;A0A1U8BP58;A0A3Q0CQA9;A0A1U8BZM0;A0A1U8C098;A0A1U8BNQ0;A0A1U8BP63;A0A1U8BZM3;A0A1U8C0A3;A0A1U8BP53	A0A3Q0CQL9;A0A1U8BSC8;A0A3Q0CQA5;A0A1U8BZL8;A0A3Q0CQA4;A0A1U8C093;A0A3Q0CQL6;A0A1U8BSC0;A0A3Q0CS48;A0A1U7Q5Y4;A0A3Q0CS52;A0A3Q0CJV6;A0A3Q0CJV3;A0A1U8BNP4;A0A3Q0CQB0;A0A1U8BP58;A0A3Q0CQA9;A0A1U8BZM0;A0A1U8C098;A0A1U8BNQ0;A0A1U8BP63;A0A1U8BZM3;A0A1U8C0A3;A0A1U8BP53	3;3;3;3;3;3;3;3;3;3;3;3;3;3;3;3;3;3;3;3;3;3;3;3	3;3;3;3;3;3;3;3;3;3;3;3;3;3;3;3;3;3;3;3;3;3;3;3	3;3;3;3;3;3;3;3;3;3;3;3;3;3;3;3;3;3;3;3;3;3;3;3	0		0		tr|A0A3Q0CQL9|A0A3Q0CQL9_MESAU CLIP-associating protein 1 isoform X17 OS=Mesocricetus auratus OX=10036 GN=Clasp1 PE=4 SV=1;tr|A0A1U8BSC8|A0A1U8BSC8_MESAU CLIP-associating protein 1 isoform X22 OS=Mesocricetus auratus OX=10036 GN=Clasp1 PE=3 SV=1;tr|A0A3Q0C	24	3	3	3	3	3	3	2.7	2.7	2.7	148.38	1352	1352;1455;1576;1576;1575;1568;1563;1555;1545;1539;1536;1528;1527;1519;1518;1511;1510;1502;1494;1480;1472;1471;1463;1584	1.75	3			1					0	8.8208	By MS/MS	1.0414	0.15679	0.53944	0.6781	0.66932	1	0.96788	0.22789	0.52576	0.67204	0.74287	0.92005	1	3	3
A0A1U7Q5Z8	A0A1U7Q5Z8	20	20	20	0		0		tr|A0A1U7Q5Z8|A0A1U7Q5Z8_MESAU GTP:AMP phosphotransferase AK3, mitochondrial OS=Mesocricetus auratus OX=10036 GN=Ak3 PE=3 SV=1	1	20	20	20	20	20	20	86.3	86.3	86.3	25.439	227	227	4.92	3	20	31	35	37	38	31	17	0	323.31	By MS/MS	1.0891	0.48889	1.0411	0.59874	1.1952	1	1.0122	0.54634	1.0103	0.63971	1.2382	0.93188	112	120	153
A0A3Q0CQI1;A0A1U7Q605;A0A3Q0CK12;A0A3Q0CSC0	A0A3Q0CQI1;A0A1U7Q605;A0A3Q0CK12;A0A3Q0CSC0	13;13;13;13	13;13;13;13	13;13;13;13	0		0		tr|A0A3Q0CQI1|A0A3Q0CQI1_MESAU proteasome activator complex subunit 4 isoform X4 OS=Mesocricetus auratus OX=10036 GN=Psme4 PE=3 SV=1;tr|A0A1U7Q605|A0A1U7Q605_MESAU proteasome activator complex subunit 4 isoform X3 OS=Mesocricetus auratus OX=10036 GN=Psme4	4	13	13	13	13	13	13	9.1	9.1	9.1	209.4	1828	1828;1843;1849;1865	5.97		2	4	3	2	4	9	9	0	43.801	By MS/MS	1.0899	0.39792	0.86077	0.64318	1.026	1	1.0129	0.45731	0.8441	0.67028	1.073	0.92865	9	10	10
A0A1U7Q607;A0A1U8C7K3	A0A1U7Q607;A0A1U8C7K3	18;18	18;18	18;18	0		0		tr|A0A1U7Q607|A0A1U7Q607_MESAU tight junction protein ZO-2 isoform X2 OS=Mesocricetus auratus OX=10036 GN=Tjp2 PE=4 SV=2;tr|A0A1U8C7K3|A0A1U8C7K3_MESAU tight junction protein ZO-2 isoform X1 OS=Mesocricetus auratus OX=10036 GN=Tjp2 PE=4 SV=2	2	18	18	18	18	18	18	23.2	23.2	23.2	125.26	1110	1110;1147	3.44	8	13	13	13	5	5	2	2	0	182.67	By MS/MS	1.1622	0.39704	1.0218	0.65088	1.0613	1	1.0801	0.46082	0.96575	0.67695	1.1144	0.92936	27	27	31
A0A1U7Q608	A0A1U7Q608	6	2	2	0		0		tr|A0A1U7Q608|A0A1U7Q608_MESAU Reticulon OS=Mesocricetus auratus OX=10036 GN=Rtn4 PE=4 SV=1	1	6	2	2	6	2	2	31.2	5	5	22.431	199	199	6.88						2	5	1	0.0015263	2.592	By MS/MS	0.75803	0.52493	0.9057	0.47512	1.3226	1	0.70449	0.55291	0.88858	0.52133	1.3439	0.93156	4	4	4
A0A1U7Q618	A0A1U7Q618	19	19	19	0		0		tr|A0A1U7Q618|A0A1U7Q618_MESAU Annexin OS=Mesocricetus auratus OX=10036 GN=Anxa1 PE=3 SV=1	1	19	19	19	19	19	19	57.2	57.2	57.2	38.827	346	346	4.22	12	12	19	13	12	8	12	9	0	323.31	By MS/MS	1.7421	0.20772	0.68633	1.0055	0.60375	1	1.6191	0.32685	0.67671	0.97656	0.70282	0.92416	38	46	46
A0A1U7Q620	A0A1U7Q620	28	28	28	0		0		tr|A0A1U7Q620|A0A1U7Q620_MESAU T-complex protein 1 subunit delta OS=Mesocricetus auratus OX=10036 GN=Cct4 PE=3 SV=1	1	28	28	28	28	28	28	66.6	66.6	66.6	58.079	539	539	4.6	8	20	33	42	35	24	18	20	0	323.31	By MS/MS	1.2202	0.40767	0.94224	0.66568	1.0869	1	1.134	0.47824	0.9256	0.69138	1.1312	0.92969	102	102	102
A0A1U7Q621	A0A1U7Q621	8	8	6	0		0		tr|A0A1U7Q621|A0A1U7Q621_MESAU guanine nucleotide-binding protein G(Q) subunit alpha OS=Mesocricetus auratus OX=10036 GN=LOC101825355 PE=3 SV=1	1	8	8	6	8	8	6	30.1	30.1	22.8	42.158	359	359	5.15	2	2	6		1	4	7	4	0	62.14	By MS/MS	1.1203	0.47109	1.1858	0.48763	1.5339	1	1.0412	0.52412	1.1485	0.56988	1.549	0.93846	11	11	11
A0A1U7Q626	A0A1U7Q626	22	22	22	0		0		tr|A0A1U7Q626|A0A1U7Q626_MESAU Malate dehydrogenase OS=Mesocricetus auratus OX=10036 GN=Mdh1 PE=3 SV=1	1	22	22	22	22	22	22	67.4	67.4	67.4	36.474	334	334	4.81	4	27	55	66	58	44	38	31	0	323.31	By MS/MS	1.0686	0.43936	0.9576	0.61899	1.0942	1	0.99316	0.50362	0.93435	0.65458	1.1442	0.92958	208	208	208
A0A1U7Q629	A0A1U7Q629	12	8	8	0		0		tr|A0A1U7Q629|A0A1U7Q629_MESAU ras-related protein Rab-1A OS=Mesocricetus auratus OX=10036 GN=Rab1a PE=4 SV=1	1	12	8	8	12	8	8	67.8	45.9	45.9	22.624	205	205	4.63		4	14	26	26	10	4	5	0	169.19	By MS/MS	1.1474	0.43458	0.97457	0.69064	1.0429	1	1.0663	0.49524	0.94526	0.71643	1.1009	0.92915	48	48	48
A0A1U7Q639;A0A1U8C0R1	A0A1U7Q639;A0A1U8C0R1	2;1	2;1	2;1	0		0		tr|A0A1U7Q639|A0A1U7Q639_MESAU membrane-spanning 4-domains subfamily A member 6A isoform X1 OS=Mesocricetus auratus OX=10036 GN=Ms4a6a PE=3 SV=1;tr|A0A1U8C0R1|A0A1U8C0R1_MESAU membrane-spanning 4-domains subfamily A member 6A isoform X2 OS=Mesocricetus aur	2	2	2	2	2	2	2	6.4	6.4	6.4	27.082	249	249;192	6.75						3	4	1	0.0012742	2.6489	By MS/MS	1.0536	0.48835	1.3225	0.56391	1.2359	1	0.97916	0.54976	1.2788	0.62399	1.2717	0.93227	4	4	4
A0A1U7Q643	A0A1U7Q643	7	7	7	0		0		tr|A0A1U7Q643|A0A1U7Q643_MESAU Transthyretin OS=Mesocricetus auratus OX=10036 GN=Ttr PE=3 SV=1	1	7	7	7	7	7	7	64.6	64.6	64.6	15.846	147	147	4.72	2	8	11	18	16	9	7	9	0	284.04	By MS/MS	1.1036	0.46055	0.9325	0.65594	1.1869	1	1.0257	0.52671	0.92127	0.69071	1.231	0.93266	31	48	48
A0A1U7Q646;A0A1U7QL68	A0A1U7Q646;A0A1U7QL68	3;2	3;2	3;2	0		0		tr|A0A1U7Q646|A0A1U7Q646_MESAU Cadherin-2 OS=Mesocricetus auratus OX=10036 GN=Cdh2 PE=4 SV=1;tr|A0A1U7QL68|A0A1U7QL68_MESAU cadherin-4 OS=Mesocricetus auratus OX=10036 GN=Cdh4 PE=4 SV=1	2	3	3	3	3	3	3	4.1	4.1	4.1	99.591	906	906;913	3.69	2	2	2	1	4	2			0	14.186	By MS/MS	1.2228	0.4153	0.92901	0.73849	1.024	1	1.1364	0.49145	0.90849	0.74483	1.0805	0.92938	4	4	4
A0A1U7Q653	A0A1U7Q653	26	26	7	0		0		tr|A0A1U7Q653|A0A1U7Q653_MESAU Tubulin alpha chain OS=Mesocricetus auratus OX=10036 GN=Tuba4a PE=3 SV=1	1	26	26	7	26	26	7	69.6	69.6	23.9	49.924	448	448	5.45	14	30	56	52	94	84	69	105	0	323.31	By MS/MS	1.1962	0.46441	0.9902	0.694	1.1136	1	1.1117	0.54685	0.96304	0.71061	1.1649	0.93102	219	215	219
A0A1U7Q654	A0A1U7Q654	3	3	3	0		0		tr|A0A1U7Q654|A0A1U7Q654_MESAU fatty acid desaturase 2 OS=Mesocricetus auratus OX=10036 GN=Fads2 PE=3 SV=1	1	3	3	3	3	3	3	8.6	8.6	8.6	52.522	444	444	5.33		2				1	2	1	0	7.4111	By MS/MS	1.4504	0.18116	0.7303	0.93657	0.6177	1	1.348	0.28237	0.70998	0.91763	0.70701	0.92259	3	3	3
A0A1U7Q657;A0A1U7QDH7;A0A3Q0CM22	A0A1U7Q657;A0A1U7QDH7;A0A3Q0CM22	41;40;36	41;40;36	41;40;36	0		0		tr|A0A1U7Q657|A0A1U7Q657_MESAU neutral alpha-glucosidase AB isoform X2 OS=Mesocricetus auratus OX=10036 GN=Ganab PE=3 SV=1;tr|A0A1U7QDH7|A0A1U7QDH7_MESAU neutral alpha-glucosidase AB isoform X1 OS=Mesocricetus auratus OX=10036 GN=Ganab PE=3 SV=1;tr|A0A3Q0C	3	41	41	41	41	41	41	58.5	58.5	58.5	107.17	944	944;966;869	4.89	9	35	31	31	40	41	33	33	0	323.31	By MS/MS	1.1417	0.37179	0.91598	0.69581	0.98977	1	1.0611	0.44378	0.89136	0.7155	1.0476	0.92788	114	114	114
A0A3Q0CM37;A0A1U7Q660	A0A3Q0CM37;A0A1U7Q660	23;23	23;23	23;23	0		0		tr|A0A3Q0CM37|A0A3Q0CM37_MESAU heterogeneous nuclear ribonucleoprotein U-like protein 2 isoform X2 OS=Mesocricetus auratus OX=10036 GN=Hnrnpul2 PE=4 SV=1;tr|A0A1U7Q660|A0A1U7Q660_MESAU heterogeneous nuclear ribonucleoprotein U-like protein 2 isoform X1 OS=	2	23	23	23	23	23	23	42.5	42.5	42.5	73.85	663	663;747	4.26	11	16	7	13	17	17	7	6	0	187.59	By MS/MS	1.2829	0.36356	0.91581	0.72571	0.93887	1	1.1923	0.43617	0.88996	0.74238	1.0036	0.92763	40	40	40
A0A1U7Q662	A0A1U7Q662	26	26	26	0		0		tr|A0A1U7Q662|A0A1U7Q662_MESAU cytosolic non-specific dipeptidase OS=Mesocricetus auratus OX=10036 GN=Cndp2 PE=3 SV=1	1	26	26	26	26	26	26	71.6	71.6	71.6	52.767	475	475	5.17		12	21	44	30	31	29	22	0	323.31	By MS/MS	1.2514	0.34254	0.98808	0.70326	0.95235	1	1.163	0.42637	0.95825	0.73029	1.0101	0.92823	59	59	59
A0A1U7Q664	A0A1U7Q664	1	1	1	0		0		tr|A0A1U7Q664|A0A1U7Q664_MESAU probable hydrolase PNKD OS=Mesocricetus auratus OX=10036 GN=LOC101822651 PE=3 SV=1	1	1	1	1	1	1	1	3.1	3.1	3.1	40.786	360	360	1	2								0	7.8922	By MS/MS	1.5638	0.39316	0.91218	0.75886	1.077	1	1.4534	0.49086	0.89157	0.77789	1.1315	0.93124	2	2	2
A0A3Q0CMB7;A0A1U8BQ42;A0A1U7Q666	A0A3Q0CMB7;A0A1U8BQ42;A0A1U7Q666	6;6;6	6;6;6	6;6;6	0		0		tr|A0A3Q0CMB7|A0A3Q0CMB7_MESAU solute carrier family 22 member 27-like isoform X3 OS=Mesocricetus auratus OX=10036 GN=LOC101829652 PE=4 SV=1;tr|A0A1U8BQ42|A0A1U8BQ42_MESAU solute carrier family 22 member 27-like isoform X2 OS=Mesocricetus auratus OX=10036	3	6	6	6	6	6	6	15.1	15.1	15.1	49.784	444	444;509;552	3.95	5	2	2	2	2	4	2	1	0	99.447	By MS/MS	1.0631	0.48026	1.0235	0.55961	1.181	1	0.98799	0.53484	1.0011	0.60665	1.2202	0.93148	8	8	8
A0A1U7Q672;A0A1U8BYT9	A0A1U7Q672;A0A1U8BYT9	11;11	11;11	11;11	0		0		tr|A0A1U7Q672|A0A1U7Q672_MESAU O-acetyl-ADP-ribose deacetylase MACROD1 isoform X2 OS=Mesocricetus auratus OX=10036 GN=Macrod1 PE=4 SV=1;tr|A0A1U8BYT9|A0A1U8BYT9_MESAU O-acetyl-ADP-ribose deacetylase MACROD1 isoform X1 OS=Mesocricetus auratus OX=10036 GN=Ma	2	11	11	11	11	11	11	45.2	45.2	45.2	35.229	323	323;334	4.74	4	7	7	8	12	9	11	4	0	306.28	By MS/MS	0.95567	0.5376	0.98425	0.52905	1.2545	1	0.88817	0.58546	0.96357	0.57869	1.2894	0.93314	24	24	24
A0A1U7QEG0;A0A1U7QPT0;A0A1U7QMB2;A0A1U7QBU6;A0A1U7Q673;A0A1U7QEF6;A0A1U8BPB9;A0A1U7QPS7	A0A1U7QEG0;A0A1U7QPT0;A0A1U7QMB2;A0A1U7QBU6;A0A1U7Q673;A0A1U7QEF6;A0A1U8BPB9;A0A1U7QPS7	50;50;50;50;50;50;49;49	50;50;50;50;50;50;49;49	50;50;50;50;50;50;49;49	0		0		tr|A0A1U7QEG0|A0A1U7QEG0_MESAU Fibronectin OS=Mesocricetus auratus OX=10036 GN=Fn1 PE=4 SV=1;tr|A0A1U7QPT0|A0A1U7QPT0_MESAU Fibronectin OS=Mesocricetus auratus OX=10036 GN=Fn1 PE=4 SV=1;tr|A0A1U7QMB2|A0A1U7QMB2_MESAU Fibronectin OS=Mesocricetus auratus OX=	8	50	50	50	50	50	50	33.1	33.1	33.1	239.62	2175	2175;2265;2270;2295;2360;2385;2266;2476	4.96	9	17	36	46	38	41	40	25	0	323.31	By MS/MS	1.2252	0.35495	0.90083	0.71128	0.97722	1	1.1386	0.43611	0.87996	0.73091	1.0362	0.92799	75	78	78
A0A1U7Q676	A0A1U7Q676	28	28	28	0		0		tr|A0A1U7Q676|A0A1U7Q676_MESAU AICAR transformylase/inosine monophosphate cyclohydrolase OS=Mesocricetus auratus OX=10036 GN=Atic PE=3 SV=1	1	28	28	28	28	28	28	64.5	64.5	64.5	64.692	592	592	4.56	9	11	31	32	20	18	19	13	0	323.31	By MS/MS	1.246	0.35074	0.93021	0.76139	0.94739	1	1.158	0.43178	0.9046	0.77318	1.005	0.92859	57	61	63
A0A1U7Q682	A0A1U7Q682	131	131	127	0		0		tr|A0A1U7Q682|A0A1U7Q682_MESAU carbamoyl-phosphate synthase [ammonia], mitochondrial OS=Mesocricetus auratus OX=10036 GN=Cps1 PE=3 SV=1	1	131	131	127	131	131	127	83.1	83.1	82.1	164.48	1500	1500	4.8	770	1102	1498	1705	1695	1802	1913	1042	0	323.31	By MS/MS	1.017	0.50322	0.99466	0.56943	1.2384	1	0.94519	0.55573	0.97232	0.60992	1.2748	0.9325	8410	8566	8667
445;125446;125447;125448;125449;125450;125451;125452;125453;125454;125455;125456;125457;125458;125459;125460;125461;128638;128639;128640;128641;128642;128643;128644;128645;128646;128647;128648;128649;128650;128651;128652;128653;128654;128655;128656;128657;128658;128659;128660;128661;128662;128663;128664;128665;128666;128667;128668;128669;128670;128671;128672;128673;128674;128675;128676;128677;128…
441;259442;259443;259444;259445;259446;259447;259448;259449;259450;259451;259452;259453;259454;259455;259456;259457;259458;259459;259460;259461;259462;259463;259464;259465;259466;259467;259468;259469;259470;259471;259472;259473;259474;259475;259476;259477;259478;259839;259840;259841;259842;259843;259844;259845;259846;259847;259848;259849;259850;259851;259852;259853;259854;261626;261627;261628;261…	622;623;624;625;626;627;628;629;630;631;632;633;634;635;636;637;638;639;640;641;642;643;644;645;646;647;648;649;650;651;652;653;654;655;656;657;658;659;660;661;662;663;664;665;666;667;668;669;670;671;672;673;674;675;676;677;678;679;680;681;682;683;684;685;686;687;688;689;690;691;692;693;694;695;696;697;698;699;700;701;702;703;704;705;706;707;708;709;710;711;712;713;714;715;716;717;718;719;720;721…
84;90685;90686;90687;90688;90689;90690;90691;90692;90693;90694;90695;90696;90697;90698;90699;90700;90701;90702;90703;90704;90705;90706;90707;90708;90709;90710;90711;90712;90713;90714;90715;90716;90717;90718;90719;90720;90721;90722;90723;90724;90725;90726;90727;90728;90729;90730;90731;90732;90733;90734;90735;90736;90737;90738;90739;90740;90741;90742;90743;90744;90745;90746;90747;90748;90749;90750;…
299;178300;178301;178302;178303;178304;178305;178306;178307;178308;178309;178310;178311;178312;178313;178314;178315;178316;178317;178318;178319;178320;178321;178322;178323;178324;178325;178326;178327;178328;178329;178330;178331;178332;178333;178334;178335;178336;178337;178338;178339;178340;178341;178342;178343;178344;178345;178346;178347;178348;178349;178350;178351;178352;178353;178354;178355;178…
423;252424;252425;252426;252427;252428;252429;252430;252431;252432;252433;252434;252435;252436;252437;252438;252439;252440;252441;252442;252443;252444;252445;252446;252447;252448;252449;252450;252451;252452;252453;252454;252455;252456;252457;252458;252459;252460;252461;252462;252463;252464;252465;252466;252467;252468;252469;252470;252471;252472;252473;252474;252475;252476;252477;252478;252479;252…	686;7010;7188;8050;8227;8291;15697;20968;21171;22657;24476;26837;26884;29423;31809;32994;34512;39046;43444;43635;45444;46410;67350;68103;68261;72352;74448;74566;78159;78711;80197;80267;81945;82369;85040;88981;89954;90682;95017;95076;104318;104395;107532;107892;109423;109908;111251;111264;111368;114362;114462;115484;115486;117591;120235;124076;124743;128780;129005;133283;136368;137455;137473;13912…	236;237;238;239;240;241;242;243;244;245;246;247;248;249;250;251;252;253;254;255;256;257	96;462;508;542;570;585;616;708;769;799;815;858;862;887;1076;1139;1148;1178;1209;1283;1329;1350	-1
A0A1U7Q689;A0A3Q0DAF2	A0A1U7Q689;A0A3Q0DAF2	34;30	34;30	34;30	0		0		tr|A0A1U7Q689|A0A1U7Q689_MESAU CCT-epsilon OS=Mesocricetus auratus OX=10036 GN=Cct5 PE=3 SV=1;tr|A0A3Q0DAF2|A0A3Q0DAF2_MESAU CCT-epsilon OS=Mesocricetus auratus OX=10036 GN=Cct5 PE=3 SV=1	2	34	34	34	34	34	34	69.7	69.7	69.7	59.542	541	541;503	5.09	6	13	24	38	52	47	31	20	0	323.31	By MS/MS	1.2209	0.42006	0.95238	0.66989	1.0733	1	1.1347	0.49184	0.92769	0.70019	1.1235	0.93006	126	126	130
P15156;A0A1U7Q699	P15156;A0A1U7Q699	3;3	3;3	2;2	0		0		sp|P15156|CASP_MESAU Calcium-dependent serine proteinase OS=Mesocricetus auratus OX=10036 PE=1 SV=1;tr|A0A1U7Q699|A0A1U7Q699_MESAU calcium-dependent serine proteinase precursor OS=Mesocricetus auratus OX=10036 GN=C1s PE=4 SV=1	2	3	3	2	3	3	2	3.9	3.9	2.7	77.492	695	695;695	4.6	1		2					2	0	6.4263	By MS/MS	1.1457	0.20418	0.82247	0.77718	0.72264	1	1.0647	0.2837	0.79525	0.77893	0.79809	0.92282	3	3	3
A0A1U7Q6B1	A0A1U7Q6B1	1	1	1	0		0		tr|A0A1U7Q6B1|A0A1U7Q6B1_MESAU ATP-dependent RNA helicase DHX29 OS=Mesocricetus auratus OX=10036 GN=Dhx29 PE=3 SV=1	1	1	1	1	1	1	1	1.5	1.5	1.5	154.99	1368	1368	2		2							0	9.1175	By MS/MS	1.0482	0.32119	0.71439	0.83898	0.88534	1	0.97421	0.38435	0.70297	0.83565	0.95465	0.92772	1	1	1
A0A1U7Q6B8;A0A3Q0CPE2;A0A1U7QDR9	A0A1U7Q6B8;A0A3Q0CPE2;A0A1U7QDR9	2;2;2	2;2;2	2;2;2	0		0		tr|A0A1U7Q6B8|A0A1U7Q6B8_MESAU acidic fibroblast growth factor intracellular-binding protein isoform X2 OS=Mesocricetus auratus OX=10036 GN=Fibp PE=4 SV=1;tr|A0A3Q0CPE2|A0A3Q0CPE2_MESAU acidic fibroblast growth factor intracellular-binding protein isoform	3	2	2	2	2	2	2	4.5	4.5	4.5	41.304	357	357;361;364	3.2		1	2	2					0.0037258	2.2617	By MS/MS	1.3944	0.32324	1.0715	0.72126	0.9386	1	1.2959	0.41489	1.0448	0.74291	0.99905	0.92729	3	3	3
A0A1U7Q6D0	A0A1U7Q6D0	1	1	1	0		0		tr|A0A1U7Q6D0|A0A1U7Q6D0_MESAU E3 ubiquitin-protein ligase TRIM23 OS=Mesocricetus auratus OX=10036 GN=Trim23 PE=4 SV=1	1	1	1	1	1	1	1	1.7	1.7	1.7	63.895	574	574	6.91						4	4	3	0.00079915	3.3967	By MS/MS	1.2182	0.44731	0.90296	0.67219	1.1997	1	1.1322	0.5061	0.88217	0.69715	1.2417	0.93261	4	4	4
A0A1U7Q6D2	A0A1U7Q6D2	2	2	2	0		0		tr|A0A1U7Q6D2|A0A1U7Q6D2_MESAU cathepsin F OS=Mesocricetus auratus OX=10036 GN=Ctsf PE=3 SV=1	1	2	2	2	2	2	2	5.2	5.2	5.2	51.688	462	462	3.11		2	4	3					0.0002896	5.1535	By MS/MS	1.2444	0.35773	0.61441	0.77914	0.81285	1	1.1565	0.4308	0.61096	0.77331	0.8833	0.92506	3	3	3
A0A1U7Q6E2	A0A1U7Q6E2	15	15	11	0		0		tr|A0A1U7Q6E2|A0A1U7Q6E2_MESAU transportin-1 OS=Mesocricetus auratus OX=10036 GN=Tnpo1 PE=4 SV=1	1	15	15	11	15	15	11	22.8	22.8	18.4	101.31	890	890	5.16	7	2	1	10	8	11	13	6	0	109.34	By MS/MS	1.2109	0.39088	0.8509	0.73278	0.9944	1	1.1254	0.46611	0.85268	0.7392	1.0508	0.92957	25	25	25
A0A1U7Q6F4	A0A1U7Q6F4	5	5	5	0		0		tr|A0A1U7Q6F4|A0A1U7Q6F4_MESAU Tubulin-specific chaperone A OS=Mesocricetus auratus OX=10036 GN=Tbca PE=3 SV=1	1	5	5	5	5	5	5	42.6	42.6	42.6	12.643	108	108	2.5	4	6	3	5					0	40.979	By MS/MS	1.2917	0.36897	0.96747	0.73621	0.99697	1	1.2005	0.44946	0.94079	0.75876	1.0534	0.92852	11	11	11
A0A1U7Q6F5;A0A1U8C0X9	A0A1U7Q6F5;A0A1U8C0X9	5;5	5;5	5;5	0		0		tr|A0A1U7Q6F5|A0A1U7Q6F5_MESAU sushi domain-containing protein 2 isoform X2 OS=Mesocricetus auratus OX=10036 GN=Susd2 PE=4 SV=1;tr|A0A1U8C0X9|A0A1U8C0X9_MESAU sushi domain-containing protein 2 isoform X1 OS=Mesocricetus auratus OX=10036 GN=Susd2 PE=4 SV=1	2	5	5	5	5	5	5	8.7	8.7	8.7	90.696	820	820;825	5.64				5	3		4	2	0	12.132	By MS/MS	1.1116	0.44296	0.97476	0.58683	1.2462	1	1.0331	0.50631	0.95077	0.62817	1.2826	0.93286	1	1	1
A0A1U7Q6F8	A0A1U7Q6F8	19	17	17	0		0		tr|A0A1U7Q6F8|A0A1U7Q6F8_MESAU S-methylmethionine--homocysteine S-methyltransferase BHMT2 OS=Mesocricetus auratus OX=10036 GN=Bhmt2 PE=4 SV=1	1	19	17	17	19	17	17	73.6	68.3	68.3	39.948	363	363	4.77	4	12	20	39	24	23	24	8	0	323.31	By MS/MS	1.0604	0.46601	1.0346	0.56391	1.2045	1	0.98551	0.52363	1.0036	0.61668	1.2417	0.93199	85	85	85
A0A1U7Q6G0	A0A1U7Q6G0	5	5	5	0		0		tr|A0A1U7Q6G0|A0A1U7Q6G0_MESAU CDGSH iron-sulfur domain-containing protein 1 OS=Mesocricetus auratus OX=10036 GN=Cisd1 PE=4 SV=1	1	5	5	5	5	5	5	64.8	64.8	64.8	12.144	108	108	5	1	3	6	6		4	6	5	0	25.841	By MS/MS	1.0267	0.64968	1.0345	0.52661	1.2694	1	0.95419	0.6677	1.0078	0.58061	1.3014	0.93254	7	7	7
A0A1U7Q6G1	A0A1U7Q6G1	2	2	2	0		0		tr|A0A1U7Q6G1|A0A1U7Q6G1_MESAU 39S ribosomal protein L21, mitochondrial OS=Mesocricetus auratus OX=10036 GN=Mrpl21 PE=4 SV=1	1	2	2	2	2	2	2	17.7	17.7	17.7	23.217	209	209	2.67		2	4						0	12.422	By MS/MS	1.1948	0.30559	0.77387	0.73022	0.86742	1	1.1104	0.38104	0.75587	0.73797	0.93235	0.92568	1	1	1
A0A1U7Q6G4;A0A1U7QB73	A0A1U7Q6G4	4;1	4;1	4;1	0		0		tr|A0A1U7Q6G4|A0A1U7Q6G4_MESAU Creatine kinase OS=Mesocricetus auratus OX=10036 GN=Ckmt2 PE=3 SV=1	2	4	4	4	4	4	4	17.2	17.2	17.2	47.387	419	419;417	5.2		2		2		3	2	1	0	29.722	By MS/MS	0	0	0	0	0	0	0	0	0	0	0	0	0	0	0
A0A1U7Q6G6	A0A1U7Q6G6	1	1	1	0		0		tr|A0A1U7Q6G6|A0A1U7Q6G6_MESAU coiled-coil domain-containing protein 6 OS=Mesocricetus auratus OX=10036 GN=Ccdc6 PE=4 SV=1	1	1	1	1	1	1	1	3.6	3.6	3.6	52.991	470	470	2		2							0.00027397	3.9908	By MS/MS	0	0	0	0	0	0	0	0	0	0	0	0	0	0	0
A0A3Q0CQM5;A0A1U8BPX6;A0A3Q0CQX9;A0A3Q0CSH0;A0A1U8BPN5;A0A3Q0CSG5;A0A3Q0CK45;A0A3Q0CQL4;A0A1U8C0E3;A0A1U8C0D8;A0A1U7Q6G8;A0A3Q0CQY5;A0A1U8CW76;A0A1U8CK01	A0A3Q0CQM5;A0A1U8BPX6;A0A3Q0CQX9;A0A3Q0CSH0;A0A1U8BPN5;A0A3Q0CSG5;A0A3Q0CK45;A0A3Q0CQL4;A0A1U8C0E3;A0A1U8C0D8;A0A1U7Q6G8;A0A3Q0CQY5	5;5;5;5;5;5;5;5;5;5;5;4;1;1	5;5;5;5;5;5;5;5;5;5;5;4;1;1	4;4;4;4;4;4;4;4;4;4;4;3;1;1	0		0		tr|A0A3Q0CQM5|A0A3Q0CQM5_MESAU liprin-alpha-1 isoform X10 OS=Mesocricetus auratus OX=10036 GN=Ppfia1 PE=3 SV=1;tr|A0A1U8BPX6|A0A1U8BPX6_MESAU liprin-alpha-1 isoform X9 OS=Mesocricetus auratus OX=10036 GN=Ppfia1 PE=3 SV=1;tr|A0A3Q0CQX9|A0A3Q0CQX9_MESAU lipr	14	5	5	4	5	5	4	5.7	5.7	4.5	134.85	1190	1190;1201;1211;1212;1220;1221;1231;1232;1241;1242;1266;1102;1193;1196	3.6		7	3		1	2	2		0	13.279	By MS/MS	1.3949	0.32381	0.96772	0.75092	0.88082	1	1.2963	0.39464	0.93877	0.7689	0.94602	0.92631	4	4	4
A0A1U7Q6H6	A0A1U7Q6H6	13	13	12	0		0		tr|A0A1U7Q6H6|A0A1U7Q6H6_MESAU vacuolar protein sorting-associated protein 26A OS=Mesocricetus auratus OX=10036 GN=Vps26a PE=3 SV=1	1	13	13	12	13	13	12	54.4	54.4	52.3	38.113	327	327	4.34	10	3	6	10	9	12	7	2	0	78.44	By MS/MS	1.1888	0.38361	0.92325	0.69949	0.96312	1	1.1048	0.45621	0.89859	0.72155	1.0247	0.92781	21	21	21
A0A1U7Q6I0;A0A3Q0CGU4	A0A1U7Q6I0;A0A3Q0CGU4	6;5	6;5	6;5	0		0		tr|A0A1U7Q6I0|A0A1U7Q6I0_MESAU tetratricopeptide repeat protein 37 isoform X1 OS=Mesocricetus auratus OX=10036 GN=Ttc37 PE=4 SV=1;tr|A0A3Q0CGU4|A0A3Q0CGU4_MESAU tetratricopeptide repeat protein 37 isoform X2 OS=Mesocricetus auratus OX=10036 GN=Ttc37 PE=4 S	2	6	6	6	6	6	6	6	6	6	174.12	1563	1563;1383	5.18	2				3	4		2	0	23.644	By MS/MS	1.0465	0.34478	0.93237	0.62422	1.0656	1	0.97259	0.41039	0.91214	0.65765	1.114	0.92898	3	3	3
A0A1U7Q6I3	A0A1U7Q6I3	3	3	3	0		0		tr|A0A1U7Q6I3|A0A1U7Q6I3_MESAU glutaredoxin-1 OS=Mesocricetus auratus OX=10036 GN=Glrx PE=4 SV=1	1	3	3	3	3	3	3	52.8	52.8	52.8	11.904	106	106	5.53	2	2	2				1	8	0	131.62	By MS/MS	1.2139	0.43895	0.96565	0.6934	1.1268	1	1.1282	0.51072	0.9441	0.70919	1.176	0.93137	9	9	9
A0A1U7Q6I5	A0A1U7Q6I5	19	19	19	0		0		tr|A0A1U7Q6I5|A0A1U7Q6I5_MESAU sphingosine-1-phosphate lyase 1 OS=Mesocricetus auratus OX=10036 GN=Sgpl1 PE=3 SV=1	1	19	19	19	19	19	19	42.8	42.8	42.8	63.994	568	568	4.92	4	11	14	15	8	15	18	11	0	115.76	By MS/MS	1.3445	0.33023	0.87726	0.72974	0.9504	1	1.2495	0.41714	0.85108	0.74038	1.0141	0.92784	32	32	32
A0A3Q0CTA2;A0A1U8BQB7;A0A1U7Q6J1;A0A3Q0CL48	A0A3Q0CTA2;A0A1U8BQB7;A0A1U7Q6J1;A0A3Q0CL48	4;4;4;4	3;3;3;3	3;3;3;3	0		0		tr|A0A3Q0CTA2|A0A3Q0CTA2_MESAU Septin OS=Mesocricetus auratus OX=10036 GN=Sept10 PE=3 SV=1;tr|A0A1U8BQB7|A0A1U8BQB7_MESAU Septin OS=Mesocricetus auratus OX=10036 GN=Sept10 PE=3 SV=1;tr|A0A1U7Q6J1|A0A1U7Q6J1_MESAU Septin OS=Mesocricetus auratus OX=10036 GN=	4	4	3	3	4	3	3	10.7	8.5	8.5	48.11	412	412;427;431;456	4.54	2	3			1	3	4		0	84.948	By MS/MS	1.2446	0.3248	0.9683	0.71337	0.92385	1	1.1566	0.40538	0.93959	0.73202	0.98734	0.92758	9	9	9
A0A1U7Q6J4	A0A1U7Q6J4	4	4	4	0		0		tr|A0A1U7Q6J4|A0A1U7Q6J4_MESAU GRIP and coiled-coil domain-containing protein 2 OS=Mesocricetus auratus OX=10036 GN=Gcc2 PE=4 SV=1	1	4	4	4	4	4	4	3.2	3.2	3.2	195.24	1681	1681	3.83	2				3	1			0	8.5414	By MS/MS	1.2258	0.2765	1.0327	0.73813	0.89647	1	1.1392	0.35997	0.99615	0.75901	0.96014	0.92651	1	1	1
A0A1U7Q6J6;A0A3Q0CIG2	A0A1U7Q6J6	9;2	9;2	9;2	0		0		tr|A0A1U7Q6J6|A0A1U7Q6J6_MESAU mitochondrial glutamate carrier 1 OS=Mesocricetus auratus OX=10036 GN=Slc25a22 PE=3 SV=1	2	9	9	9	9	9	9	37.8	37.8	37.8	34.684	323	323;315	5	1	5	7	2	4	10	5	5	0	162.37	By MS/MS	1.1023	0.44921	0.95816	0.63573	1.1298	1	1.0244	0.51132	0.93572	0.67273	1.1738	0.93071	20	20	20
A0A1U7Q6K1	A0A1U7Q6K1	2	2	2	0		0		tr|A0A1U7Q6K1|A0A1U7Q6K1_MESAU histidine triad nucleotide-binding protein 3 OS=Mesocricetus auratus OX=10036 GN=Hint3 PE=4 SV=1	1	2	2	2	2	2	2	15.4	15.4	15.4	19.735	175	175	2.8		2	2	1					0.00028153	4.5716	By MS/MS	1.0839	0.42483	0.9651	0.6288	1.1254	1	1.0073	0.48729	0.94118	0.66241	1.1707	0.93051	2	2	2
A0A1U8BRG4;A0A1U7Q6K7	A0A1U8BRG4;A0A1U7Q6K7	8;8	8;8	8;8	0		0		tr|A0A1U8BRG4|A0A1U8BRG4_MESAU Protein acetyllysine N-acetyltransferase OS=Mesocricetus auratus OX=10036 GN=Sirt3 PE=3 SV=1;tr|A0A1U7Q6K7|A0A1U7Q6K7_MESAU NAD-dependent protein deacetylase OS=Mesocricetus auratus OX=10036 GN=Sirt3 PE=3 SV=1	2	8	8	8	8	8	8	43.3	43.3	43.3	27.919	252	252;257	4.58	2	5	2	5	3	1	4	4	0	164.89	By MS/MS	1.1014	0.43687	1.0052	0.59354	1.163	1	1.0236	0.4943	0.97575	0.65204	1.2117	0.9313	7	7	7
A0A1U7Q6L6	A0A1U7Q6L6	4	4	4	0		0		tr|A0A1U7Q6L6|A0A1U7Q6L6_MESAU fucose mutarotase OS=Mesocricetus auratus OX=10036 GN=Fuom PE=4 SV=1	1	4	4	4	4	4	4	24.2	24.2	24.2	16.752	153	153	5.29	2		2	2		1	4	3	0	8.3661	By MS/MS	1.0748	0.47264	0.99983	0.61116	1.0796	1	0.99892	0.54491	0.97631	0.65239	1.1259	0.92986	7	7	7
A0A1U7Q6M5	A0A1U7Q6M5	1	1	1	0		0		tr|A0A1U7Q6M5|A0A1U7Q6M5_MESAU 6-O-methylguanine-DNA methyltransferase OS=Mesocricetus auratus OX=10036 GN=Mgmt PE=3 SV=2	1	1	1	1	1	1	1	7.8	7.8	7.8	23.318	217	217	2		1							0.0010568	3.275	By MS/MS	0	0	0	0	0	0	0	0	0	0	0	0	0	0	0
A0A1U7Q6P3;A0A1U7QEC5;A0A3Q0CTZ9	A0A1U7Q6P3;A0A1U7QEC5;A0A3Q0CTZ9	1;1;1	1;1;1	1;1;1	0		0		tr|A0A1U7Q6P3|A0A1U7Q6P3_MESAU regulator of G-protein signaling 10 isoform X3 OS=Mesocricetus auratus OX=10036 GN=Rgs10 PE=4 SV=1;tr|A0A1U7QEC5|A0A1U7QEC5_MESAU regulator of G-protein signaling 10 isoform X2 OS=Mesocricetus auratus OX=10036 GN=Rgs10 PE=4 S	3	1	1	1	1	1	1	10.2	10.2	10.2	19.581	167	167;181;183	1	2								0.00080343	3.4651	By MS/MS	0	0	0	0	0	0	0	0	0	0	0	0	0	0	0
A0A1U7Q6Q4;A0A1U8BIA1	A0A1U7Q6Q4;A0A1U8BIA1	8;7	8;7	8;7	0		0		tr|A0A1U7Q6Q4|A0A1U7Q6Q4_MESAU 3 beta-hydroxysteroid dehydrogenase type 7 isoform X1 OS=Mesocricetus auratus OX=10036 GN=Hsd3b7 PE=3 SV=1;tr|A0A1U8BIA1|A0A1U8BIA1_MESAU 3 beta-hydroxysteroid dehydrogenase type 7 isoform X2 OS=Mesocricetus auratus OX=10036	2	8	8	8	8	8	8	28.5	28.5	28.5	41.137	369	369;317	5.47	2	4	1	1	3	8	9	4	0	29.172	By MS/MS	1.0736	0.46687	0.93978	0.63016	1.1642	1	0.99774	0.5285	0.91679	0.67561	1.2072	0.9319	15	15	15
A0A1U7Q6R7	A0A1U7Q6R7	3	3	3	0		0		tr|A0A1U7Q6R7|A0A1U7Q6R7_MESAU Histone-lysine N-trimethyltransferase SMYD5 OS=Mesocricetus auratus OX=10036 GN=Smyd5 PE=4 SV=1	1	3	3	3	3	3	3	6.7	6.7	6.7	47.095	417	417	6	2						2	4	0.00028425	4.7745	By MS/MS	1.17	0.4544	0.68497	0.71578	1.0876	1	1.0874	0.51677	0.68252	0.73027	1.1395	0.93091	6	6	6
A0A1U7QNA0;A0A1U7Q6S8;A0A1U7QQV6;A0A1U7QCQ6;A0A1U7QFF1;A0A1U7QN90;A0A1U7Q6S1;A0A1U8BR20;A0A1U7QQW1;A0A1U7QCQ9;A0A1U7QFF5;A0A1U7QN95;A0A1U7Q6S5;A0A1U7QQV1;A0A1U7QCQ0;A0A3Q0CRS1	A0A1U7QNA0;A0A1U7Q6S8;A0A1U7QQV6;A0A1U7QCQ6;A0A1U7QFF1;A0A1U7QN90;A0A1U7Q6S1;A0A1U8BR20;A0A1U7QQW1;A0A1U7QCQ9;A0A1U7QFF5;A0A1U7QN95;A0A1U7Q6S5;A0A1U7QQV1;A0A1U7QCQ0;A0A3Q0CRS1	18;18;18;18;18;18;18;18;17;17;17;17;17;17;17;17	18;18;18;18;18;18;18;18;17;17;17;17;17;17;17;17	17;17;17;17;17;17;17;17;16;16;16;16;16;16;16;16	0		0		tr|A0A1U7QNA0|A0A1U7QNA0_MESAU dysferlin isoform X15 OS=Mesocricetus auratus OX=10036 GN=Dysf PE=3 SV=1;tr|A0A1U7Q6S8|A0A1U7Q6S8_MESAU dysferlin isoform X13 OS=Mesocricetus auratus OX=10036 GN=Dysf PE=3 SV=1;tr|A0A1U7QQV6|A0A1U7QQV6_MESAU dysferlin isoform	16	18	18	17	18	18	17	10.7	10.7	10.1	235.94	2069	2069;2083;2090;2100;2104;2114;2121;2135;2068;2082;2089;2099;2103;2113;2120;2134	4	8	9	4	5	9	3	5	4	0	46.077	By MS/MS	1.1101	0.3659	0.91477	0.67056	1.0171	1	1.0317	0.44334	0.89913	0.69692	1.0663	0.92771	19	19	21
A0A1U7Q6T0	A0A1U7Q6T0	7	7	7	0		0		tr|A0A1U7Q6T0|A0A1U7Q6T0_MESAU bolA-like protein 2 OS=Mesocricetus auratus OX=10036 GN=Bola2b PE=3 SV=1	1	7	7	7	7	7	7	80.2	80.2	80.2	10.262	86	86	4.09	6	4	5	3	4	5	4	2	0	62.432	By MS/MS	1.172	0.39716	0.76492	0.65321	1.0786	1	1.0892	0.4566	0.74469	0.68216	1.1271	0.92966	28	28	28
A0A1U7Q6T4	A0A1U7Q6T4	4	4	4	0		0		tr|A0A1U7Q6T4|A0A1U7Q6T4_MESAU lysophospholipid acyltransferase 5 OS=Mesocricetus auratus OX=10036 GN=Lpcat3 PE=4 SV=1	1	4	4	4	4	4	4	9.7	9.7	9.7	56.077	487	487	3.39	4	4	3	1	2	2	2		0	133	By MS/MS	1.2008	0.42574	0.9918	0.68283	1.0362	1	1.116	0.49868	0.96602	0.69731	1.082	0.92859	8	8	8
A0A1U7Q6T6	A0A1U7Q6T6	6	6	6	0		0		tr|A0A1U7Q6T6|A0A1U7Q6T6_MESAU adaptin ear-binding coat-associated protein 1 OS=Mesocricetus auratus OX=10036 GN=Necap1 PE=3 SV=1	1	6	6	6	6	6	6	27.7	27.7	27.7	29.537	274	274	4.4	1	3	6	2		3	3	2	0	41.222	By MS/MS	1.1294	0.40463	0.86993	0.65762	0.99707	1	1.0496	0.47024	0.85124	0.68008	1.0522	0.92801	10	10	10
A0A1U7Q6U1	A0A1U7Q6U1	1	1	1	0		0		tr|A0A1U7Q6U1|A0A1U7Q6U1_MESAU peroxisome assembly protein 26 OS=Mesocricetus auratus OX=10036 GN=Pex26 PE=4 SV=1	1	1	1	1	1	1	1	6.3	6.3	6.3	33.233	301	301	2.5		2	2						0.0002936	5.5035	By MS/MS	0	0	0	0	0	0	0	0	0	0	0	0	0	0	0
A0A1U7Q6U3;A0A3Q0CRT1;A0A1U8C317	A0A1U7Q6U3;A0A3Q0CRT1	11;9;3	11;9;3	11;9;3	0		0		tr|A0A1U7Q6U3|A0A1U7Q6U3_MESAU Glutamine--fructose-6-phosphate transaminase (isomerizing) OS=Mesocricetus auratus OX=10036 GN=Gfpt1 PE=4 SV=1;tr|A0A3Q0CRT1|A0A3Q0CRT1_MESAU Glutamine--fructose-6-phosphate transaminase (isomerizing) OS=Mesocricetus auratus	3	11	11	11	11	11	11	21	21	21	76.794	681	681;603;682	3.73	4	12	10	5	2	4	4	3	0	69.302	By MS/MS	1.1534	0.45898	1.0248	0.61532	1.1718	1	1.072	0.52075	1.0008	0.65902	1.2126	0.93111	18	18	18
A0A1U7Q6V2	A0A1U7Q6V2	14	14	14	0		0		tr|A0A1U7Q6V2|A0A1U7Q6V2_MESAU RuvB-like helicase OS=Mesocricetus auratus OX=10036 GN=Ruvbl1 PE=3 SV=1	1	14	14	14	14	14	14	42.5	42.5	42.5	50.213	456	456	5.15		4	11	16	9	12	11	9	0	125.21	By MS/MS	1.199	0.35516	0.83367	0.68414	0.93684	1	1.1143	0.40901	0.81427	0.7057	0.99241	0.92697	21	25	25
A0A1U7Q6V6	A0A1U7Q6V6	1	1	1	0		0		tr|A0A1U7Q6V6|A0A1U7Q6V6_MESAU plexin-D1 OS=Mesocricetus auratus OX=10036 GN=Plxnd1 PE=3 SV=1	1	1	1	1	1	1	1	0.9	0.9	0.9	212.01	1926	1926	1	2								0.00054318	3.781	By MS/MS	0	0	0	0	0	0	0	0	0	0	0	0	0	0	0
A0A1U7Q6V8;A0A3Q0CLK9;A0A1U8C1G8;A0A1U8BQK3;A0A3Q0CTN7;A0A1U8BU38;A0A1U8C1G3;A0A1U8BQX2;A0A1U8BQJ8;A0A1U8C214	A0A1U7Q6V8;A0A3Q0CLK9;A0A1U8C1G8;A0A1U8BQK3;A0A3Q0CTN7;A0A1U8BU38;A0A1U8C1G3;A0A1U8BQX2;A0A1U8BQJ8;A0A1U8C214	1;1;1;1;1;1;1;1;1;1	1;1;1;1;1;1;1;1;1;1	1;1;1;1;1;1;1;1;1;1	0		0		tr|A0A1U7Q6V8|A0A1U7Q6V8_MESAU IQ motif and SEC7 domain-containing protein 1 isoform X10 OS=Mesocricetus auratus OX=10036 GN=Iqsec1 PE=3 SV=1;tr|A0A3Q0CLK9|A0A3Q0CLK9_MESAU IQ motif and SEC7 domain-containing protein 1 isoform X9 OS=Mesocricetus auratus OX	10	1	1	1	1	1	1	2.2	2.2	2.2	108.09	961	961;992;1024;1051;1060;1099;1113;1114;1114;1203	3			2						0.0010501	3.191	By MS/MS	0	0	0	0	0	0	0	0	0	0	0	0	0	0	0
A0A1U7Q6W8	A0A1U7Q6W8	14	14	14	0		0		tr|A0A1U7Q6W8|A0A1U7Q6W8_MESAU GATOR complex protein SEC13 OS=Mesocricetus auratus OX=10036 GN=Sec13 PE=3 SV=1	1	14	14	14	14	14	14	63	63	63	35.561	322	322	3.93	10	12	11	12	3	6	7	6	0	323.31	By MS/MS	1.1553	0.39786	0.98501	0.71667	1.0483	1	1.0737	0.46575	0.95398	0.71969	1.0997	0.92915	20	20	20
P62496;A0A1U7Q700	P62496;A0A1U7Q700	15;15	15;15	15;15	0		0		sp|P62496|ERF1_MESAU Eukaryotic peptide chain release factor subunit 1 OS=Mesocricetus auratus OX=10036 GN=ETF1 PE=2 SV=3;tr|A0A1U7Q700|A0A1U7Q700_MESAU Eukaryotic peptide chain release factor subunit 1 OS=Mesocricetus auratus OX=10036 GN=Etf1 PE=3 SV=1	2	15	15	15	15	15	15	48.7	48.7	48.7	49.03	437	437;437	5.19	1	7	8	12	17	17	14	8	0	177.31	By MS/MS	1.2736	0.36545	0.99539	0.66431	0.95648	1	1.1836	0.45227	0.96757	0.68947	1.0143	0.92855	23	23	23
A0A1U7Q704;A0A3Q0D5T3;A0A3Q0D6S0	A0A1U7Q704;A0A3Q0D5T3;A0A3Q0D6S0	4;4;4	3;3;3	3;3;3	0		0		tr|A0A1U7Q704|A0A1U7Q704_MESAU Protein-serine/threonine kinase OS=Mesocricetus auratus OX=10036 GN=Pdk1 PE=3 SV=2;tr|A0A3Q0D5T3|A0A3Q0D5T3_MESAU Protein-serine/threonine kinase OS=Mesocricetus auratus OX=10036 GN=Pdk1 PE=3 SV=1;tr|A0A3Q0D6S0|A0A3Q0D6S0_MES	3	4	3	3	4	3	3	10.1	8.1	8.1	49.325	434	434;437;463	3.2	2	3	1	2	1			1	0	7.7924	By MS/MS	1.047	0.34771	0.75531	0.68719	0.92713	1	0.97306	0.4049	0.74097	0.71007	0.98654	0.92693	6	6	6
A0A1U7Q710	A0A1U7Q710	1	1	1	0		0		tr|A0A1U7Q710|A0A1U7Q710_MESAU nuclear pore complex protein Nup133 OS=Mesocricetus auratus OX=10036 GN=Nup133 PE=3 SV=1	1	1	1	1	1	1	1	1.8	1.8	1.8	129.31	1155	1155	2		3							0.00028885	5.1044	By MS/MS	0	0	0	0	0	0	0	0	0	0	0	0	0	0	0
A0A1U7Q711	A0A1U7Q711	16	16	16	0		0		tr|A0A1U7Q711|A0A1U7Q711_MESAU alpha-tocopherol transfer protein OS=Mesocricetus auratus OX=10036 GN=Ttpa PE=4 SV=1	1	16	16	16	16	16	16	68.3	68.3	68.3	31.749	278	278	4.75	12	17	18	18	18	19	25	16	0	323.31	By MS/MS	1.1025	0.43677	1.0195	0.65723	1.1574	1	1.0246	0.49949	0.99253	0.68709	1.2004	0.93142	111	111	111
A0A1U7Q712;P86215	A0A1U7Q712	21;6	21;6	21;6	0		0		tr|A0A1U7Q712|A0A1U7Q712_MESAU 1-Cys peroxiredoxin OS=Mesocricetus auratus OX=10036 GN=Prdx6 PE=3 SV=1	2	21	21	21	21	21	21	83.5	83.5	83.5	24.862	224	224;50	4.96	12	34	35	47	71	66	49	30	0	323.31	By MS/MS	0.91247	0.54892	0.97951	0.52234	1.31	1	0.84803	0.59331	0.96312	0.56808	1.3419	0.93364	213	213	213
A0A1U7Q716;A0A3Q0CZG7;A0A3Q0D0C1	A0A1U7Q716;A0A3Q0CZG7;A0A3Q0D0C1	14;9;9	14;9;9	14;9;9	0		0		tr|A0A1U7Q716|A0A1U7Q716_MESAU Dihydroxyacetone phosphate acyltransferase OS=Mesocricetus auratus OX=10036 GN=Gnpat PE=3 SV=1;tr|A0A3Q0CZG7|A0A3Q0CZG7_MESAU dihydroxyacetone phosphate acyltransferase isoform X3 OS=Mesocricetus auratus OX=10036 GN=Gnpat PE=	3	14	14	14	14	14	14	24.4	24.4	24.4	77.09	679	679;571;618	4.77		6	7	10	6	9	5	4	0	64.618	By MS/MS	1.2007	0.44722	1.0182	0.75373	1.1321	1	1.1159	0.51579	0.99123	0.77836	1.1887	0.92892	14	14	14
A0A1U7Q717;A0A1U8BE73	A0A1U7Q717;A0A1U8BE73	7;5	7;5	7;5	0		0		tr|A0A1U7Q717|A0A1U7Q717_MESAU Ubiquinone biosynthesis O-methyltransferase, mitochondrial OS=Mesocricetus auratus OX=10036 GN=Coq3 PE=3 SV=1;tr|A0A1U8BE73|A0A1U8BE73_MESAU Ubiquinone biosynthesis O-methyltransferase, mitochondrial OS=Mesocricetus auratus O	2	7	7	7	7	7	7	25.9	25.9	25.9	41.239	371	371;320	4.23	4	2	3	8	7	4	1	2	0	47.787	By MS/MS	1.0832	0.57931	0.98962	0.60419	1.5256	1	1.0067	0.61138	0.97238	0.64884	1.5473	0.94004	6	6	6
A0A1U7Q722	A0A1U7Q722	3	3	3	0		0		tr|A0A1U7Q722|A0A1U7Q722_MESAU cytochrome c oxidase assembly factor 6 homolog OS=Mesocricetus auratus OX=10036 GN=LOC101830200 PE=4 SV=1	1	3	3	3	3	3	3	49.4	49.4	49.4	9.4365	79	79	3	4	2			2	2			0	12.291	By MS/MS	1.092	0.47509	0.95229	0.72796	0.97114	1	1.0149	0.53456	0.93412	0.74806	1.0101	0.9179	2	2	2
A0A1U7Q730	A0A1U7Q730	4	4	4	0		0		tr|A0A1U7Q730|A0A1U7Q730_MESAU calcineurin B homologous protein 1 OS=Mesocricetus auratus OX=10036 GN=Chp1 PE=4 SV=1	1	4	4	4	4	4	4	28.7	28.7	28.7	22.432	195	195	3.75		2	4	6	4				0	57.423	By MS/MS	1.0542	0.34887	0.8281	0.68787	0.98123	1	0.97974	0.41184	0.80908	0.70383	1.0376	0.9285	8	8	8
A0A1U7Q743	A0A1U7Q743	3	3	3	0		0		tr|A0A1U7Q743|A0A1U7Q743_MESAU Calcium load-activated calcium channel OS=Mesocricetus auratus OX=10036 GN=Tmco1 PE=3 SV=1	1	3	3	3	3	3	3	17.6	17.6	17.6	21.175	188	188	6			2	2		1	2	4	0	13.227	By MS/MS	1.2005	0.31194	0.80737	0.76935	0.80202	1	1.1157	0.38565	0.78998	0.77353	0.87259	0.92465	4	4	4
A0A1U7Q764;A0A1U7Q721	A0A1U7Q764	24;4	23;4	23;4	0		0		tr|A0A1U7Q764|A0A1U7Q764_MESAU Dimethylaniline monooxygenase [N-oxide-forming] OS=Mesocricetus auratus OX=10036 GN=LOC101833243 PE=3 SV=1	2	24	23	23	24	23	23	53.5	51.8	51.8	60.376	533	533;533	5.38	8	9	18	19	18	25	28	31	0	323.31	By MS/MS	0.99278	0.49364	0.98366	0.53231	1.2046	1	0.92266	0.54516	0.96298	0.5741	1.2381	0.93132	91	91	91
A0A1U7Q771	A0A1U7Q771	4	4	4	0		0		tr|A0A1U7Q771|A0A1U7Q771_MESAU Phenylalanyl-tRNA synthetase OS=Mesocricetus auratus OX=10036 GN=Fars2 PE=3 SV=1	1	4	4	4	4	4	4	8.2	8.2	8.2	52.468	451	451	4	2	2	2		2	2	2		0	6.6746	By MS/MS	1.1481	0.46195	0.95078	0.6323	1.0579	1	1.067	0.52603	0.93091	0.66836	1.1065	0.92871	7	7	7
A0A1U7Q774	A0A1U7Q774	1	1	1	0		0		tr|A0A1U7Q774|A0A1U7Q774_MESAU PRP4 pre-mRNA-processing factor 4 homolog OS=Mesocricetus auratus OX=10036 GN=Prpf4b PE=3 SV=1	1	1	1	1	1	1	1	1.2	1.2	1.2	117.07	1007	1007	2.67		2	4						0.001291	2.8574	By MS/MS	0	0.4094	0.94565	0.79558	0.8547	1	0	0.39606	0.92455	0.80463	0.92815	0.92512	0	4	4
A0A1U7Q777;A0A1U8BII7	A0A1U7Q777	22;7	6;3	5;2	0		0		tr|A0A1U7Q777|A0A1U7Q777_MESAU Tubulin beta chain OS=Mesocricetus auratus OX=10036 GN=LOC101833816 PE=3 SV=1	2	22	6	5	22	6	5	68.8	24	21.3	49.906	445	445;221	5.82			2	6	12	9	8	7	0	138.91	By MS/MS	1.1766	0.39676	0.91576	0.67886	1.0513	1	1.0934	0.46844	0.89845	0.71097	1.0975	0.93028	19	19	19
A0A1U7Q783	A0A1U7Q783	5	5	5	0		0		tr|A0A1U7Q783|A0A1U7Q783_MESAU Exocyst complex component 2 OS=Mesocricetus auratus OX=10036 GN=Exoc2 PE=3 SV=1	1	5	5	5	5	5	5	6.2	6.2	6.2	103.91	924	924	4.67		2		3	4	2		1	0	9.8239	By MS/MS	1.2605	0.35415	0.87553	0.69694	0.94907	1	1.1715	0.43489	0.85041	0.71569	1.0089	0.92735	7	7	9
A0A1U7Q787	A0A1U7Q787	5	5	5	0		0		tr|A0A1U7Q787|A0A1U7Q787_MESAU Dihydrolipoamide acetyltransferase component of pyruvate dehydrogenase complex OS=Mesocricetus auratus OX=10036 GN=Pdhx PE=3 SV=1	1	5	5	5	5	5	5	9.1	9.1	9.1	54.11	504	504	3.29	4	2	2	2	2	1		1	0	8.2854	By MS/MS	1.0116	0.37032	0.91542	0.6124	1.0148	1	0.94017	0.43293	0.89975	0.64536	1.0655	0.92756	7	7	7
A0A1U7Q793;A0A1U8CDM1;A0A1U7QFA3	A0A1U7Q793;A0A1U8CDM1;A0A1U7QFA3	15;15;15	15;15;15	15;15;15	0		0		tr|A0A1U7Q793|A0A1U7Q793_MESAU apoptosis inhibitor 5 isoform X3 OS=Mesocricetus auratus OX=10036 GN=Api5 PE=3 SV=1;tr|A0A1U8CDM1|A0A1U8CDM1_MESAU apoptosis inhibitor 5 isoform X2 OS=Mesocricetus auratus OX=10036 GN=Api5 PE=3 SV=1;tr|A0A1U7QFA3|A0A1U7QFA3_M	3	15	15	15	15	15	15	39.5	39.5	39.5	56.797	504	504;510;524	4.69		10	15	14	7	8	10	8	0	158.45	By MS/MS	1.238	0.33044	0.89558	0.74025	0.91139	1	1.1505	0.41635	0.87177	0.75848	0.97295	0.92787	29	29	29
A0A3Q0DEE1;A0A3Q0CEP7;A0A1U8CIL8;A0A1U7Q7A3;A0A1U7Q7A0;A0A1U7Q8Y4;A0A1U8BLE6;A0A1U7Q8L7;A0A1U7R6V0	A0A3Q0DEE1;A0A3Q0CEP7;A0A1U8CIL8;A0A1U7Q7A3;A0A1U7Q7A0;A0A1U7Q8Y4;A0A1U8BLE6;A0A1U7Q8L7	8;8;8;8;8;5;4;4;3	8;8;8;8;8;5;4;4;3	8;8;8;8;8;5;4;4;3	0		0		tr|A0A3Q0DEE1|A0A3Q0DEE1_MESAU Histone H2B OS=Mesocricetus auratus OX=10036 GN=LOC101843256 PE=3 SV=1;tr|A0A3Q0CEP7|A0A3Q0CEP7_MESAU Histone H2B OS=Mesocricetus auratus OX=10036 GN=LOC101839356 PE=3 SV=1;tr|A0A1U8CIL8|A0A1U8CIL8_MESAU Histone H2B OS=Mesocr	9	8	8	8	8	8	8	53.2	53.2	53.2	13.92	126	126;126;126;126;126;127;126;126;103	5.16	4	5	7	9	8	16	14	7	0	69.255	By MS/MS	1.3308	0.3879	0.83911	0.7081	1.0921	1	1.2368	0.47496	0.82663	0.72108	1.1451	0.93115	40	40	40
A0A1U7QP26;A0A1U7QDI4;A0A1U7Q7A4;A0A1U8C2J1;A0A1U8BRK5;A0A1U8BV47;A0A1U7QG82;A0A1U8C2I8;A0A1U8BRW9	A0A1U7QP26;A0A1U7QDI4;A0A1U7Q7A4;A0A1U8C2J1;A0A1U8BRK5;A0A1U8BV47;A0A1U7QG82;A0A1U8C2I8;A0A1U8BRW9	4;4;4;4;4;4;4;4;4	4;4;4;4;4;4;4;4;4	4;4;4;4;4;4;4;4;4	0		0		tr|A0A1U7QP26|A0A1U7QP26_MESAU disks large homolog 1 isoform X9 OS=Mesocricetus auratus OX=10036 GN=Dlg1 PE=3 SV=1;tr|A0A1U7QDI4|A0A1U7QDI4_MESAU disks large homolog 1 isoform X8 OS=Mesocricetus auratus OX=10036 GN=Dlg1 PE=3 SV=1;tr|A0A1U7Q7A4|A0A1U7Q7A4_M	9	4	4	4	4	4	4	6.9	6.9	6.9	96.739	870	870;891;903;904;915;924;925;936;937	2.89	2	4			2	1			0	15.443	By MS/MS	1.3229	0.49145	0.89149	0.69709	1.1867	1	1.2295	0.56523	0.87786	0.72356	1.2319	0.93302	2	2	2
A0A1U7Q7D6	A0A1U7Q7D6	20	20	20	0		0		tr|A0A1U7Q7D6|A0A1U7Q7D6_MESAU AP-2 complex subunit mu OS=Mesocricetus auratus OX=10036 GN=Ap2m1 PE=3 SV=1	1	20	20	20	20	20	20	56.8	56.8	56.8	49.624	435	435	5.33	2	11	11	9	12	9	18	19	0	131.41	By MS/MS	1.3958	0.35658	0.88197	0.72243	0.93957	1	1.2973	0.44426	0.85982	0.73756	0.99834	0.92753	45	45	45
A0A1U7Q7E8	A0A1U7Q7E8	4	4	4	0		0		tr|A0A1U7Q7E8|A0A1U7Q7E8_MESAU lipoma-preferred partner homolog OS=Mesocricetus auratus OX=10036 GN=LOC101828273 PE=4 SV=1	1	4	4	4	4	4	4	17.8	17.8	17.8	41.341	388	388	4.88			1	6	6	2	2		0	34.25	By MS/MS	1.6794	0.3711	0.92674	0.71375	0.94356	1	1.5608	0.47955	0.90402	0.73309	1.008	0.92749	4	4	4
A0A3Q0CT93;A0A1U7Q7G6;A0A1U7QGJ1	A0A3Q0CT93;A0A1U7Q7G6;A0A1U7QGJ1	4;4;4	1;1;1	1;1;1	0		0		tr|A0A3Q0CT93|A0A3Q0CT93_MESAU aldo-keto reductase family 1 member C18 isoform X3 OS=Mesocricetus auratus OX=10036 GN=LOC101841800 PE=3 SV=1;tr|A0A1U7Q7G6|A0A1U7Q7G6_MESAU aldo-keto reductase family 1 member C18 isoform X2 OS=Mesocricetus auratus OX=10036	3	4	1	1	4	1	1	8.8	2.4	2.4	34.541	297	297;321;323	3			1						1	-2	By MS/MS	1.1224	0.28784	0.51188	0.75899	0.82205	1	1.0432	0.35545	0.51004	0.74999	0.89097	0.92499	1	1	1
A0A1U7Q7G7	A0A1U7Q7G7	9	9	9	0		0		tr|A0A1U7Q7G7|A0A1U7Q7G7_MESAU cytochrome P450 4V2 OS=Mesocricetus auratus OX=10036 GN=LOC101842758 PE=3 SV=1	1	9	9	9	9	9	9	25.1	25.1	25.1	60.599	522	522	4.55	3	4	2	3	7	5	2	3	0	226.31	By MS/MS	1.0161	0.40031	0.77906	0.59696	1.1136	1	0.94436	0.46285	0.76562	0.62589	1.1558	0.93002	12	12	12
A0A3Q0CUP2;A0A3Q0CTA9;A0A1U7Q7H2;A0A3Q0CSW1	A0A3Q0CUP2;A0A3Q0CTA9;A0A1U7Q7H2;A0A3Q0CSW1	2;2;2;2	2;2;2;2	2;2;2;2	0		0		tr|A0A3Q0CUP2|A0A3Q0CUP2_MESAU la-related protein 4B isoform X4 OS=Mesocricetus auratus OX=10036 GN=Larp4b PE=4 SV=1;tr|A0A3Q0CTA9|A0A3Q0CTA9_MESAU la-related protein 4B isoform X3 OS=Mesocricetus auratus OX=10036 GN=Larp4b PE=4 SV=1;tr|A0A1U7Q7H2|A0A1U7Q7	4	2	2	2	2	2	2	4.4	4.4	4.4	72.656	657	657;662;741;746	3.11		2	4	3					0	7.3437	By MS/MS	1.2215	0.3567	0.91198	0.75825	0.9971	1	1.1352	0.43267	0.88893	0.77476	1.0561	0.92927	1	1	1
A0A3Q0CMM6;A0A1U7Q7H5	A0A3Q0CMM6;A0A1U7Q7H5	3;3	2;2	2;2	0		0		tr|A0A3Q0CMM6|A0A3Q0CMM6_MESAU ERO1-like protein beta isoform X2 OS=Mesocricetus auratus OX=10036 GN=Ero1b PE=3 SV=1;tr|A0A1U7Q7H5|A0A1U7Q7H5_MESAU ERO1-like protein beta isoform X1 OS=Mesocricetus auratus OX=10036 GN=Ero1b PE=3 SV=1	2	3	2	2	3	2	2	8.6	6.2	6.2	51.622	452	452;467	2.25	1	1	2						0	12.985	By MS/MS	0	0	0	0	0	0	0	0	0	0	0	0	0	0	0
A0A1U7Q7I7	A0A1U7Q7I7	6	6	6	0		0		tr|A0A1U7Q7I7|A0A1U7Q7I7_MESAU FACT complex subunit SSRP1 OS=Mesocricetus auratus OX=10036 GN=Ssrp1 PE=3 SV=1	1	6	6	6	6	6	6	12.6	12.6	12.6	80.995	709	709	4.95		3	3	2	2	6	5		0	44.509	By MS/MS	1.262	0.28999	0.84505	0.69524	0.82791	1	1.1729	0.3744	0.82267	0.70293	0.8991	0.92591	3	3	3
A0A1U7Q7I9	A0A1U7Q7I9	23	15	15	0		0		tr|A0A1U7Q7I9|A0A1U7Q7I9_MESAU aldo-keto reductase family 1 member C21-like OS=Mesocricetus auratus OX=10036 GN=LOC101839651 PE=3 SV=2	1	23	15	15	23	15	15	80.2	62.5	62.5	37.208	323	323	5.23	10	9	13	23	27	31	33	19	0	221.47	By MS/MS	0.88343	0.63552	0.91355	0.48572	1.4414	1	0.82103	0.6669	0.90209	0.54487	1.4613	0.93749	47	47	47
A0A1U7Q7J7;P86207;A0A3Q0CEF1	A0A1U7Q7J7	14;5;4	14;5;4	13;5;4	0		0		tr|A0A1U7Q7J7|A0A1U7Q7J7_MESAU ras-related protein Rab-2A OS=Mesocricetus auratus OX=10036 GN=Rab2a PE=4 SV=1	3	14	14	13	14	14	13	74.5	74.5	71.2	23.545	212	212;60;225	5.2	2	3	8	23	22	21	14	9	0	204.62	By MS/MS	1.1695	0.38978	0.97318	0.6824	1.0266	1	1.0869	0.46245	0.9547	0.70343	1.0805	0.929	42	44	44
A0A1U8CEN7;A0A1U7Q7J9	A0A1U8CEN7;A0A1U7Q7J9	14;14	14;14	14;14	0		0		tr|A0A1U8CEN7|A0A1U8CEN7_MESAU integrin alpha-V isoform X2 OS=Mesocricetus auratus OX=10036 GN=Itgav PE=3 SV=1;tr|A0A1U7Q7J9|A0A1U7Q7J9_MESAU integrin alpha-V isoform X1 OS=Mesocricetus auratus OX=10036 GN=Itgav PE=3 SV=1	2	14	14	14	14	14	14	16.7	16.7	16.7	115.41	1044	1044;1045	5.18	3	5	2	5	4	4	6	9	0	51.376	By MS/MS	1.5702	0.2116	0.70325	0.92116	0.63472	1	1.4593	0.31913	0.6936	0.90329	0.7223	0.92331	16	16	16
A0A1U7Q7K3;A0A1U7QGQ6	A0A1U7Q7K3;A0A1U7QGQ6	10;10	10;10	10;10	0		0		tr|A0A1U7Q7K3|A0A1U7Q7K3_MESAU TBC1 domain family member 9B isoform X2 OS=Mesocricetus auratus OX=10036 GN=Tbc1d9b PE=4 SV=1;tr|A0A1U7QGQ6|A0A1U7QGQ6_MESAU TBC1 domain family member 9B isoform X1 OS=Mesocricetus auratus OX=10036 GN=Tbc1d9b PE=4 SV=1	2	10	10	10	10	10	10	11.3	11.3	11.3	139.97	1247	1247;1264	4.17	5	2	3	1	4	5	4		0	88.369	By MS/MS	1.2203	0.39307	0.93944	0.68363	0.95332	1	1.1341	0.46529	0.91522	0.70437	1.0096	0.92754	7	7	9
A0A1U8BGQ6;A0A1U7Q7K7	A0A1U8BGQ6;A0A1U7Q7K7	4;4	1;1	1;1	0		0		tr|A0A1U8BGQ6|A0A1U8BGQ6_MESAU brefeldin A-inhibited guanine nucleotide-exchange protein 1 isoform X2 OS=Mesocricetus auratus OX=10036 GN=Arfgef1 PE=4 SV=1;tr|A0A1U7Q7K7|A0A1U7Q7K7_MESAU brefeldin A-inhibited guanine nucleotide-exchange protein 1 isoform X	2	4	1	1	4	1	1	2.8	0.9	0.9	204.78	1812	1812;1846	4.33				2	1				0.00053763	3.5447	By MS/MS	0	0	0	0	0	0	0	0	0	0	0	0	0	0	0
A0A1U7Q7N4	A0A1U7Q7N4	11	11	11	0		0		tr|A0A1U7Q7N4|A0A1U7Q7N4_MESAU growth factor receptor-bound protein 14 OS=Mesocricetus auratus OX=10036 GN=Grb14 PE=3 SV=1	1	11	11	11	11	11	11	30.3	30.3	30.3	60.719	538	538	4	6	4	5	4	2	2	3	4	0	149.49	By MS/MS	1.1854	0.4207	1.0284	0.70332	1.0594	1	1.1016	0.49154	1.0052	0.71255	1.1075	0.93015	19	19	19
A0A1U8BG03;A0A1U8BJM0;A0A1U7Q7N5	A0A1U8BG03;A0A1U8BJM0;A0A1U7Q7N5	2;2;2	2;2;2	2;2;2	0		0		tr|A0A1U8BG03|A0A1U8BG03_MESAU Ubiquitinyl hydrolase 1 OS=Mesocricetus auratus OX=10036 GN=Otud6b PE=4 SV=1;tr|A0A1U8BJM0|A0A1U8BJM0_MESAU Ubiquitinyl hydrolase 1 OS=Mesocricetus auratus OX=10036 GN=Otud6b PE=4 SV=1;tr|A0A1U7Q7N5|A0A1U7Q7N5_MESAU Ubiquitin	3	2	2	2	2	2	2	9.9	9.9	9.9	36.863	322	322;323;324	3.4		2		2	1				0	9.1056	By MS/MS	1.2349	0.44333	0.86972	0.71316	1.0453	1	1.1476	0.51379	0.85451	0.73273	1.0993	0.92979	2	2	2
A0A3Q0DBV4;A0A3Q0DB11;A0A1U7Q7Q7	A0A3Q0DBV4;A0A3Q0DB11;A0A1U7Q7Q7	1;1;1	1;1;1	1;1;1	0		0		tr|A0A3Q0DBV4|A0A3Q0DBV4_MESAU protein IWS1 homolog isoform X3 OS=Mesocricetus auratus OX=10036 GN=Iws1 PE=4 SV=1;tr|A0A3Q0DB11|A0A3Q0DB11_MESAU protein IWS1 homolog isoform X2 OS=Mesocricetus auratus OX=10036 GN=Iws1 PE=4 SV=1;tr|A0A1U7Q7Q7|A0A1U7Q7Q7_MES	3	1	1	1	1	1	1	2.5	2.5	2.5	85.107	762	762;801;802	4				2					0.0012867	2.8176	By MS/MS	0	0	0	0	0	0	0	0	0	0	0	0	0	0	0
A0A1U7QGE4;A0A3Q0CF10;A0A1U7Q7S3;A0A1U8BH51	A0A1U7QGE4;A0A3Q0CF10;A0A1U7Q7S3;A0A1U8BH51	4;4;4;4	4;4;4;4	4;4;4;4	0		0		tr|A0A1U7QGE4|A0A1U7QGE4_MESAU SH3 domain-binding protein 1 isoform X4 OS=Mesocricetus auratus OX=10036 GN=Sh3bp1 PE=4 SV=1;tr|A0A3Q0CF10|A0A3Q0CF10_MESAU SH3 domain-binding protein 1 isoform X3 OS=Mesocricetus auratus OX=10036 GN=Sh3bp1 PE=4 SV=1;tr|A0A1U	4	4	4	4	4	4	4	8	8	8	64.867	585	585;619;683;737	5		2		2	1	2	3		0	12.669	By MS/MS	1.2273	0.34876	0.97613	0.74426	0.89148	1	1.1406	0.42995	0.94846	0.76224	0.95787	0.9269	3	3	3
A0A1U7Q7S7;A0A3Q0CTF2	A0A1U7Q7S7;A0A3Q0CTF2	2;1	2;1	2;1	0		0		tr|A0A1U7Q7S7|A0A1U7Q7S7_MESAU E3 ubiquitin-protein ligase HECTD3 isoform X1 OS=Mesocricetus auratus OX=10036 GN=Hectd3 PE=4 SV=1;tr|A0A3Q0CTF2|A0A3Q0CTF2_MESAU E3 ubiquitin-protein ligase HECTD3 isoform X2 OS=Mesocricetus auratus OX=10036 GN=Hectd3 PE=4 S	2	2	2	2	2	2	2	2.4	2.4	2.4	97.331	861	861;836	1.5	2	2							0.00028209	4.6106	By MS/MS	1.3259	0.28842	0.74668	0.70729	1.0166	1	1.2322	0.37387	0.72892	0.72031	1.0719	0.929	4	4	4
A0A1U7Q7T9	A0A1U7Q7T9	1	1	1	0		0		tr|A0A1U7Q7T9|A0A1U7Q7T9_MESAU cytochrome P450 4X1 OS=Mesocricetus auratus OX=10036 GN=LOC101823991 PE=3 SV=1	1	1	1	1	1	1	1	1.8	1.8	1.8	58.474	505	505	1	1								1	-2	By MS/MS	0	0	0	0	0	0	0	0	0	0	0	0	0	0	0
A0A1U7Q7U0	A0A1U7Q7U0	2	2	2	0		0		tr|A0A1U7Q7U0|A0A1U7Q7U0_MESAU Mitochondrial import inner membrane translocase subunit Tim21 OS=Mesocricetus auratus OX=10036 GN=Timm21 PE=3 SV=1	1	2	2	2	2	2	2	7.8	7.8	7.8	27.615	244	244	3.71	2	2				1	2		0	10.441	By MS/MS	1.0638	0.48872	1.0483	0.60265	1.243	1	0.98864	0.54456	1.0224	0.651	1.2818	0.93346	6	6	6
A0A1U7Q7U1	A0A1U7Q7U1	16	16	16	0		0		tr|A0A1U7Q7U1|A0A1U7Q7U1_MESAU Adenylosuccinate lyase OS=Mesocricetus auratus OX=10036 GN=Adsl PE=3 SV=1	1	16	16	16	16	16	16	49.6	49.6	49.6	54.879	484	484	5.21	6	5	4	1	7	12	15	6	0	175.06	By MS/MS	1.1432	0.39828	0.88576	0.70528	1.0214	1	1.0624	0.47184	0.88046	0.72538	1.0764	0.92928	17	17	17
A0A1U7Q7U4	A0A1U7Q7U4	3	3	3	0		0		tr|A0A1U7Q7U4|A0A1U7Q7U4_MESAU E3 ubiquitin-protein ligase RBX1 OS=Mesocricetus auratus OX=10036 GN=Rbx1 PE=3 SV=1	1	3	3	3	3	3	3	42.6	42.6	42.6	12.274	108	108	1.67	5	2	2						0	37.263	By MS/MS	1.2842	0.29767	0.85154	0.83413	0.89313	1	1.1935	0.37555	0.83076	0.82969	0.9606	0.9275	4	4	4
A0A3Q0CN85;A0A1U7Q7U8;A0A3Q0CV82	A0A3Q0CN85;A0A1U7Q7U8;A0A3Q0CV82	8;8;8	8;8;8	8;8;8	0		0		tr|A0A3Q0CN85|A0A3Q0CN85_MESAU epidermal growth factor receptor substrate 15 isoform X3 OS=Mesocricetus auratus OX=10036 GN=Eps15 PE=4 SV=1;tr|A0A1U7Q7U8|A0A1U7Q7U8_MESAU epidermal growth factor receptor substrate 15 isoform X2 OS=Mesocricetus auratus OX=1	3	8	8	8	8	8	8	13.9	13.9	13.9	87.532	799	799;898;905	4.04		10	3		4	4	4		0	58.759	By MS/MS	1.2687	0.24565	0.7503	0.84849	0.72815	1	1.1791	0.33244	0.73218	0.83753	0.81108	0.92526	6	6	6
A0A1U7Q7V1	A0A1U7Q7V1	6	6	6	0		0		tr|A0A1U7Q7V1|A0A1U7Q7V1_MESAU Thioredoxin domain-containing protein 12 OS=Mesocricetus auratus OX=10036 GN=Txndc12 PE=4 SV=1	1	6	6	6	6	6	6	34.7	34.7	34.7	19.001	170	170	6.35	1				3	8	6	5	0	14.82	By MS/MS	1.3722	0.42384	1.0697	0.74134	1.0085	1	1.2753	0.50593	1.0363	0.76906	1.0659	0.92928	13	13	13
A0A1U7Q7V2;Q0QF17	A0A1U7Q7V2;Q0QF17	29;18	29;18	29;18	0		0		tr|A0A1U7Q7V2|A0A1U7Q7V2_MESAU Succinate dehydrogenase [ubiquinone] flavoprotein subunit, mitochondrial OS=Mesocricetus auratus OX=10036 GN=Sdha PE=3 SV=1;sp|Q0QF17|SDHA_MESAU Succinate dehydrogenase [ubiquinone] flavoprotein subunit, mitochondrial (Fragme	2	29	29	29	29	29	29	58	58	58	72.406	662	662;551	5.25	3	20	34	38	45	51	49	32	0	323.31	By MS/MS	1.0127	0.47992	0.99852	0.57895	1.191	1	0.94118	0.53331	0.96083	0.6147	1.2311	0.9315	140	142	170
A0A1U7Q7V4	A0A1U7Q7V4	1	1	1	0		0		tr|A0A1U7Q7V4|A0A1U7Q7V4_MESAU Glutathione peroxidase OS=Mesocricetus auratus OX=10036 GN=Gpx7 PE=3 SV=1	1	1	1	1	1	1	1	9	9	9	21.497	189	189	7							2		0.0010507	3.1928	By MS/MS	0	0	0	0	0	0	0	0	0	0	0	0	0	0	0
Q8CFX8;A0A1U7Q7W1	Q8CFX8;A0A1U7Q7W1	46;46	46;46	46;46	0		0		sp|Q8CFX8|SYAC_MESAU Alanine--tRNA ligase, cytoplasmic OS=Mesocricetus auratus OX=10036 GN=Aars1 PE=2 SV=1;tr|A0A1U7Q7W1|A0A1U7Q7W1_MESAU Alanine--tRNA ligase OS=Mesocricetus auratus OX=10036 GN=Aars PE=3 SV=1	2	46	46	46	46	46	46	59	59	59	106.71	968	968;968	4.4	25	43	41	56	56	52	35	17	0	323.31	By MS/MS	1.1693	0.43305	0.9553	0.67326	1.0723	1	1.0867	0.50029	0.93501	0.70026	1.1228	0.93007	144	144	154
A0A1U7Q7X1	A0A1U7Q7X1	7	7	7	0		0		tr|A0A1U7Q7X1|A0A1U7Q7X1_MESAU Protein disulfide-isomerase OS=Mesocricetus auratus OX=10036 GN=Creld2 PE=3 SV=1	1	7	7	7	7	7	7	21.9	21.9	21.9	38.243	351	351	3.71	4	4	8	8	1	2	2	2	0	49.752	By MS/MS	1.6296	0.1346	0.85173	0.93516	0.71543	1	1.5145	0.26209	0.82875	0.93106	0.79846	0.92417	23	23	23
A0A1U7Q7X3	A0A1U7Q7X3	1	1	1	0		0		tr|A0A1U7Q7X3|A0A1U7Q7X3_MESAU phospholipid phosphatase 3 OS=Mesocricetus auratus OX=10036 GN=Plpp3 PE=3 SV=1	1	1	1	1	1	1	1	3.5	3.5	3.5	35.168	312	312	2		2							0.0013072	3.0656	By MS/MS	1.3776	0.53246	0.89118	0.70646	1.1153	1	1.2803	0.60734	0.88047	0.72987	1.1651	0.93141	3	3	3
A0A1U7Q7X4;A0A3Q0CF97;A0A3Q0CMA3	A0A1U7Q7X4;A0A3Q0CF97;A0A3Q0CMA3	10;7;7	10;7;7	10;7;7	0		0		tr|A0A1U7Q7X4|A0A1U7Q7X4_MESAU Selenoprotein O OS=Mesocricetus auratus OX=10036 GN=Selenoo PE=3 SV=2;tr|A0A3Q0CF97|A0A3Q0CF97_MESAU Selenoprotein O OS=Mesocricetus auratus OX=10036 GN=Selenoo PE=3 SV=1;tr|A0A3Q0CMA3|A0A3Q0CMA3_MESAU Selenoprotein O OS=Meso	3	10	10	10	10	10	10	21.1	21.1	21.1	75.153	679	679;573;577	3.59	4	10	8	1	2	5	2	2	0	121.06	By MS/MS	1.032	0.4601	0.89925	0.60036	1.1499	1	0.95907	0.51675	0.8866	0.63558	1.1945	0.93213	10	10	10
A0A1U7Q7Y0	A0A1U7Q7Y0	2	2	2	0		0		tr|A0A1U7Q7Y0|A0A1U7Q7Y0_MESAU Lipase maturation factor OS=Mesocricetus auratus OX=10036 GN=Lmf2 PE=3 SV=1	1	2	2	2	2	2	2	5.6	5.6	5.6	79.436	699	699	7.75							1	3	0	22.669	By MS/MS	0	0	0	0	0	0	0	0	0	0	0	0	0	0	0
A0A1U7Q7Y2	A0A1U7Q7Y2	17	17	8	0		0		tr|A0A1U7Q7Y2|A0A1U7Q7Y2_MESAU cytochrome P450 4A14-like OS=Mesocricetus auratus OX=10036 GN=LOC101832714 PE=3 SV=1	1	17	17	8	17	17	8	36.3	36.3	19.9	58.601	518	518	4.73	4	12	12	16	15	13	9	12	0	165.45	By MS/MS	1.1123	0.48125	0.90758	0.64612	1.1958	1	1.0337	0.54759	0.89512	0.6811	1.2406	0.9327	66	66	66
A0A1U7Q7Z4	A0A1U7Q7Z4	9	9	9	0		0		tr|A0A1U7Q7Z4|A0A1U7Q7Z4_MESAU DNA replication licensing factor MCM3 OS=Mesocricetus auratus OX=10036 GN=Mcm3 PE=3 SV=1	1	9	9	9	9	9	9	18	18	18	90.594	806	806	3.89	5	9	1		3	4	4	2	0	68.791	By MS/MS	1.2998	0.35254	0.65634	0.79745	0.90464	1	1.208	0.43823	0.65279	0.80078	0.97214	0.92798	9	9	9
A0A1U7Q800	A0A1U7Q800	42	42	42	0		0		tr|A0A1U7Q800|A0A1U7Q800_MESAU Methylmalonyl-CoA isomerase OS=Mesocricetus auratus OX=10036 GN=Mut PE=3 SV=1	1	42	42	42	42	42	42	68.6	68.6	68.6	83.019	748	748	4.4	23	50	82	95	80	47	49	28	0	323.31	By MS/MS	0.96042	0.54828	1.0291	0.53273	1.3377	1	0.89259	0.59461	1.0091	0.57931	1.3537	0.93446	180	180	180
A0A1U8BTC9;A0A3Q0CTZ8;A0A1U7Q806	A0A1U8BTC9;A0A3Q0CTZ8;A0A1U7Q806	1;1;1	1;1;1	1;1;1	0		0		tr|A0A1U8BTC9|A0A1U8BTC9_MESAU AP3A hydrolase OS=Mesocricetus auratus OX=10036 GN=Enpp4 PE=3 SV=1;tr|A0A3Q0CTZ8|A0A3Q0CTZ8_MESAU AP3A hydrolase OS=Mesocricetus auratus OX=10036 GN=Enpp4 PE=3 SV=1;tr|A0A1U7Q806|A0A1U7Q806_MESAU AP3A hydrolase OS=Mesocricetu	3	1	1	1	1	1	1	3.1	3.1	3.1	51.407	454	454;553;554	1	2								0.001285	2.7869	By MS/MS	1.479	0.3838	1.0052	0.94491	0.96085	1	1.3746	0.47753	0.98086	0.94994	1.0311	0.93113	3	3	3
A0A1U7Q808;A0A3Q0CCE7	A0A1U7Q808;A0A3Q0CCE7	1;1	1;1	1;1	0		0		tr|A0A1U7Q808|A0A1U7Q808_MESAU peptidyl-prolyl cis-trans isomerase CWC27 homolog isoform X2 OS=Mesocricetus auratus OX=10036 GN=Cwc27 PE=4 SV=1;tr|A0A3Q0CCE7|A0A3Q0CCE7_MESAU peptidyl-prolyl cis-trans isomerase CWC27 homolog isoform X1 OS=Mesocricetus aura	2	1	1	1	1	1	1	4.2	4.2	4.2	53.721	471	471;474	2		1							0	6.6981	By MS/MS	0	0	0	0	0	0	0	0	0	0	0	0	0	0	0
A0A1U7Q809	A0A1U7Q809	9	9	9	0		0		tr|A0A1U7Q809|A0A1U7Q809_MESAU Alanine--tRNA ligase OS=Mesocricetus auratus OX=10036 GN=Aars2 PE=3 SV=1	1	9	9	9	9	9	9	12.6	12.6	12.6	106.48	980	980	3.95	2	7	2	3	1		4	2	0	84.36	By MS/MS	1.1639	0.40407	0.92045	0.71428	1.0545	1	1.0817	0.47519	0.89935	0.73831	1.1092	0.93037	10	10	10
A0A1U7Q814;A0A1U7Q3G2	A0A1U7Q814	3;1	3;1	3;1	0		0		tr|A0A1U7Q814|A0A1U7Q814_MESAU Phosphatidylinositol 3-kinase 85 kDa regulatory subunit alpha OS=Mesocricetus auratus OX=10036 GN=Pik3r1 PE=3 SV=1	2	3	3	3	3	3	3	7.3	7.3	7.3	83.63	724	724;454	5.5		1		2			1	2	0	21.29	By MS/MS	1.1541	0.44107	0.60617	0.72091	0.99685	1	1.0725	0.50203	0.60794	0.72524	1.054	0.92872	2	2	2
A0A1U7Q815	A0A1U7Q815	2	2	2	0		0		tr|A0A1U7Q815|A0A1U7Q815_MESAU DNA-directed RNA polymerases I and III subunit RPAC1 OS=Mesocricetus auratus OX=10036 GN=Polr1c PE=3 SV=1	1	2	2	2	2	2	2	10.7	10.7	10.7	39.146	346	346	2	2	2	2						0	28.991	By MS/MS	0	0	0	0	0	0	0	0	0	0	0	0	0	0	0
A0A1U7Q823;A0A3Q0CEZ3	A0A1U7Q823;A0A3Q0CEZ3	8;8	8;8	6;6	0		0		tr|A0A1U7Q823|A0A1U7Q823_MESAU Transcription factor BTF3 OS=Mesocricetus auratus OX=10036 GN=Btf3 PE=3 SV=1;tr|A0A3Q0CEZ3|A0A3Q0CEZ3_MESAU Transcription factor BTF3 OS=Mesocricetus auratus OX=10036 GN=Btf3 PE=3 SV=1	2	8	8	6	8	8	6	67.9	67.9	63	17.699	162	162;206	3.57	19	7	3	4	7	8	5	3	0	162.03	By MS/MS	1.3519	0.31637	0.87721	0.79699	0.87009	1	1.2564	0.40933	0.85486	0.79913	0.94293	0.92647	15	15	15
A0A1U7Q824	A0A1U7Q824	5	5	5	0		0		tr|A0A1U7Q824|A0A1U7Q824_MESAU peroxisome biogenesis factor 6 OS=Mesocricetus auratus OX=10036 GN=Pex6 PE=4 SV=1	1	5	5	5	5	5	5	6.6	6.6	6.6	104.11	980	980	5.36	1		1	2	2	1	1	3	0	12.355	By MS/MS	1.0243	0.60534	1.266	0.55819	1.4359	1	0.95191	0.65598	1.2337	0.62234	1.4601	0.93709	2	2	2
A0A1U7Q826	A0A1U7Q826	12	12	12	0		0		tr|A0A1U7Q826|A0A1U7Q826_MESAU Tubulin-folding cofactor C OS=Mesocricetus auratus OX=10036 GN=Tbcc PE=3 SV=1	1	12	12	12	12	12	12	46.2	46.2	46.2	38.245	340	340	3.45	8	5	9	8	3	3	4		0	77.546	By MS/MS	1.2587	0.39876	1.0084	0.73037	1.0636	1	1.1698	0.47105	0.98054	0.7592	1.1165	0.92955	10	10	10
A0A1U7Q831	A0A1U7Q831	11	11	11	0		0		tr|A0A1U7Q831|A0A1U7Q831_MESAU LIM domain and actin-binding protein 1 OS=Mesocricetus auratus OX=10036 GN=Lima1 PE=4 SV=1	1	11	11	11	11	11	11	13.2	13.2	13.2	84.15	755	755	3.24	7	12	4	2	5	5	2		0	25.66	By MS/MS	1.1224	0.3777	0.83126	0.65233	0.99582	1	1.0431	0.4489	0.8132	0.67215	1.0507	0.92792	19	19	19
Q60550;A0A1U7Q833	Q60550;A0A1U7Q833	12;12	12;12	12;12	0		0		sp|Q60550|GSTP1_MESAU Glutathione S-transferase P OS=Mesocricetus auratus OX=10036 GN=GSTP1 PE=2 SV=3;tr|A0A1U7Q833|A0A1U7Q833_MESAU GST class-pi OS=Mesocricetus auratus OX=10036 GN=Gstp1 PE=3 SV=1	2	12	12	12	12	12	12	57.1	57.1	57.1	23.425	210	210;210	4.49	25	21	17	22	21	29	26	16	0	323.31	By MS/MS	1.469	0.2511	0.91018	0.85646	0.77049	1	1.3652	0.3604	0.88123	0.85512	0.84837	0.92507	74	74	74
A0A1U7Q839	A0A1U7Q839	3	3	3	0		0		tr|A0A1U7Q839|A0A1U7Q839_MESAU arylsulfatase B OS=Mesocricetus auratus OX=10036 GN=Arsb PE=3 SV=1	1	3	3	3	3	3	3	4.9	4.9	4.9	63.859	570	570	5.25		2	2					4	0.00029223	5.3672	By MS/MS	1.441	0.2367	0.69384	0.87286	0.68466	1	1.3392	0.33642	0.6786	0.85901	0.76944	0.92401	3	3	3
A0A1U7Q843	A0A1U7Q843	7	1	1	0		0		tr|A0A1U7Q843|A0A1U7Q843_MESAU keratin, type II cytoskeletal cochleal-like OS=Mesocricetus auratus OX=10036 GN=LOC101833730 PE=3 SV=1	1	7	1	1	7	1	1	12.1	2.8	2.8	58.274	538	538	2.67		1	2						1	-2	By MS/MS	0	0	0	0	0	0	0	0	0	0	0	0	0	0	0
A0A1U7Q844;P04753	A0A1U7Q844;P04753	14;10	14;10	14;10	0		0		tr|A0A1U7Q844|A0A1U7Q844_MESAU Dihydrofolate reductase OS=Mesocricetus auratus OX=10036 GN=Dhfr PE=3 SV=1;sp|P04753|DYR_MESAU Dihydrofolate reductase OS=Mesocricetus auratus OX=10036 GN=DHFR PE=2 SV=4	2	14	14	14	14	14	14	80.2	80.2	80.2	21.684	187	187;187	4.78		8	21	27	12	14	10	12	0	136.18	By MS/MS	1.137	0.44921	0.90973	0.65532	1.1559	1	1.0567	0.51001	0.89012	0.68899	1.1987	0.9316	49	49	49
A0A1U7Q860	A0A1U7Q860	1	1	1	0		0		tr|A0A1U7Q860|A0A1U7Q860_MESAU aladin OS=Mesocricetus auratus OX=10036 GN=Aaas PE=4 SV=1	1	1	1	1	1	1	1	3.8	3.8	3.8	59.59	546	546	2		1							0	9.1942	By MS/MS	0	0	0	0	0	0	0	0	0	0	0	0	0	0	0
A0A1U7Q878;A0A1U8BTE0	A0A1U7Q878;A0A1U8BTE0	14;14	13;13	13;13	0		0		tr|A0A1U7Q878|A0A1U7Q878_MESAU Helix-destabilizing protein OS=Mesocricetus auratus OX=10036 GN=Hnrnpa1 PE=4 SV=1;tr|A0A1U8BTE0|A0A1U8BTE0_MESAU Helix-destabilizing protein OS=Mesocricetus auratus OX=10036 GN=Hnrnpa1 PE=4 SV=1	2	14	13	13	14	13	13	48.1	45.3	45.3	34.196	320	320;373	4.73	4	4	11	24	20	19	10	3	0	262.37	By MS/MS	1.507	0.22782	0.91072	0.9282	0.68344	1	1.4006	0.33471	0.88593	0.90035	0.76705	0.92393	30	31	31
A0A3Q0CL70;A0A3Q0CKR9;A0A1U7QH54;A0A3Q0CKN8;A0A1U7Q887;A0A3Q0CFS4	A0A3Q0CL70;A0A3Q0CKR9;A0A1U7QH54;A0A3Q0CKN8;A0A1U7Q887;A0A3Q0CFS4	2;2;2;2;2;2	2;2;2;2;2;2	2;2;2;2;2;2	0		0		tr|A0A3Q0CL70|A0A3Q0CL70_MESAU Golgi SNAP receptor complex member 1 OS=Mesocricetus auratus OX=10036 GN=Gosr1 PE=3 SV=1;tr|A0A3Q0CKR9|A0A3Q0CKR9_MESAU 28 kDa Golgi SNARE protein OS=Mesocricetus auratus OX=10036 GN=Gosr1 PE=3 SV=1;tr|A0A1U7QH54|A0A1U7QH54_M	6	2	2	2	2	2	2	9.3	9.3	9.3	24.914	216	216;244;248;249;250;251	4.6		2	1					2	0.00027255	3.8583	By MS/MS	1.4645	0.31891	0.90025	0.82405	0.85416	1	1.361	0.4144	0.87645	0.83013	0.9245	0.92674	4	4	4
A0A1U7Q888;A0A1U7QHV0	A0A1U7Q888;A0A1U7QHV0	20;20	20;20	20;20	0		0		tr|A0A1U7Q888|A0A1U7Q888_MESAU NSFL1 cofactor p47 OS=Mesocricetus auratus OX=10036 GN=Nsfl1c PE=4 SV=1;tr|A0A1U7QHV0|A0A1U7QHV0_MESAU NSFL1 cofactor p47 OS=Mesocricetus auratus OX=10036 GN=Nsfl1c PE=4 SV=1	2	20	20	20	20	20	20	62.2	62.2	62.2	40.725	370	370;372	3.22	18	25	27	23	11	8	3	1	0	323.31	By MS/MS	0.99787	0.46627	0.90825	0.58117	1.194	1	0.92739	0.51269	0.89097	0.61965	1.2327	0.93171	68	67	68
A0A1U7Q896	A0A1U7Q896	15	13	13	0		0		tr|A0A1U7Q896|A0A1U7Q896_MESAU phosphatidylinositol transfer protein alpha isoform OS=Mesocricetus auratus OX=10036 GN=Pitpna PE=4 SV=1	1	15	13	13	15	13	13	59.6	53.3	53.3	31.766	270	270	5.17	3	3	4	10	12	12	8	7	0	78.881	By MS/MS	1.3039	0.33863	0.88663	0.73741	0.93821	1	1.2118	0.43708	0.86343	0.76491	0.99588	0.92649	31	31	31
A0A1U7Q898;A0A1U7QGX8	A0A1U7Q898;A0A1U7QGX8	12;12	12;12	12;12	0		0		tr|A0A1U7Q898|A0A1U7Q898_MESAU ectonucleotide pyrophosphatase/phosphodiesterase family member 1 isoform X2 OS=Mesocricetus auratus OX=10036 GN=Enpp1 PE=3 SV=1;tr|A0A1U7QGX8|A0A1U7QGX8_MESAU ectonucleotide pyrophosphatase/phosphodiesterase family member 1 i	2	12	12	12	12	12	12	17.5	17.5	17.5	103	905	905;906	4.98		2	6	13	10	4	4	6	0	49.44	By MS/MS	1.0052	0.45483	0.90958	0.6179	1.1172	1	0.93423	0.50922	0.8895	0.64564	1.1599	0.93023	14	19	19
A0A1U7Q8A7	A0A1U7Q8A7	27	27	27	0		0		tr|A0A1U7Q8A7|A0A1U7Q8A7_MESAU aldehyde dehydrogenase family 8 member A1 OS=Mesocricetus auratus OX=10036 GN=Aldh8a1 PE=3 SV=1	1	27	27	27	27	27	27	72.5	72.5	72.5	53.459	488	488	4.87	6	18	39	57	37	38	31	27	0	323.31	By MS/MS	0.93136	0.56507	1.0241	0.51677	1.3593	1	0.86558	0.61346	1.0059	0.57317	1.3873	0.93525	95	95	95
A0A1U7Q8B1	A0A1U7Q8B1	11	11	11	0		0		tr|A0A1U7Q8B1|A0A1U7Q8B1_MESAU aspartoacylase OS=Mesocricetus auratus OX=10036 GN=Aspa PE=3 SV=1	1	11	11	11	11	11	11	40.4	40.4	40.4	35.382	312	312	4.5	6	4	3	4	8	5	2	6	0	54.831	By MS/MS	0.98745	0.51109	1.1147	0.54252	1.2298	1	0.91771	0.56495	1.0863	0.59141	1.2648	0.93177	16	16	16
A0A1U7Q8B2	A0A1U7Q8B2	2	2	2	0		0		tr|A0A1U7Q8B2|A0A1U7Q8B2_MESAU cystatin-C-like OS=Mesocricetus auratus OX=10036 GN=LOC101829167 PE=4 SV=1	1	2	2	2	2	2	2	11.4	11.4	11.4	15.353	140	140	3.8	2				1	2			0.00079533	3.3338	By MS/MS	1.4072	0.19967	0.69506	0.89908	0.63652	1	1.3078	0.30892	0.67721	0.88681	0.72206	0.92225	5	5	5
A0A1U7Q8B8	A0A1U7Q8B8	2	2	2	0		0		tr|A0A1U7Q8B8|A0A1U7Q8B8_MESAU Receptor-binding cancer antigen expressed on SiSo cells OS=Mesocricetus auratus OX=10036 GN=Ebag9 PE=4 SV=1	1	2	2	2	2	2	2	20.2	20.2	20.2	24.321	213	213	2.4		3	2						0	23.568	By MS/MS	0	0	0	0	0	0	0	0	0	0	0	0	0	0	0
A0A1U7Q8D9	A0A1U7Q8D9	3	3	3	0		0		tr|A0A1U7Q8D9|A0A1U7Q8D9_MESAU Cytochrome b-c1 complex subunit 7 OS=Mesocricetus auratus OX=10036 GN=LOC101825739 PE=3 SV=1	1	3	3	3	3	3	3	26.1	26.1	26.1	13.584	111	111	4.58		2	4		1	2	2	1	0.00027647	4.1498	By MS/MS	1.0621	0.46587	0.98846	0.5838	1.255	1	0.98708	0.52522	0.96403	0.61107	1.2897	0.93272	10	10	10
A0A1U7Q8E8	A0A1U7Q8E8	3	3	3	0		0		tr|A0A1U7Q8E8|A0A1U7Q8E8_MESAU zinc finger FYVE domain-containing protein 1 OS=Mesocricetus auratus OX=10036 GN=Zfyve1 PE=4 SV=1	1	3	3	3	3	3	3	6.2	6.2	6.2	87.032	777	777	5.25	2					2	4		0	9.2111	By MS/MS	1.1209	0.25308	0.78814	0.80479	0.78271	1	1.0417	0.32705	0.76685	0.80456	0.85613	0.9247	2	2	2
A0A1U7Q8E9	A0A1U7Q8E9	11	11	11	0		0		tr|A0A1U7Q8E9|A0A1U7Q8E9_MESAU solute carrier family 22 member 1 OS=Mesocricetus auratus OX=10036 GN=Slc22a1 PE=3 SV=1	1	11	11	11	11	11	11	25.7	25.7	25.7	61.793	557	557	4.19	10	10	4	5	9	10	8	3	0	259.94	By MS/MS	1.1679	0.41882	0.96889	0.68247	1.0843	1	1.0854	0.4768	0.94192	0.68903	1.1355	0.93033	37	37	37
A0A1U7Q8F3	A0A1U7Q8F3	2	2	2	0		0		tr|A0A1U7Q8F3|A0A1U7Q8F3_MESAU macrosialin OS=Mesocricetus auratus OX=10036 GN=Cd68 PE=3 SV=1	1	2	2	2	2	2	2	8.8	8.8	8.8	35.239	331	331	6.5						2	2		0.00027548	4.0992	By MS/MS	1.063	0.26047	0.65345	0.71293	0.83614	1	0.98791	0.32783	0.63992	0.71509	0.90197	0.92466	1	1	1
A0A1U7Q8F4;A0A1U7QI73	A0A1U7Q8F4;A0A1U7QI73	5;5	5;5	5;5	0		0		tr|A0A1U7Q8F4|A0A1U7Q8F4_MESAU serine/arginine-rich splicing factor 5 isoform X2 OS=Mesocricetus auratus OX=10036 GN=Srsf5 PE=3 SV=1;tr|A0A1U7QI73|A0A1U7QI73_MESAU serine/arginine-rich splicing factor 5 isoform X1 OS=Mesocricetus auratus OX=10036 GN=Srsf5	2	5	5	5	5	5	5	20.4	20.4	20.4	30.891	269	269;270	3	4	2	3	6	2				0	11.041	By MS/MS	1.1237	0.24077	0.74185	0.57749	0.64935	1	1.0443	0.31508	0.71916	0.58888	0.71903	0.91808	8	8	8
A0A1U7Q8G2	A0A1U7Q8G2	20	20	20	0		0		tr|A0A1U7Q8G2|A0A1U7Q8G2_MESAU Eukaryotic translation initiation factor 2 subunit 1 OS=Mesocricetus auratus OX=10036 GN=Eif2s1 PE=3 SV=1	1	20	20	20	20	20	20	61.3	61.3	61.3	36.157	315	315	4.46	7	14	19	13	14	15	16	6	0	249.44	By MS/MS	1.2224	0.36701	0.99017	0.66873	0.99656	1	1.136	0.44741	0.9596	0.70188	1.0527	0.92848	56	56	56
A0A1U7Q8G5	A0A1U7Q8G5	1	1	1	0		0		tr|A0A1U7Q8G5|A0A1U7Q8G5_MESAU Protein Churchill OS=Mesocricetus auratus OX=10036 GN=Churc1 PE=3 SV=1	1	1	1	1	1	1	1	11.6	11.6	11.6	12.898	112	112	1	2								0.0007966	3.3496	By MS/MS	1.3559	0.42719	0.76323	0.89934	0.90046	1	1.2601	0.50569	0.75673	0.89408	0.97191	0.92898	1	1	1
A0A1U7Q8H4	A0A1U7Q8H4	2	2	2	0		0		tr|A0A1U7Q8H4|A0A1U7Q8H4_MESAU Reticulon OS=Mesocricetus auratus OX=10036 GN=Rtn1 PE=4 SV=1	1	2	2	2	2	2	2	2	2	2	83.816	781	781	4.53		2	2	3	4	2	2		0.0012913	2.8589	By MS/MS	1.2827	0.38017	0.85605	0.76242	0.89051	1	1.1921	0.45377	0.83891	0.7698	0.9551	0.92653	15	15	15
A0A1U7Q8H9;A0A1U8BRP7;A0A1U7QER7;A0A1U7QHQ7;A0A1U7Q8K4;A0A1U8CS96	A0A1U7Q8H9;A0A1U8BRP7;A0A1U7QER7	3;2;2;1;1;1	3;2;2;1;1;1	2;1;1;0;0;0	0		0		tr|A0A1U7Q8H9|A0A1U7Q8H9_MESAU Transporter OS=Mesocricetus auratus OX=10036 GN=Slc6a13 PE=3 SV=1;tr|A0A1U8BRP7|A0A1U8BRP7_MESAU Transporter OS=Mesocricetus auratus OX=10036 GN=Slc6a12 PE=3 SV=1;tr|A0A1U7QER7|A0A1U7QER7_MESAU Transporter OS=Mesocricetus aur	6	3	3	2	3	3	2	5.7	5.7	4.5	68.008	599	599;610;624;617;627;635	5.38	1	1	2	1	1	1	2	4	0.00027586	4.1299	By MS/MS	1.0653	0.54007	0.56915	0.63445	1.1425	1	0.99002	0.58755	0.57943	0.63874	1.1897	0.93152	16	16	16
A0A1U8BQY8;A0A1U7Q8I2	A0A1U8BQY8;A0A1U7Q8I2	7;7	7;7	7;7	0		0		tr|A0A1U8BQY8|A0A1U8BQY8_MESAU haloacid dehalogenase-like hydrolase domain-containing 5 isoform X2 OS=Mesocricetus auratus OX=10036 GN=Hdhd5 PE=4 SV=1;tr|A0A1U7Q8I2|A0A1U7Q8I2_MESAU haloacid dehalogenase-like hydrolase domain-containing 5 isoform X1 OS=Mes	2	7	7	7	7	7	7	26.9	26.9	26.9	38.861	357	357;420	5.41			2	5	2	3	2	3	0	20.511	By MS/MS	1.1346	0.40474	0.92421	0.69803	1.1233	1	1.0544	0.47157	0.90083	0.71193	1.1759	0.9326	3	3	3
A0A1U7Q8I6;A0A1U7QUR1;A0A1U8CYJ4	A0A1U7Q8I6	17;8;6	17;8;6	11;2;5	0		0		tr|A0A1U7Q8I6|A0A1U7Q8I6_MESAU acyl-coenzyme A thioesterase 1 OS=Mesocricetus auratus OX=10036 GN=LOC101843592 PE=3 SV=2	3	17	17	11	17	17	11	46.1	46.1	31.1	49.771	453	453;421;359	4.8	2	11	12	14	9	11	14	8	0	218.35	By MS/MS	1.1956	0.37109	0.84801	0.7046	1.0503	1	1.1111	0.44346	0.83095	0.72072	1.104	0.9299	38	38	38
A0A1U7Q8J0	A0A1U7Q8J0	2	2	2	0		0		tr|A0A1U7Q8J0|A0A1U7Q8J0_MESAU sodium/bile acid cotransporter OS=Mesocricetus auratus OX=10036 GN=Slc10a1 PE=3 SV=1	1	2	2	2	2	2	2	6.1	6.1	6.1	39.429	362	362	2.44	2	3	2	2					0	102.51	By MS/MS	0.99172	0.37882	0.90243	0.58193	1.0569	1	0.92168	0.43265	0.87825	0.614	1.1037	0.92929	7	7	7
A0A1U8BJ14;A0A1U7QK46;A0A1U7Q8K5	A0A1U8BJ14;A0A1U7QK46;A0A1U7Q8K5	1;1;1	1;1;1	1;1;1	0		0		tr|A0A1U8BJ14|A0A1U8BJ14_MESAU Phosphatidylethanolamine N-methyltransferase OS=Mesocricetus auratus OX=10036 GN=Pemt PE=3 SV=1;tr|A0A1U7QK46|A0A1U7QK46_MESAU Phosphatidylethanolamine N-methyltransferase OS=Mesocricetus auratus OX=10036 GN=Pemt PE=3 SV=1;tr	3	1	1	1	1	1	1	12.2	12.2	12.2	20.974	189	189;215;225	4.5	1							1	0	9.9946	By MS/MS	0	0	0	0	0	0	0	0	0	0	0	0	0	0	0
A0A1U7Q8K8;A0A3Q0CLA7;A0A1U8BV19;A0A1U8BUC3;A0A3Q0CG94	A0A1U7Q8K8;A0A3Q0CLA7;A0A1U8BV19;A0A1U8BUC3;A0A3Q0CG94	8;7;7;7;6	8;7;7;7;6	8;7;7;7;6	0		0		tr|A0A1U7Q8K8|A0A1U7Q8K8_MESAU COP9 signalosome complex subunit 3 OS=Mesocricetus auratus OX=10036 GN=Cops3 PE=3 SV=1;tr|A0A3Q0CLA7|A0A3Q0CLA7_MESAU COP9 signalosome complex subunit 3 OS=Mesocricetus auratus OX=10036 GN=Cops3 PE=3 SV=1;tr|A0A1U8BV19|A0A1U8	5	8	8	8	8	8	8	23.9	23.9	23.9	47.859	423	423;365;417;444;386	4.46		5	6	6	1	4	4	2	0	41.017	By MS/MS	1.0902	0.44287	0.97405	0.65737	1.0881	1	1.0132	0.50936	0.95311	0.68961	1.1392	0.92996	16	16	16
A0A1U7Q8L0;A0A1U8BR49;A0A1U8BQD0	A0A1U7Q8L0;A0A1U8BR49;A0A1U8BQD0	2;1;1	2;1;1	2;1;1	0		0		tr|A0A1U7Q8L0|A0A1U7Q8L0_MESAU protein jagunal homolog 1 isoform X1 OS=Mesocricetus auratus OX=10036 GN=Jagn1 PE=3 SV=1;tr|A0A1U8BR49|A0A1U8BR49_MESAU protein jagunal homolog 1 isoform X3 OS=Mesocricetus auratus OX=10036 GN=Jagn1 PE=3 SV=1;tr|A0A1U8BQD0|A0	3	2	2	2	2	2	2	13.1	13.1	13.1	21.07	183	183;155;171	4.08	2	2	1	1	2	2	2		0	11.603	By MS/MS	1.0779	0.34299	1.2992	0.62957	1.0069	1	1.0018	0.41553	1.2482	0.6759	1.059	0.92762	2	2	2
A0A1U7Q8L5	A0A1U7Q8L5	19	19	19	0		0		tr|A0A1U7Q8L5|A0A1U7Q8L5_MESAU 2-deoxy-D-ribose 5-phosphate aldolase OS=Mesocricetus auratus OX=10036 GN=Dera PE=4 SV=1	1	19	19	19	19	19	19	74.8	74.8	74.8	35.058	318	318	4.68	4	16	19	20	20	16	21	8	0	323.31	By MS/MS	1.0283	0.47208	1.0314	0.61434	1.1925	1	0.95568	0.52702	1.0031	0.65264	1.2339	0.93027	53	53	53
A0A1U7Q8M1	A0A1U7Q8M1	20	20	17	0		0		tr|A0A1U7Q8M1|A0A1U7Q8M1_MESAU L-lactate dehydrogenase OS=Mesocricetus auratus OX=10036 GN=Ldhb PE=3 SV=1	1	20	20	17	20	20	17	69.5	69.5	62.9	36.626	334	334	4.95	6	14	24	34	22	21	26	22	0	323.31	By MS/MS	1.2655	0.37685	0.84791	0.73399	0.9959	1	1.1761	0.45262	0.8366	0.74425	1.0521	0.92855	118	118	118
A0A1U7Q8M2	A0A1U7Q8M2	8	4	4	0		0		tr|A0A1U7Q8M2|A0A1U7Q8M2_MESAU ADP-ribosylation factor-like protein 8B OS=Mesocricetus auratus OX=10036 GN=Arl8b PE=3 SV=1	1	8	4	4	8	4	4	53.8	27.4	27.4	21.539	186	186	4.71		3	2	1	2	2	4		0	26.059	By MS/MS	1.4069	0.32099	1.0566	0.79749	0.90983	1	1.3076	0.41462	1.0224	0.81523	0.9757	0.92771	2	2	2
A0A1U7Q8M6;A0A3Q0CPE5	A0A1U7Q8M6	6;1	6;1	6;1	0		0		tr|A0A1U7Q8M6|A0A1U7Q8M6_MESAU la-related protein 1 OS=Mesocricetus auratus OX=10036 GN=Larp1 PE=4 SV=1	2	6	6	6	6	6	6	7.5	7.5	7.5	120.99	1072	1072;317	5.5		2		2	1	1		4	0	25.852	By MS/MS	1.1168	0.31281	0.72663	0.63687	0.91867	1	1.0379	0.38103	0.71054	0.65247	0.97437	0.92506	3	3	3
A0A1U8BEI2;A0A1U7Q8N4	A0A1U8BEI2;A0A1U7Q8N4	2;2	2;2	2;2	0		0		tr|A0A1U8BEI2|A0A1U8BEI2_MESAU protein virilizer homolog isoform X2 OS=Mesocricetus auratus OX=10036 GN=Virma PE=3 SV=1;tr|A0A1U7Q8N4|A0A1U7Q8N4_MESAU protein virilizer homolog isoform X1 OS=Mesocricetus auratus OX=10036 GN=Virma PE=3 SV=1	2	2	2	2	2	2	2	0.8	0.8	0.8	201.3	1809	1809;1811	4.09		2	3	4				2	0.0032371	2.3075	By MS/MS	1.1329	0.17168	0.51468	0.82741	0.69553	1	1.0529	0.24982	0.50712	0.81492	0.77501	0.92289	8	8	8
A0A1U7Q8P3	A0A1U7Q8P3	2	2	2	0		0		tr|A0A1U7Q8P3|A0A1U7Q8P3_MESAU Armadillo repeat-containing protein 1 OS=Mesocricetus auratus OX=10036 GN=Armc1 PE=4 SV=1	1	2	2	2	2	2	2	6	6	6	31.223	282	282	2.17	1	3	2						0.00080085	3.4155	By MS/MS	1.2135	0.38176	0.91005	0.76073	1.0075	1	1.1278	0.45744	0.89	0.77782	1.0606	0.92856	4	4	4
A0A1U7Q8T0	A0A1U7Q8T0	17	17	17	0		0		tr|A0A1U7Q8T0|A0A1U7Q8T0_MESAU constitutive coactivator of PPAR-gamma-like protein 1 OS=Mesocricetus auratus OX=10036 GN=LOC101837039 PE=3 SV=1	1	17	17	17	17	17	17	16.8	16.8	16.8	121.83	1116	1116	4.52	1	7	14	11	10	8	10	2	0	74.674	By MS/MS	1.0382	0.4176	0.93545	0.64563	1.0592	1	0.96486	0.48389	0.90639	0.66609	1.1054	0.92896	31	32	32
A0A1U7Q8T8;P08712	A0A1U7Q8T8	62;28	62;28	60;28	0		0		tr|A0A1U7Q8T8|A0A1U7Q8T8_MESAU endoplasmin OS=Mesocricetus auratus OX=10036 GN=Hsp90b1 PE=3 SV=1	2	62	62	60	62	62	60	66.2	66.2	64.5	92.479	802	802;400	4.3	86	207	123	160	156	115	101	105	0	323.31	By MS/MS	1.3756	0.28809	0.88755	0.81281	0.81051	1	1.2784	0.38192	0.86609	0.81542	0.88539	0.92567	609	607	609
A0A1U7Q8U7	A0A1U7Q8U7	31	31	31	0		0		tr|A0A1U7Q8U7|A0A1U7Q8U7_MESAU Histidine ammonia-lyase OS=Mesocricetus auratus OX=10036 GN=Hal PE=3 SV=1	1	31	31	31	31	31	31	59.1	59.1	59.1	72.385	657	657	5.08	2	13	28	43	46	42	31	20	0	323.31	By MS/MS	0.79241	0.57687	0.98583	0.44251	1.4026	1	0.73644	0.60627	0.9681	0.49792	1.4245	0.93502	101	101	101
A0A1U7Q8U8	A0A1U7Q8U8	21	21	21	0		0		tr|A0A1U7Q8U8|A0A1U7Q8U8_MESAU thioredoxin domain-containing protein 5 OS=Mesocricetus auratus OX=10036 GN=Txndc5 PE=3 SV=1	1	21	21	21	21	21	21	72.2	72.2	72.2	46.259	417	417	4.64	9	19	19	31	28	25	18	14	0	323.31	By MS/MS	1.2757	0.34823	0.9731	0.72248	0.94128	1	1.1856	0.42068	0.94612	0.74992	1.0042	0.92762	59	65	65
A0A1U7Q8U9	A0A1U7Q8U9	1	1	1	0		0		tr|A0A1U7Q8U9|A0A1U7Q8U9_MESAU Cytochrome b-245 light chain OS=Mesocricetus auratus OX=10036 GN=LOC101822574 PE=3 SV=1	1	1	1	1	1	1	1	5.2	5.2	5.2	20.856	192	192	3.5			2	2					0.0022579	2.4192	By MS/MS	1.6277	0.067213	0.81676	0.88087	0.43605	1	1.5127	0.18989	0.78233	0.86485	0.53288	0.91732	1	1	1
A0A1U7Q8V5	A0A1U7Q8V5	20	20	20	0		0		tr|A0A1U7Q8V5|A0A1U7Q8V5_MESAU coagulation factor XIII A chain OS=Mesocricetus auratus OX=10036 GN=F13a1 PE=3 SV=1	1	20	20	20	20	20	20	33.5	33.5	33.5	83.151	732	732	5.09	6	8	7	10	10	15	14	12	0	279.65	By MS/MS	1.7526	0.19108	0.62846	1.037	0.65942	1	1.6288	0.31218	0.62236	1.0097	0.75136	0.92581	31	30	31
A0A1U7Q8W0	A0A1U7Q8W0	12	12	12	0		0		tr|A0A1U7Q8W0|A0A1U7Q8W0_MESAU Protein phosphatase 1 regulatory subunit OS=Mesocricetus auratus OX=10036 GN=Ppp1r12a PE=4 SV=1	1	12	12	12	12	12	12	13.3	13.3	13.3	115.14	1031	1031	3.48	6	5	6	4	1		1	4	0	39.242	By MS/MS	1.343	0.37908	0.95978	0.72866	0.96153	1	1.2482	0.46547	0.93056	0.74921	1.0184	0.92782	13	13	13
A0A1U7Q8W7;A0A3Q0CWM2	A0A1U7Q8W7;A0A3Q0CWM2	14;10	14;10	2;0	0		0		tr|A0A1U7Q8W7|A0A1U7Q8W7_MESAU RNA helicase OS=Mesocricetus auratus OX=10036 GN=LOC101836613 PE=4 SV=2;tr|A0A3Q0CWM2|A0A3Q0CWM2_MESAU ATP-dependent RNA helicase DDX19A isoform X3 OS=Mesocricetus auratus OX=10036 GN=LOC101836613 PE=4 SV=1	2	14	14	2	14	14	2	31.6	31.6	5.4	53.945	478	478;370	3.96	14	8		3	12	10	8		0	120.66	By MS/MS	1.2428	0.35652	0.82036	0.71635	0.96829	1	1.155	0.42782	0.80105	0.72996	1.0265	0.92788	32	32	32
P70687;A0A1U7Q8W9	P70687;A0A1U7Q8W9	12;12	12;12	12;12	0		0		sp|P70687|CP17A_MESAU Steroid 17-alpha-hydroxylase/17,20 lyase OS=Mesocricetus auratus OX=10036 GN=CYP17A1 PE=2 SV=1;tr|A0A1U7Q8W9|A0A1U7Q8W9_MESAU steroid 17-alpha-hydroxylase/17,20 lyase precursor OS=Mesocricetus auratus OX=10036 GN=Cyp17a1 PE=3 SV=1	2	12	12	12	12	12	12	35.2	35.2	35.2	57.458	511	511;511	5.02	3	6	6	3	4	5	7	9	0	106.59	By MS/MS	1.0006	0.51076	1.0281	0.58772	1.3285	1	0.92996	0.56378	1.0006	0.62581	1.331	0.93131	12	12	12
A0A1U7Q8X0	A0A1U7Q8X0	8	8	8	0		0		tr|A0A1U7Q8X0|A0A1U7Q8X0_MESAU Ceramidase OS=Mesocricetus auratus OX=10036 GN=Naaa PE=3 SV=2	1	8	8	8	8	8	8	32.3	32.3	32.3	40.975	372	372	5		2	5	6	6	4	3	4	0	41.98	By MS/MS	1.2157	0.30558	0.91198	0.84211	0.8147	1	1.1299	0.38278	0.88661	0.84633	0.88817	0.92599	7	7	7
A0A3Q0CJ63;A0A3Q0CIY9;A0A1U7Q8X2;A0A1U7QHY1	A0A3Q0CJ63;A0A3Q0CIY9;A0A1U7Q8X2;A0A1U7QHY1	1;1;1;1	1;1;1;1	1;1;1;1	0		0		tr|A0A3Q0CJ63|A0A3Q0CJ63_MESAU dual specificity protein phosphatase 22 isoform X4 OS=Mesocricetus auratus OX=10036 GN=Dusp22 PE=4 SV=1;tr|A0A3Q0CIY9|A0A3Q0CIY9_MESAU dual specificity protein phosphatase 22 isoform X3 OS=Mesocricetus auratus OX=10036 GN=Dus	4	1	1	1	1	1	1	5.3	5.3	5.3	19.706	171	171;180;184;205	1	2								0.0022653	2.455	By MS/MS	1.4412	0.33212	0.89926	0.81039	0.8458	1	1.3394	0.42507	0.8762	0.81724	0.91593	0.92633	1	1	1
A0A1U7Q8X6	A0A1U7Q8X6	18	7	4	0		0		tr|A0A1U7Q8X6|A0A1U7Q8X6_MESAU UDP-glucuronosyltransferase OS=Mesocricetus auratus OX=10036 GN=LOC101843125 PE=3 SV=1	1	18	7	4	18	7	4	54.3	20.4	12.7	44.544	387	387	5.89	4	1	2	4	6	10	14	12	0	158.68	By MS/MS	1.1233	0.55317	0.85926	0.58982	1.27	1	1.0439	0.60357	0.86892	0.63148	1.3054	0.93315	27	27	27
A0A1U7Q8Y2;A0A1U8BJX1	A0A1U7Q8Y2;A0A1U8BJX1	13;13	1;1	1;1	0		0		tr|A0A1U7Q8Y2|A0A1U7Q8Y2_MESAU heterogeneous nuclear ribonucleoprotein D0 isoform X3 OS=Mesocricetus auratus OX=10036 GN=Hnrnpd PE=4 SV=1;tr|A0A1U8BJX1|A0A1U8BJX1_MESAU heterogeneous nuclear ribonucleoprotein D0 isoform X1 OS=Mesocricetus auratus OX=10036	2	13	1	1	13	1	1	36	3	3	32.528	303	303;352	1	1								1	-2	By MS/MS	1.4761	0.49662	0.84766	0.67817	0.86353	1	1.3718	0.58022	0.83691	0.69362	0.92609	0.92482	1	1	1
A0A1U7Q8Y5	A0A1U7Q8Y5	23	23	23	0		0		tr|A0A1U7Q8Y5|A0A1U7Q8Y5_MESAU Annexin OS=Mesocricetus auratus OX=10036 GN=Anxa3 PE=3 SV=1	1	23	23	23	23	23	23	68.4	68.4	68.4	36.323	323	323	3.71	15	39	27	23	20	14	11	6	0	323.31	By MS/MS	1.5616	0.2276	0.81177	1.0123	0.66011	1	1.4513	0.30433	0.79218	0.98961	0.75006	0.92451	88	102	102
A0A1U7Q8Z0;A0A1U7QFH8	A0A1U7Q8Z0	10;2	2;0	2;0	0		0		tr|A0A1U7Q8Z0|A0A1U7Q8Z0_MESAU histone H1.4 OS=Mesocricetus auratus OX=10036 GN=LOC101828346 PE=3 SV=1	2	10	2	2	10	2	2	44.3	10.5	10.5	21.895	219	219;208	6.14	1					2	2	2	0.00080128	3.4193	By MS/MS	1.1378	0.42459	0.71553	0.52064	1.2125	1	1.0574	0.4871	0.70574	0.55126	1.2525	0.93102	9	9	9
A0A3Q0CWY3;A0A1U7Q8Z2	A0A3Q0CWY3;A0A1U7Q8Z2	1;1	1;1	1;1	0		0		tr|A0A3Q0CWY3|A0A3Q0CWY3_MESAU 5-nucleotidase domain-containing protein 1 isoform X2 OS=Mesocricetus auratus OX=10036 GN=Nt5dc1 PE=3 SV=1;tr|A0A1U7Q8Z2|A0A1U7Q8Z2_MESAU 5-nucleotidase domain-containing protein 1 isoform X1 OS=Mesocricetus auratus OX=1003	2	1	1	1	1	1	1	2.4	2.4	2.4	53.032	462	462;463	6					1	1	1		0.0017739	2.5396	By MS/MS	0.93557	0.43389	0.83691	0.54379	1.114	1	0.86949	0.48335	0.82054	0.57749	1.1557	0.92898	1	1	1
A0A1U7Q8Z5	A0A1U7Q8Z5	4	4	4	0		0		tr|A0A1U7Q8Z5|A0A1U7Q8Z5_MESAU RWD domain-containing protein 1 OS=Mesocricetus auratus OX=10036 GN=Rwdd1 PE=4 SV=2	1	4	4	4	4	4	4	28.9	28.9	28.9	27.716	242	242	3.17	1	2	5	2	2				0	130.49	By MS/MS	1.0609	0.28704	0.75097	0.66049	0.93511	1	0.98601	0.35393	0.73231	0.67795	0.98984	0.92596	4	4	4
A0A3Q0CLL1;A0A1U7Q8Z9	A0A3Q0CLL1;A0A1U7Q8Z9	2;2	2;2	2;2	0		0		tr|A0A3Q0CLL1|A0A3Q0CLL1_MESAU plasma kallikrein isoform X2 OS=Mesocricetus auratus OX=10036 GN=Klkb1 PE=4 SV=1;tr|A0A1U7Q8Z9|A0A1U7Q8Z9_MESAU plasma kallikrein isoform X1 OS=Mesocricetus auratus OX=10036 GN=Klkb1 PE=4 SV=1	2	2	2	2	2	2	2	3.4	3.4	3.4	66.496	597	597;629	4			2	2	2				0.001046	3.066	By MS/MS	1.1891	0.35989	0.92121	0.70303	0.98494	1	1.1051	0.43349	0.89692	0.72402	1.0419	0.92816	2	2	2
A0A1U7Q906;A0A1U7Q4C6;A0A3Q0CM13	A0A1U7Q906	22;3;2	19;2;1	9;0;0	0		0		tr|A0A1U7Q906|A0A1U7Q906_MESAU UDP-glucuronosyltransferase OS=Mesocricetus auratus OX=10036 GN=LOC101843667 PE=3 SV=1	3	22	19	9	22	19	9	55	49.5	27.9	60.533	531	531;529;283	5.81	5	10	11	18	38	79	55	35	0	323.31	By MS/MS	0.98413	0.46165	1.1069	0.54876	1.176	1	0.91462	0.51379	1.0772	0.60273	1.2126	0.93027	92	92	92
A0A1U7Q918	A0A1U7Q918	5	5	5	0		0		tr|A0A1U7Q918|A0A1U7Q918_MESAU Heat shock 70 kDa protein 13 OS=Mesocricetus auratus OX=10036 GN=Hspa13 PE=3 SV=1	1	5	5	5	5	5	5	12.3	12.3	12.3	51.963	471	471	3.3		7	8	3	4	1			0	27.686	By MS/MS	1.3016	0.31585	0.96343	0.74647	0.92819	1	1.2096	0.40154	0.93326	0.76224	0.9818	0.92725	9	9	9
A0A1U7Q944;A0A1U8BJI1	A0A1U7Q944;A0A1U8BJI1	2;2	2;2	2;2	0		0		tr|A0A1U7Q944|A0A1U7Q944_MESAU inverted formin-2-like isoform X2 OS=Mesocricetus auratus OX=10036 GN=LOC101826868 PE=4 SV=1;tr|A0A1U8BJI1|A0A1U8BJI1_MESAU inverted formin-2-like isoform X1 OS=Mesocricetus auratus OX=10036 GN=LOC101826868 PE=4 SV=1	2	2	2	2	2	2	2	15.8	15.8	15.8	26.043	234	234;289	4.5	2							2	0	18.461	By MS/MS	1.0242	0.40815	0.7132	0.70739	0.96541	1	0.95183	0.46375	0.70564	0.7171	1.0237	0.92775	2	2	2
P29626;A0A1U7REX0;A0A1U7Q945	P29626;A0A1U7REX0;A0A1U7Q945	2;2;2	1;1;1	1;1;1	0		0		sp|P29626|HBBY_MESAU Hemoglobin subunit beta-Y OS=Mesocricetus auratus OX=10036 GN=HBBY PE=2 SV=2;tr|A0A1U7REX0|A0A1U7REX0_MESAU hemoglobin subunit beta-Z-like OS=Mesocricetus auratus OX=10036 GN=LOC101840613 PE=3 SV=1;tr|A0A1U7Q945|A0A1U7Q945_MESAU hemogl	3	2	1	1	2	1	1	12.9	6.8	6.8	16.405	147	147;147;147	8								2	0.0096409	1.9044	By MS/MS	1.1055	0.45354	0.44699	0.73925	1.1333	1	1.0275	0.50786	0.46016	0.7386	1.1837	0.93234	1	1	1
A0A1U7Q946	A0A1U7Q946	1	1	1	0		0		tr|A0A1U7Q946|A0A1U7Q946_MESAU leiomodin-1 OS=Mesocricetus auratus OX=10036 GN=Lmod1 PE=4 SV=1	1	1	1	1	1	1	1	2.7	2.7	2.7	66.434	599	599	1	3								0.00029806	6.0322	By MS/MS	0	0	0	0	0	0	0	0	0	0	0	0	0	0	0
A0A3Q0CJB7;A0A1U8BSC3;A0A1U7Q950	A0A3Q0CJB7;A0A1U8BSC3;A0A1U7Q950	5;5;5	5;5;5	5;5;5	0		0		tr|A0A3Q0CJB7|A0A3Q0CJB7_MESAU macrophage scavenger receptor types I and II isoform X3 OS=Mesocricetus auratus OX=10036 GN=Msr1 PE=4 SV=1;tr|A0A1U8BSC3|A0A1U8BSC3_MESAU macrophage scavenger receptor types I and II isoform X2 OS=Mesocricetus auratus OX=1003	3	5	5	5	5	5	5	12	12	12	45.269	409	409;409;513	2.67	8	4		2	1	2	1		0	22.579	By MS/MS	1.4137	0.23449	0.89828	0.77085	0.75388	1	1.3139	0.33168	0.86737	0.7745	0.82922	0.92365	9	9	9
A0A1U7Q957;REV__A0A1U7Q957	A0A1U7Q957	26;1	26;1	26;1	0		0		tr|A0A1U7Q957|A0A1U7Q957_MESAU Tryptophan--tRNA ligase, cytoplasmic OS=Mesocricetus auratus OX=10036 GN=Wars PE=3 SV=2	2	26	26	26	26	26	26	64	64	64	53.571	475	475;475	4.58	15	14	24	26	26	18	20	17	0	199.58	By MS/MS	1.4314	0.18012	1.1017	0.78574	0.62391	1	1.3303	0.29041	1.0525	0.79331	0.7025	0.92011	65	65	67
A0A1U7QS25;A0A1U7QGK8;A0A1U7Q961	A0A1U7QS25;A0A1U7QGK8;A0A1U7Q961	8;8;8	8;8;8	8;8;8	0		0		tr|A0A1U7QS25|A0A1U7QS25_MESAU Ubiquitin carboxyl-terminal hydrolase OS=Mesocricetus auratus OX=10036 GN=Uchl5 PE=3 SV=1;tr|A0A1U7QGK8|A0A1U7QGK8_MESAU Ubiquitin carboxyl-terminal hydrolase OS=Mesocricetus auratus OX=10036 GN=Uchl5 PE=3 SV=1;tr|A0A1U7Q961|	3	8	8	8	8	8	8	37.7	37.7	37.7	37.097	324	324;328;329	4.6	1	2	5	6	3	2	4	2	0	29.323	By MS/MS	1.1191	0.46774	0.88982	0.69561	1.1304	1	1.0401	0.53109	0.86803	0.71459	1.1787	0.93154	7	7	7
A0A1U7Q963	A0A1U7Q963	2	2	2	0		0		tr|A0A1U7Q963|A0A1U7Q963_MESAU glutaredoxin-related protein 5, mitochondrial OS=Mesocricetus auratus OX=10036 GN=Glrx5 PE=4 SV=1	1	2	2	2	2	2	2	21.4	21.4	21.4	16.43	154	154	3.07	5	8	4	6	2	2	1		0	38.454	By MS/MS	0	0	0	0	1.1737	1	0	0	0	0	1.185	0.92244	0	0	0
A0A3Q0CJE9;A0A1U7Q968;A0A1U8BFP9	A0A3Q0CJE9;A0A1U7Q968;A0A1U8BFP9	2;2;2	2;2;2	2;2;2	0		0		tr|A0A3Q0CJE9|A0A3Q0CJE9_MESAU Choline-specific glycerophosphodiester phosphodiesterase OS=Mesocricetus auratus OX=10036 GN=Enpp6 PE=3 SV=1;tr|A0A1U7Q968|A0A1U7Q968_MESAU Choline-specific glycerophosphodiester phosphodiesterase OS=Mesocricetus auratus OX=1	3	2	2	2	2	2	2	8.1	8.1	8.1	42.313	372	372;440;444	6.33					2	2		2	0.00027465	4.0448	By MS/MS	1.1431	0.45885	0.75513	0.64596	1.0635	1	1.0623	0.52007	0.74731	0.66581	1.1132	0.92925	1	1	1
A0A1U7Q976	A0A1U7Q976	11	11	11	0		0		tr|A0A1U7Q976|A0A1U7Q976_MESAU Peptidylprolyl isomerase OS=Mesocricetus auratus OX=10036 GN=Fkbp3 PE=4 SV=1	1	11	11	11	11	11	11	55.6	55.6	55.6	25.089	223	223	4.71	4	4	5	13	16	17	6	1	0	121	By MS/MS	1.2387	0.34932	1.0122	0.69356	0.91124	1	1.1512	0.43546	0.98244	0.71804	0.97433	0.92651	31	31	31
A0A1U7Q979	A0A1U7Q979	1	1	1	0		0		tr|A0A1U7Q979|A0A1U7Q979_MESAU ethanolaminephosphotransferase 1 OS=Mesocricetus auratus OX=10036 GN=Selenoi PE=3 SV=2	1	1	1	1	1	1	1	4	4	4	45.194	398	398	2.67		2	4						0	13.18	By MS/MS	0	0	0	0	0	0	0	0	0	0	0	0	0	0	0
A0A1U7Q988	A0A1U7Q988	3	3	3	0		0		tr|A0A1U7Q988|A0A1U7Q988_MESAU protein ABHD1 OS=Mesocricetus auratus OX=10036 GN=Abhd1 PE=3 SV=1	1	3	3	3	3	3	3	8	8	8	45.515	412	412	4.88		1	1	1	2	1	2		0	6.9508	By MS/MS	1.0788	0.32664	0.81858	0.66941	0.92479	1	1.0026	0.39169	0.79873	0.69329	0.98235	0.92587	3	3	3
A0A1U7Q994	A0A1U7Q994	6	6	6	0		0		tr|A0A1U7Q994|A0A1U7Q994_MESAU protein phosphatase 1G OS=Mesocricetus auratus OX=10036 GN=Ppm1g PE=3 SV=1	1	6	6	6	6	6	6	11.9	11.9	11.9	59.314	547	547	3.08	2	8	3	8	3				0	100.66	By MS/MS	1.3417	0.28822	0.95729	0.73006	0.8576	1	1.2469	0.37525	0.9241	0.75512	0.92419	0.92605	9	9	9
A0A3Q0CN45;A0A1U7Q999	A0A3Q0CN45;A0A1U7Q999	1;1	1;1	1;1	0		0		tr|A0A3Q0CN45|A0A3Q0CN45_MESAU ubiquitin carboxyl-terminal hydrolase 8 isoform X2 OS=Mesocricetus auratus OX=10036 GN=Usp8 PE=4 SV=1;tr|A0A1U7Q999|A0A1U7Q999_MESAU ubiquitin carboxyl-terminal hydrolase 8 isoform X1 OS=Mesocricetus auratus OX=10036 GN=Usp8	2	1	1	1	1	1	1	2.2	2.2	2.2	115.2	1015	1015;1070	6						2			0.0010574	3.2829	By MS/MS	0	0	0	0	0	0	0	0	0	0	0	0	0	0	0
A0A1U8BJQ3;A0A1U7Q9A8	A0A1U8BJQ3;A0A1U7Q9A8	5;5	5;5	4;4	0		0		tr|A0A1U8BJQ3|A0A1U8BJQ3_MESAU inosine triphosphate pyrophosphatase isoform X2 OS=Mesocricetus auratus OX=10036 GN=Itpa PE=3 SV=1;tr|A0A1U7Q9A8|A0A1U7Q9A8_MESAU Inosine triphosphate pyrophosphatase OS=Mesocricetus auratus OX=10036 GN=Itpa PE=3 SV=1	2	5	5	4	5	5	4	39.2	39.2	35.2	19.248	176	176;198	5.82		2	3	1		2	2	7	0	36.151	By MS/MS	1.2726	0.31332	0.62446	0.78316	0.9725	1	1.1827	0.39151	0.61745	0.78264	1.0341	0.92904	1	1	1
A0A1U7Q9A9;A0A3Q0CR12	A0A1U7Q9A9	8;3	8;3	7;2	0		0		tr|A0A1U7Q9A9|A0A1U7Q9A9_MESAU protein FAM98A isoform X1 OS=Mesocricetus auratus OX=10036 GN=Fam98a PE=3 SV=1	2	8	8	7	8	8	7	22.2	22.2	20.9	55.691	522	522;327	4.69	1	5	2	6	3	1	4	4	0	90.865	By MS/MS	1.1094	0.40645	0.91117	0.63324	1.086	1	1.031	0.47154	0.88769	0.6462	1.132	0.92911	10	10	10
A0A1U8C6M9;A0A1U7Q9B3;A0A1U8C765	A0A1U8C6M9;A0A1U7Q9B3;A0A1U8C765	3;3;2	3;3;2	3;3;2	0		0		tr|A0A1U8C6M9|A0A1U8C6M9_MESAU Protein arginine methyltransferase NDUFAF7 OS=Mesocricetus auratus OX=10036 GN=Ndufaf7 PE=3 SV=1;tr|A0A1U7Q9B3|A0A1U7Q9B3_MESAU Protein arginine methyltransferase NDUFAF7 OS=Mesocricetus auratus OX=10036 GN=Ndufaf7 PE=3 SV=1;	3	3	3	3	3	3	3	10.1	10.1	10.1	48.677	437	437;436;373	3.1		3	3	4					0	8.1127	By MS/MS	1.1819	0.46069	0.97456	0.71386	1.1476	1	1.0984	0.44433	0.95312	0.72252	1.1938	0.9317	1	3	3
A0A3Q0CR26;A0A3Q0CXJ6;A0A1U7QGV3;A0A1U7Q9C0	A0A3Q0CR26;A0A3Q0CXJ6;A0A1U7QGV3;A0A1U7Q9C0	7;7;7;7	7;7;7;7	6;6;6;6	0		0		tr|A0A3Q0CR26|A0A3Q0CR26_MESAU serine/arginine-rich splicing factor 7 isoform X4 OS=Mesocricetus auratus OX=10036 GN=Srsf7 PE=4 SV=1;tr|A0A3Q0CXJ6|A0A3Q0CXJ6_MESAU serine/arginine-rich splicing factor 7 isoform X3 OS=Mesocricetus auratus OX=10036 GN=Srsf7	4	7	7	6	7	7	6	29.6	29.6	29.6	25.618	223	223;226;235;238	4.28		6	9	5	3	3	3	3	0	38.315	By MS/MS	1.2757	0.2858	0.8831	0.75192	0.85769	1	1.1856	0.3631	0.84706	0.76342	0.92448	0.92558	13	13	24
A0A1U7Q9C2	A0A1U7Q9C2	19	19	19	0		0		tr|A0A1U7Q9C2|A0A1U7Q9C2_MESAU Carbonic anhydrase OS=Mesocricetus auratus OX=10036 GN=Ca3 PE=3 SV=1	1	19	19	19	19	19	19	87.3	87.3	87.3	29.51	260	260	5.65	5	27	40	50	109	151	144	57	0	323.31	By MS/MS	0.69523	0.63929	1.0991	0.36217	1.5276	1	0.64613	0.66239	1.0683	0.42629	1.5344	0.93689	278	278	365
A0A1U7Q9C7	A0A1U7Q9C7	2	2	2	0		0		tr|A0A1U7Q9C7|A0A1U7Q9C7_MESAU cytochrome c, somatic-like OS=Mesocricetus auratus OX=10036 GN=LOC101842058 PE=3 SV=1	1	2	2	2	2	2	2	17.3	17.3	17.3	11.434	104	104	5.08				12	16	9	3		0	56.319	By MS/MS	0	0	0	0	0	0	0	0	0	0	0	0	0	0	0
A0A1U7Q9D9	A0A1U7Q9D9	12	12	12	0		0		tr|A0A1U7Q9D9|A0A1U7Q9D9_MESAU Sulfurtransferase OS=Mesocricetus auratus OX=10036 GN=Mpst PE=4 SV=2	1	12	12	12	12	12	12	40.2	40.2	40.2	38.119	343	343	4.81	8	16	23	26	32	31	26	12	0	139.35	By MS/MS	1.1081	0.41858	0.9323	0.67157	1.1159	1	1.0299	0.47325	0.91253	0.70602	1.1636	0.93079	125	141	141
A0A1U7Q9E4	A0A1U7Q9E4	37	37	37	0		0		tr|A0A1U7Q9E4|A0A1U7Q9E4_MESAU very long-chain acyl-CoA synthetase OS=Mesocricetus auratus OX=10036 GN=Slc27a2 PE=3 SV=1	1	37	37	37	37	37	37	69	69	69	70.428	620	620	4.95	14	29	41	48	62	53	44	39	0	323.31	By MS/MS	1.0091	0.45995	0.96931	0.58363	1.2524	1	0.93784	0.52536	0.94308	0.61826	1.2825	0.93202	139	139	139
A0A1U7Q9E7	A0A1U7Q9E7	4	4	4	0		0		tr|A0A1U7Q9E7|A0A1U7Q9E7_MESAU Probable cytosolic iron-sulfur protein assembly protein CIAO1 OS=Mesocricetus auratus OX=10036 GN=Ciao1 PE=3 SV=1	1	4	4	4	4	4	4	18	18	18	37.672	339	339	5	2	1				1	2	2	0	15.019	By MS/MS	0.99786	0.34619	0.75627	0.71144	0.97138	1	0.92738	0.40474	0.7423	0.73507	1.031	0.92839	4	4	4
A0A1U7Q9F0;P86240	A0A1U7Q9F0	11;1	11;1	11;1	0		0		tr|A0A1U7Q9F0|A0A1U7Q9F0_MESAU fumarylacetoacetate hydrolase domain-containing protein 2A OS=Mesocricetus auratus OX=10036 GN=LOC101833051 PE=3 SV=1	2	11	11	11	11	11	11	53.2	53.2	53.2	34.913	314	314;26	5.63		4	6	3	12	18	16	6	0	126.47	By MS/MS	1.0549	0.42315	0.94523	0.64604	1.0837	1	0.98035	0.48531	0.92252	0.67014	1.1341	0.93032	9	9	9
A0A1U7Q9F2	A0A1U7Q9F2	32	32	19	0		0		tr|A0A1U7Q9F2|A0A1U7Q9F2_MESAU Elongation factor 1-alpha OS=Mesocricetus auratus OX=10036 GN=Eef1a1 PE=3 SV=1	1	32	32	19	32	32	19	63	63	35.9	50.129	462	462	5.35	13	36	60	98	176	171	131	69	0	323.31	By MS/MS	1.232	0.39355	0.936	0.66133	1.0436	1	1.1449	0.46896	0.91137	0.68862	1.0945	0.92898	612	612	612
A0A1U7Q9G7	A0A1U7Q9G7	8	2	2	0		0		tr|A0A1U7Q9G7|A0A1U7Q9G7_MESAU ras-related C3 botulinum toxin substrate 2 OS=Mesocricetus auratus OX=10036 GN=Rac2 PE=4 SV=1	1	8	2	2	8	2	2	42.2	12	12	21.457	192	192	5.2				2	2			1	0	6.166	By MS/MS	1.3698	0.33515	1.1421	0.77864	0.81743	1	1.2731	0.42649	1.1031	0.79917	0.88759	0.92517	1	1	1
A0A1U7Q9G8	A0A1U7Q9G8	10	10	10	0		0		tr|A0A1U7Q9G8|A0A1U7Q9G8_MESAU Galectin OS=Mesocricetus auratus OX=10036 GN=Lgals1 PE=4 SV=1	1	10	10	10	10	10	10	71.9	71.9	71.9	14.788	135	135	4.58	4	5	7	20	18	8	7	4	0	41.187	By MS/MS	1.7146	0.16549	0.66595	1.0256	0.60833	1	1.5935	0.29988	0.64839	1.0028	0.70398	0.92393	43	43	43
A0A1U7Q9G9;A0A3Q0CKE3	A0A1U7Q9G9;A0A3Q0CKE3	20;20	20;20	20;20	0		0		tr|A0A1U7Q9G9|A0A1U7Q9G9_MESAU Eukaryotic translation initiation factor 3 subunit L OS=Mesocricetus auratus OX=10036 GN=Eif3l PE=3 SV=1;tr|A0A3Q0CKE3|A0A3Q0CKE3_MESAU Eukaryotic translation initiation factor 3 subunit L OS=Mesocricetus auratus OX=10036 GN=	2	20	20	20	20	20	20	39.9	39.9	39.9	66.68	564	564;623	4.69	4	14	12	15	12	15	10	11	0	88.779	By MS/MS	1.2913	0.35712	0.93646	0.72597	0.93248	1	1.2001	0.4437	0.91126	0.74356	0.99638	0.92826	53	53	53
A0A1U7Q9J6	A0A1U7Q9J6	15	14	14	0		0		tr|A0A1U7Q9J6|A0A1U7Q9J6_MESAU Actin-depolymerizing factor OS=Mesocricetus auratus OX=10036 GN=Dstn PE=3 SV=1	1	15	14	14	15	14	14	79.4	75.2	75.2	18.576	165	165	5.14	5	8	13	12	13	13	19	15	0	105.6	By MS/MS	1.1571	0.40123	0.92018	0.65469	1.0475	1	1.0753	0.47382	0.89807	0.69098	1.0996	0.92879	59	59	59
A0A1U7Q9L6	A0A1U7Q9L6	2	2	2	0		0		tr|A0A1U7Q9L6|A0A1U7Q9L6_MESAU GA-binding protein alpha chain OS=Mesocricetus auratus OX=10036 GN=Gabpa PE=3 SV=1	1	2	2	2	2	2	2	4.4	4.4	4.4	51.308	454	454	6.57						3	4		0.00027988	4.4176	By MS/MS	1.3642	0.35074	0.77297	0.79285	0.91916	1	1.2679	0.4367	0.75949	0.79959	0.9857	0.9283	4	4	4
A0A1U7Q9N9	A0A1U7Q9N9	3	3	3	0		0		tr|A0A1U7Q9N9|A0A1U7Q9N9_MESAU NADH dehydrogenase [ubiquinone] 1 subunit C2 OS=Mesocricetus auratus OX=10036 GN=LOC101844122 PE=3 SV=1	1	3	3	3	3	3	3	43.3	43.3	43.3	14.083	120	120	4.67		1	2	1	2	2		1	0	7.5405	By MS/MS	1.2037	0.38589	1.1073	0.63986	0.96471	1	1.1187	0.46161	1.0712	0.68351	1.018	0.92728	5	5	5
A0A1U7Q9P6;A0A3Q0CHS9	A0A1U7Q9P6;A0A3Q0CHS9	15;11	15;11	15;11	0		0		tr|A0A1U7Q9P6|A0A1U7Q9P6_MESAU alpha-2-macroglobulin receptor-associated protein isoform X1 OS=Mesocricetus auratus OX=10036 GN=Lrpap1 PE=4 SV=1;tr|A0A3Q0CHS9|A0A3Q0CHS9_MESAU alpha-2-macroglobulin receptor-associated protein isoform X2 OS=Mesocricetus aur	2	15	15	15	15	15	15	38.9	38.9	38.9	42.21	360	360;312	4.16	3	8	20	16	11	7	8	2	0	50.06	By MS/MS	1.2039	0.42665	0.97555	0.67044	1.0727	1	1.1189	0.50107	0.94633	0.6947	1.1203	0.93025	52	52	52
A0A1U7Q9Q1	A0A1U7Q9Q1	1	1	1	0		0		tr|A0A1U7Q9Q1|A0A1U7Q9Q1_MESAU Acyltransferase OS=Mesocricetus auratus OX=10036 GN=Dgat2 PE=3 SV=1	1	1	1	1	1	1	1	3.1	3.1	3.1	43.768	388	388	2		2							0.0025044	2.385	By MS/MS	1.2087	0.43757	0.85333	0.73628	1.0735	1	1.1233	0.50632	0.83916	0.75409	1.127	0.93082	2	2	2
A0A1U7Q9Q4	A0A1U7Q9Q4	20	20	20	0		0		tr|A0A1U7Q9Q4|A0A1U7Q9Q4_MESAU 40S ribosomal protein S3 OS=Mesocricetus auratus OX=10036 GN=Rps3 PE=3 SV=1	1	20	20	20	20	20	20	80.7	80.7	80.7	26.674	243	243	4.85	4	15	22	38	42	26	24	14	0	275.58	By MS/MS	1.3041	0.31396	0.90223	0.7073	0.89029	1	1.212	0.40494	0.87545	0.72193	0.95312	0.9262	131	131	131
A0A1U7Q9T0	A0A1U7Q9T0	39	19	19	0		0		tr|A0A1U7Q9T0|A0A1U7Q9T0_MESAU AP-1 complex subunit beta-1 OS=Mesocricetus auratus OX=10036 GN=Ap1b1 PE=3 SV=1	1	39	19	19	39	19	19	48.5	30.2	30.2	102.1	928	928	5.43	4	8	2	8	18	15	14	15	0	323.31	By MS/MS	1.1758	0.36487	0.83463	0.69205	0.98767	1	1.0928	0.43379	0.81687	0.70549	1.0417	0.92835	28	30	30
A0A1U7Q9T5	A0A1U7Q9T5	8	3	3	0		0		tr|A0A1U7Q9T5|A0A1U7Q9T5_MESAU keratin, type II cytoskeletal 7 OS=Mesocricetus auratus OX=10036 GN=LOC101833224 PE=3 SV=1	1	8	3	3	8	3	3	14.6	7.6	7.6	51.029	460	460	1.8	3		2						0	10.126	By MS/MS	1.3593	0.25497	0.87076	0.82846	0.89545	1	1.2633	0.34689	0.84464	0.83404	0.96367	0.92781	2	2	2
A0A3Q0CI17;A0A1U7Q9T9;A0A1U7QJQ0;A0A1U8BWZ3;A0A1U8BLK7;A0A3Q0CMG9;A0A1U8BH42;A0A3Q0CKW9;A0A1U7Q825;A0A1U8BZZ8;A0A1U8BNW5;A0A1U8BZZ3	A0A3Q0CI17;A0A1U7Q9T9;A0A1U7QJQ0;A0A1U8BWZ3;A0A1U8BLK7	3;3;2;2;2;1;1;1;1;1;1;1	1;1;1;1;1;0;0;0;0;0;0;0	1;1;1;1;1;0;0;0;0;0;0;0	0		0		tr|A0A3Q0CI17|A0A3Q0CI17_MESAU formin-like protein 2 isoform X5 OS=Mesocricetus auratus OX=10036 GN=Fmnl2 PE=3 SV=1;tr|A0A1U7Q9T9|A0A1U7Q9T9_MESAU formin-like protein 2 isoform X1 OS=Mesocricetus auratus OX=10036 GN=Fmnl2 PE=3 SV=1;tr|A0A1U7QJQ0|A0A1U7QJQ0	12	3	1	1	3	1	1	3.5	1	1	119.54	1050	1050;1091;1083;1085;1086;977;978;1028;1029;1106;1110;1116	3			2						0.0025063	2.4038	By MS/MS	1.1908	0.36486	0.91741	0.73282	0.98791	1	1.1067	0.4382	0.89416	0.75134	1.0461	0.92867	1	1	1
A0A1U7Q9V2	A0A1U7Q9V2	6	6	6	0		0		tr|A0A1U7Q9V2|A0A1U7Q9V2_MESAU prefoldin subunit 5 OS=Mesocricetus auratus OX=10036 GN=Pfdn5 PE=3 SV=1	1	6	6	6	6	6	6	60.4	60.4	60.4	17.3	154	154	5.14			2	7	4	4	2	2	0	29.939	By MS/MS	1.3881	0.63274	1.3454	0.66423	1.2984	1	1.2901	0.70843	1.3114	0.71941	1.3356	0.93528	2	2	2
A0A1U7Q9W9;P07178	A0A1U7Q9W9	30;13	30;13	28;12	0		0		tr|A0A1U7Q9W9|A0A1U7Q9W9_MESAU Histidine--tRNA ligase, cytoplasmic OS=Mesocricetus auratus OX=10036 GN=Hars PE=3 SV=2	2	30	30	28	30	30	28	69.7	69.7	66	57.511	509	509;508	4.52	12	17	21	28	31	27	18	9	0	262.68	By MS/MS	1.1754	0.42848	1.0185	0.67769	1.1298	1	1.0924	0.50072	0.99029	0.70716	1.1754	0.9308	88	90	90
A0A1U7Q9X0;A0A3Q0CL24	A0A1U7Q9X0;A0A3Q0CL24	19;18	19;18	19;18	0		0		tr|A0A1U7Q9X0|A0A1U7Q9X0_MESAU Tripeptidyl-peptidase 2 OS=Mesocricetus auratus OX=10036 GN=Tpp2 PE=4 SV=1;tr|A0A3Q0CL24|A0A3Q0CL24_MESAU Tripeptidyl-peptidase 2 OS=Mesocricetus auratus OX=10036 GN=Tpp2 PE=4 SV=1	2	19	19	19	19	19	19	17.8	17.8	17.8	138.22	1249	1249;1262	4.34	4	9	16	11	6	6	9	6	0	51.03	By MS/MS	1.0958	0.42953	0.81461	0.65626	1.0739	1	1.0184	0.50121	0.80241	0.68593	1.1178	0.92992	38	38	38
A0A1U7Q9X5	A0A1U7Q9X5	2	2	2	0		0		tr|A0A1U7Q9X5|A0A1U7Q9X5_MESAU fibrillin-2 OS=Mesocricetus auratus OX=10036 GN=Fbn2 PE=3 SV=1	1	2	2	2	2	2	2	0.7	0.7	0.7	313.12	2906	2906	3.22	2		3	2	2				0.0017713	2.5252	By MS/MS	1.3144	0.44138	0.83444	0.70649	1.1778	1	1.2216	0.51706	0.82127	0.72511	1.224	0.93294	3	3	3
A0A1U7Q9Y2;A0A1U7Q437	A0A1U7Q9Y2;A0A1U7Q437	7;5	7;5	7;5	0		0		tr|A0A1U7Q9Y2|A0A1U7Q9Y2_MESAU adapter molecule crk isoform X1 OS=Mesocricetus auratus OX=10036 GN=Crk PE=3 SV=1;tr|A0A1U7Q437|A0A1U7Q437_MESAU adapter molecule crk isoform X2 OS=Mesocricetus auratus OX=10036 GN=Crk PE=4 SV=1	2	7	7	7	7	7	7	32.2	32.2	32.2	33.856	304	304;204	3.83	4	2	1	8	6	2	1		0	37.449	By MS/MS	1.2476	0.38823	0.85891	0.72443	0.83996	1	1.1595	0.46535	0.84132	0.73598	0.90615	0.92492	6	6	6
A0A1U7QKM6;A0A1U7Q9Y3	A0A1U7QKM6;A0A1U7Q9Y3	9;9	4;4	4;4	0		0		tr|A0A1U7QKM6|A0A1U7QKM6_MESAU Ribose-phosphate diphosphokinase OS=Mesocricetus auratus OX=10036 GN=Prps2 PE=3 SV=1;tr|A0A1U7Q9Y3|A0A1U7Q9Y3_MESAU Ribose-phosphate diphosphokinase OS=Mesocricetus auratus OX=10036 GN=Prps2 PE=3 SV=1	2	9	4	4	9	4	4	35.2	16.7	16.7	34.813	318	318;321	5.31		2		4	1		4	2	0	21.717	By MS/MS	1.2094	0.36209	0.79111	0.71274	0.90811	1	1.1239	0.43521	0.77552	0.72404	0.96987	0.92642	4	4	4
A0A1U8BX35;A0A1U7Q9Z3	A0A1U8BX35;A0A1U7Q9Z3	2;2	2;2	2;2	0		0		tr|A0A1U8BX35|A0A1U8BX35_MESAU tumor necrosis factor alpha-induced protein 8 isoform X2 OS=Mesocricetus auratus OX=10036 GN=Tnfaip8 PE=4 SV=1;tr|A0A1U7Q9Z3|A0A1U7Q9Z3_MESAU tumor necrosis factor alpha-induced protein 8 isoform X1 OS=Mesocricetus auratus OX	2	2	2	2	2	2	2	14.9	14.9	14.9	21.779	188	188;213	3.78		3	2		2	2			0	53.646	By MS/MS	1.4407	0.19367	0.51124	0.88767	0.58745	1	1.339	0.29189	0.5061	0.85972	0.6791	0.92204	4	4	4
A0A1U7Q9Z8	A0A1U7Q9Z8	7	7	7	0		0		tr|A0A1U7Q9Z8|A0A1U7Q9Z8_MESAU synapse-associated protein 1 OS=Mesocricetus auratus OX=10036 GN=Syap1 PE=4 SV=1	1	7	7	7	7	7	7	20.3	20.3	20.3	41.142	360	360	3.45	1	8	11	3	2	2		2	0	20.897	By MS/MS	1.1055	0.3489	0.93754	0.70465	0.95769	1	1.0274	0.42461	0.91437	0.72082	1.0152	0.9272	16	16	16
A0A3Q0CFW7;A0A1U7QA03;A0A1U7QJP5	A0A3Q0CFW7;A0A1U7QA03;A0A1U7QJP5	9;9;9	3;3;3	3;3;3	0		0		tr|A0A3Q0CFW7|A0A3Q0CFW7_MESAU Calcium-transporting ATPase OS=Mesocricetus auratus OX=10036 GN=Atp2a3 PE=3 SV=1;tr|A0A1U7QA03|A0A1U7QA03_MESAU Calcium-transporting ATPase OS=Mesocricetus auratus OX=10036 GN=Atp2a3 PE=3 SV=1;tr|A0A1U7QJP5|A0A1U7QJP5_MESAU C	3	9	3	3	9	3	3	10.6	3	3	103.36	944	944;999;1038	2.14	2	3	1	1					0.00054289	3.7632	By MS/MS	1.6755	0.26054	0.99167	0.97189	0.66604	1	1.5571	0.37623	0.96036	0.96463	0.75437	0.9243	4	4	4
A0A1U7QA13;A0A1U8BLK3	A0A1U7QA13;A0A1U8BLK3	8;7	8;7	8;7	0		0		tr|A0A1U7QA13|A0A1U7QA13_MESAU rab GTPase-binding effector protein 1 isoform X1 OS=Mesocricetus auratus OX=10036 GN=Rabep1 PE=3 SV=1;tr|A0A1U8BLK3|A0A1U8BLK3_MESAU rab GTPase-binding effector protein 1 isoform X2 OS=Mesocricetus auratus OX=10036 GN=Rabep1	2	8	8	8	8	8	8	10.4	10.4	10.4	99.476	862	862;679	2.24	10	6	4	3	2				0	28.353	By MS/MS	1.2554	0.36445	0.88435	0.75762	0.97985	1	1.1667	0.44245	0.86341	0.78216	1.0396	0.93001	11	11	11
A0A1U7QA17;A0A3Q0CGN3;A0A1U8D3K7;A0A1U8CSC2	A0A1U7QA17;A0A3Q0CGN3;A0A1U8D3K7	5;4;4;1	5;4;4;1	5;4;4;1	0		0		tr|A0A1U7QA17|A0A1U7QA17_MESAU Ras-related GTP-binding protein OS=Mesocricetus auratus OX=10036 GN=Rraga PE=3 SV=1;tr|A0A3Q0CGN3|A0A3Q0CGN3_MESAU Ras-related GTP-binding protein OS=Mesocricetus auratus OX=10036 GN=LOC106022818 PE=3 SV=1;tr|A0A1U8D3K7|A0A1U	4	5	5	5	5	5	5	17.3	17.3	17.3	36.566	313	313;346;374;289	5.83	2			2	1		1	6	0	20.534	By MS/MS	1.3162	0.50967	1.0664	0.6944	1.2356	1	1.2232	0.58388	1.0418	0.72972	1.2779	0.93441	5	5	5
A0A1U7QA21	A0A1U7QA21	8	8	8	0		0		tr|A0A1U7QA21|A0A1U7QA21_MESAU Proteasome subunit beta OS=Mesocricetus auratus OX=10036 GN=Psmb6 PE=3 SV=1	1	8	8	8	8	8	8	47.1	47.1	47.1	25.299	238	238	4.71		6	6	11	9	7	7	2	0	61.45	By MS/MS	1.0598	0.52116	0.71791	0.68858	1.266	1	0.98495	0.57573	0.70821	0.69574	1.3046	0.93433	38	38	38
A0A1U7QA22;A0A1U7QK24	A0A1U7QA22;A0A1U7QK24	8;4	8;4	8;4	0		0		tr|A0A1U7QA22|A0A1U7QA22_MESAU RBR-type E3 ubiquitin transferase OS=Mesocricetus auratus OX=10036 GN=Rnf14 PE=4 SV=1;tr|A0A1U7QK24|A0A1U7QK24_MESAU RBR-type E3 ubiquitin transferase OS=Mesocricetus auratus OX=10036 GN=Rnf14 PE=4 SV=1	2	8	8	8	8	8	8	24.2	24.2	24.2	53.712	475	475;349	3.5	3	6	4			1	2	2	0	88.492	By MS/MS	1.1648	0.40985	0.89871	0.63921	1.0804	1	1.0826	0.48354	0.88032	0.66394	1.1308	0.93016	7	7	9
A0A1U7QA24	A0A1U7QA24	2	2	2	0		0		tr|A0A1U7QA24|A0A1U7QA24_MESAU Modulator of non-genomic activity of estrogen receptor OS=Mesocricetus auratus OX=10036 GN=Pelp1 PE=3 SV=1	1	2	2	2	2	2	2	2.1	2.1	2.1	119.67	1140	1140	8								3	0.00027863	4.3299	By MS/MS	1.0141	0.4261	0.73261	0.60092	1.0073	1	0.94249	0.48008	0.72334	0.62146	1.0579	0.92721	1	1	1
A0A1U7QA26	A0A1U7QA26	2	2	2	0		0		tr|A0A1U7QA26|A0A1U7QA26_MESAU protein Hook homolog 1 OS=Mesocricetus auratus OX=10036 GN=Hook1 PE=3 SV=1	1	2	2	2	2	2	2	4.3	4.3	4.3	84.515	728	728	1.67	1	2							0	26.971	By MS/MS	1.1634	0.35701	0.97057	0.67424	0.93876	1	1.0812	0.42972	0.94244	0.69851	0.99686	0.92661	1	1	1
A0A1U7QA27;A0A1U7QJT3;A0A1U8BUP9;A0A1U7QHE1;A0A1U8BJD6;A0A1U8BIE4;A0A1U8BM44;A0A1U8BVE2	A0A1U7QA27;A0A1U7QJT3;A0A1U8BUP9;A0A1U7QHE1;A0A1U8BJD6;A0A1U8BIE4;A0A1U8BM44;A0A1U8BVE2	2;2;2;2;1;1;1;1	2;2;2;2;1;1;1;1	2;2;2;2;1;1;1;1	0		0		tr|A0A1U7QA27|A0A1U7QA27_MESAU chromatin complexes subunit BAP18 isoform X8 OS=Mesocricetus auratus OX=10036 GN=CUNH17orf49 PE=4 SV=1;tr|A0A1U7QJT3|A0A1U7QJT3_MESAU chromatin complexes subunit BAP18 isoform X7 OS=Mesocricetus auratus OX=10036 GN=CUNH17orf4	8	2	2	2	2	2	2	23.8	23.8	23.8	12.334	122	122;156;157;191;159;179;194;214	6.57					1	2	3	1	0.00028257	4.6739	By MS/MS	1.3099	0.42024	0.81203	0.73904	1.0327	1	1.2174	0.49669	0.7994	0.75327	1.0887	0.92986	1	1	1
A0A1U7QTG0;A0A1U7QI02;A0A1U7QA29;A0A1U7QKV4;P13623;A0A1U7Q3C1	A0A1U7QTG0;A0A1U7QI02;A0A1U7QA29;A0A1U7QKV4	5;5;5;5;2;2	5;5;5;5;2;2	3;3;3;3;1;1	0		0		tr|A0A1U7QTG0|A0A1U7QTG0_MESAU Nuclear factor 1 OS=Mesocricetus auratus OX=10036 GN=Nfia PE=3 SV=1;tr|A0A1U7QI02|A0A1U7QI02_MESAU Nuclear factor 1 OS=Mesocricetus auratus OX=10036 GN=Nfia PE=3 SV=1;tr|A0A1U7QA29|A0A1U7QA29_MESAU Nuclear factor 1 OS=Mesocri	6	5	5	3	5	5	3	11.2	11.2	6.7	51.469	466	466;498;501;509;441;441	4	1	3	2	3	4	2	1		0	17.22	By MS/MS	0.94245	0.42444	0.9478	0.65032	1.0601	1	0.87589	0.47643	0.92442	0.66605	1.1074	0.9284	4	4	4
A0A1U7QA30	A0A1U7QA30	39	39	39	0		0		tr|A0A1U7QA30|A0A1U7QA30_MESAU very long-chain specific acyl-CoA dehydrogenase, mitochondrial OS=Mesocricetus auratus OX=10036 GN=Acadvl PE=3 SV=1	1	39	39	39	39	39	39	72.5	72.5	72.5	70.763	655	655	5.11	15	24	35	69	82	78	62	38	0	323.31	By MS/MS	1.237	0.44515	0.91429	0.66234	1.1536	1	1.1496	0.51593	0.89517	0.68968	1.1949	0.93107	170	172	189
A0A1U8BLZ5;A0A1U8BLD5;A0A1U8BY28;A0A1U7QA31	A0A1U8BLZ5;A0A1U8BLD5;A0A1U8BY28;A0A1U7QA31	13;13;13;13	11;11;11;11	11;11;11;11	0		0		tr|A0A1U8BLZ5|A0A1U8BLZ5_MESAU Histidine--tRNA ligase OS=Mesocricetus auratus OX=10036 GN=Hars2 PE=3 SV=1;tr|A0A1U8BLD5|A0A1U8BLD5_MESAU Histidine--tRNA ligase OS=Mesocricetus auratus OX=10036 GN=Hars2 PE=3 SV=1;tr|A0A1U8BY28|A0A1U8BY28_MESAU Histidine--tR	4	13	11	11	13	11	11	39.4	35	35	48.938	434	434;469;497;503	5.2			7	10	4	8	9	2	0	70.566	By MS/MS	1.0488	0.45928	0.89749	0.60299	1.1442	1	0.97474	0.5169	0.87916	0.6432	1.1863	0.93035	12	12	12
A0A1U7QA35;A0A3Q0CXE4	A0A1U7QA35;A0A3Q0CXE4	34;29	34;29	34;29	0		0		tr|A0A1U7QA35|A0A1U7QA35_MESAU phosphoglucomutase-1 isoform X2 OS=Mesocricetus auratus OX=10036 GN=Pgm1 PE=3 SV=1;tr|A0A3Q0CXE4|A0A3Q0CXE4_MESAU phosphoglucomutase-1 isoform X1 OS=Mesocricetus auratus OX=10036 GN=Pgm1 PE=3 SV=1	2	34	34	34	34	34	34	75.8	75.8	75.8	61.447	562	562;580	4.68	31	46	57	45	36	43	51	53	0	323.31	By MS/MS	1.0117	0.54821	1.0378	0.57086	1.3151	1	0.94026	0.59462	1.015	0.61622	1.3467	0.93419	218	230	233
A0A1U7QA39	A0A1U7QA39	10	10	7	0		0		tr|A0A1U7QA39|A0A1U7QA39_MESAU cytochrome P450 2J6-like OS=Mesocricetus auratus OX=10036 GN=LOC101841462 PE=3 SV=1	1	10	10	7	10	10	7	30.8	30.8	21.9	47.575	415	415	5.7	4			5	6	7	5	10	0	63.69	By MS/MS	1.156	0.39157	0.96129	0.67335	1.0637	1	1.0743	0.46933	0.93715	0.70465	1.1149	0.93057	17	17	17
A0A1U7QA45;A0A1U7QKX7	A0A1U7QA45;A0A1U7QKX7	4;4	4;4	4;4	0		0		tr|A0A1U7QA45|A0A1U7QA45_MESAU transmembrane protein 33 isoform X2 OS=Mesocricetus auratus OX=10036 GN=Tmem33 PE=3 SV=1;tr|A0A1U7QKX7|A0A1U7QKX7_MESAU transmembrane protein 33 isoform X1 OS=Mesocricetus auratus OX=10036 GN=Tmem33 PE=3 SV=1	2	4	4	4	4	4	4	16.3	16.3	16.3	27.881	246	246;247	6.33				2	2	2	2	4	0	18.951	By MS/MS	1.2032	0.35299	0.61928	0.76921	1.0075	1	1.1182	0.4295	0.62215	0.78404	1.0664	0.92969	6	6	6
A0A1U7QA51	A0A1U7QA51	9	9	9	0		0		tr|A0A1U7QA51|A0A1U7QA51_MESAU 60S ribosomal protein L9 OS=Mesocricetus auratus OX=10036 GN=Rpl9 PE=3 SV=1	1	9	9	9	9	9	9	64.1	64.1	64.1	21.839	192	192	5.34			9	24	24	16	18	8	0	323.31	By MS/MS	1.2583	0.33649	0.90628	0.67066	0.91584	1	1.1694	0.40744	0.87756	0.68273	0.97547	0.92648	36	36	36
A0A1U7QA56	A0A1U7QA56	35	14	14	0		0		tr|A0A1U7QA56|A0A1U7QA56_MESAU myosin-10 OS=Mesocricetus auratus OX=10036 GN=Myh10 PE=3 SV=1	1	35	14	14	35	14	14	21.9	10.6	10.6	231.3	1997	1997	2.17	8	17	8	3					0	161.76	By MS/MS	1.16	0.43557	0.95647	0.62987	1.2028	1	1.0781	0.50347	0.9322	0.66813	1.2455	0.93293	9	9	9
A0A3Q0CN63;A0A1U7QA71	A0A3Q0CN63;A0A1U7QA71	1;1	1;1	1;1	0		0		tr|A0A3Q0CN63|A0A3Q0CN63_MESAU tetratricopeptide repeat protein 19, mitochondrial isoform X2 OS=Mesocricetus auratus OX=10036 GN=Ttc19 PE=3 SV=1;tr|A0A1U7QA71|A0A1U7QA71_MESAU tetratricopeptide repeat protein 19, mitochondrial isoform X1 OS=Mesocricetus au	2	1	1	1	1	1	1	4.4	4.4	4.4	38.007	340	340;366	2		2							0.0017654	2.4854	By MS/MS	0	0	0	0	0	0	0	0	0	0	0	0	0	0	0
A0A1U7QA75	A0A1U7QA75	4	4	4	0		0		tr|A0A1U7QA75|A0A1U7QA75_MESAU Adenylyltransferase and sulfurtransferase MOCS3 OS=Mesocricetus auratus OX=10036 GN=Mocs3 PE=3 SV=1	1	4	4	4	4	4	4	9	9	9	51.431	476	476	3	2	3			2	1			0	6.9841	By MS/MS	1.2305	0.35488	0.85342	0.69001	0.99336	1	1.1436	0.44112	0.8352	0.71516	1.0491	0.92817	4	4	4
A0A1U7QA78	A0A1U7QA78	1	1	1	0		0		tr|A0A1U7QA78|A0A1U7QA78_MESAU microfibril-associated glycoprotein 4 isoform X2 OS=Mesocricetus auratus OX=10036 GN=Mfap4 PE=4 SV=1	1	1	1	1	1	1	1	7	7	7	28.709	256	256	7.5							1	1	0.0002886	5.0968	By MS/MS	0	0	0	0	0	0	0	0	0	0	0	0	0	0	0
A0A1U7QA84;A0A1U7QK32	A0A1U7QA84;A0A1U7QK32	7;7	7;7	7;7	0		0		tr|A0A1U7QA84|A0A1U7QA84_MESAU protein flightless-1 homolog isoform X2 OS=Mesocricetus auratus OX=10036 GN=Flii PE=4 SV=1;tr|A0A1U7QK32|A0A1U7QK32_MESAU protein flightless-1 homolog isoform X1 OS=Mesocricetus auratus OX=10036 GN=Flii PE=4 SV=1	2	7	7	7	7	7	7	6.8	6.8	6.8	144.83	1270	1270;1271	5.14	2		3	3	3	4	5	2	0	51.383	By MS/MS	1.2003	0.40725	0.8108	0.8006	1.0419	1	1.1155	0.48952	0.79834	0.81173	1.1013	0.93125	10	10	10
A0A1U8C975;A0A1U7QA99;A0A1U7QL59	A0A1U8C975;A0A1U7QA99;A0A1U7QL59	1;1;1	1;1;1	1;1;1	0		0		tr|A0A1U8C975|A0A1U8C975_MESAU negative elongation factor C/D isoform X3 OS=Mesocricetus auratus OX=10036 GN=Nelfcd PE=3 SV=1;tr|A0A1U7QA99|A0A1U7QA99_MESAU negative elongation factor C/D isoform X2 OS=Mesocricetus auratus OX=10036 GN=Nelfcd PE=3 SV=1;tr|A	3	1	1	1	1	1	1	3	3	3	63.327	562	562;589;590	5.5					2	2			0.0070628	2.0279	By MS/MS	0	0	0	0	0	0	0	0	0	0	0	0	0	0	0
A0A3Q0CGB4;A0A1U8BLE1;A0A1U7QAA0	A0A3Q0CGB4;A0A1U8BLE1;A0A1U7QAA0	3;3;3	3;3;3	3;3;3	0		0		tr|A0A3Q0CGB4|A0A3Q0CGB4_MESAU Guanylate kinase OS=Mesocricetus auratus OX=10036 GN=Guk1 PE=3 SV=1;tr|A0A1U8BLE1|A0A1U8BLE1_MESAU Guanylate kinase OS=Mesocricetus auratus OX=10036 GN=Guk1 PE=3 SV=1;tr|A0A1U7QAA0|A0A1U7QAA0_MESAU Guanylate kinase OS=Mesocri	3	3	3	3	3	3	3	24.7	24.7	24.7	21.848	198	198;205;219	4.67				6	4	2			0	7.5945	By MS/MS	1.0625	0.3943	0.80468	0.72407	1.0498	1	0.9875	0.45823	0.79071	0.73662	1.1043	0.92983	3	3	3
A0A3Q0D0S9;A0A1U7QAA5	A0A3Q0D0S9;A0A1U7QAA5	7;7	7;7	7;7	0		0		tr|A0A3Q0D0S9|A0A3Q0D0S9_MESAU Non-specific serine/threonine protein kinase OS=Mesocricetus auratus OX=10036 GN=Slk PE=4 SV=1;tr|A0A1U7QAA5|A0A1U7QAA5_MESAU Non-specific serine/threonine protein kinase OS=Mesocricetus auratus OX=10036 GN=Slk PE=4 SV=2	2	7	7	7	7	7	7	7.3	7.3	7.3	136.45	1192	1192;1223	2.67	3	5	5	1				1	0	21.069	By MS/MS	1.3736	0.34502	0.96686	0.72347	0.94161	1	1.2766	0.43334	0.93934	0.7372	1.0033	0.92778	5	5	5
A0A1U7QAC2	A0A1U7QAC2	2	2	2	0		0		tr|A0A1U7QAC2|A0A1U7QAC2_MESAU protocadherin Fat 2 OS=Mesocricetus auratus OX=10036 GN=Fat2 PE=4 SV=1	1	2	2	2	2	2	2	0.5	0.5	0.5	480.2	4352	4352	3		4	4				1		0.0017686	2.5057	By MS/MS	0.77448	0.57528	0.98102	0.49521	0.97232	1	0.71978	0.60603	0.96408	0.53603	1.0212	0.92441	9	9	9
A0A1U7QAC5	A0A1U7QAC5	52	1	1	0		0		tr|A0A1U7QAC5|A0A1U7QAC5_MESAU Annexin OS=Mesocricetus auratus OX=10036 GN=Anxa6 PE=3 SV=1	1	52	1	1	52	1	1	78	3	3	75.927	673	673	2.35	2	12	4	1	1				0	42.235	By MS/MS	1.2313	0.33537	1.0441	0.67039	0.93271	1	1.1443	0.41544	1.0097	0.69842	0.99097	0.9264	3	3	3
A0A1U7QAE1	A0A1U7QAE1	3	3	3	0		0		tr|A0A1U7QAE1|A0A1U7QAE1_MESAU Complex III subunit 8 OS=Mesocricetus auratus OX=10036 GN=LOC101822731 PE=3 SV=1	1	3	3	3	3	3	3	53.7	53.7	53.7	9.9244	82	82	6.62	1					1	2	4	0	8.2264	By MS/MS	1.2173	0.68382	1.382	0.56168	1.505	1	1.1313	0.74456	1.3475	0.63352	1.5255	0.93884	3	3	3
A0A1U7QAE4	A0A1U7QAE4	7	7	7	0		0		tr|A0A1U7QAE4|A0A1U7QAE4_MESAU platelet-activating factor acetylhydrolase IB subunit beta OS=Mesocricetus auratus OX=10036 GN=Pafah1b2 PE=4 SV=1	1	7	7	7	7	7	7	47.6	47.6	47.6	25.569	229	229	6.3	1			2	2	5	8	5	0	41.275	By MS/MS	1.3414	0.32148	0.76171	0.79253	0.91574	1	1.2466	0.40658	0.74389	0.79875	0.98532	0.92762	14	14	14
A0A1U7QAF0	A0A1U7QAF0	1	1	1	0		0		tr|A0A1U7QAF0|A0A1U7QAF0_MESAU glucose-induced degradation protein 8 homolog OS=Mesocricetus auratus OX=10036 GN=Gid8 PE=4 SV=1	1	1	1	1	1	1	1	14.8	14.8	14.8	13.413	115	115	1	3								0.0015244	2.5773	By MS/MS	0	0	0	0	0	0	0	0	0	0	0	0	0	0	0
A0A1U7QAF1	A0A1U7QAF1	4	4	4	0		0		tr|A0A1U7QAF1|A0A1U7QAF1_MESAU oligoribonuclease, mitochondrial OS=Mesocricetus auratus OX=10036 GN=Rexo2 PE=3 SV=1	1	4	4	4	4	4	4	19.8	19.8	19.8	26.792	237	237	3.9		4	4	6	4	3			0	41.831	By MS/MS	1.1961	0.34927	0.80301	0.71128	0.91627	1	1.1116	0.4102	0.79146	0.74374	0.97675	0.9266	11	11	11
A0A1U7QAF9	A0A1U7QAF9	3	3	3	0		0		tr|A0A1U7QAF9|A0A1U7QAF9_MESAU Succinate dehydrogenase [ubiquinone] cytochrome b small subunit OS=Mesocricetus auratus OX=10036 GN=Sdhd PE=3 SV=1	1	3	3	3	3	3	3	27	27	27	16.949	159	159	6.6	1					2	3	4	0	17.053	By MS/MS	1.0587	0.55616	0.91619	0.61073	1.2429	1	0.98396	0.60653	0.90046	0.64283	1.2819	0.93351	13	13	13
A0A1U8BYC3;A0A1U7QIJ3;A0A1U8BYC1;A0A1U7QAG5	A0A1U8BYC3;A0A1U7QIJ3;A0A1U8BYC1;A0A1U7QAG5	1;1;1;1	1;1;1;1	1;1;1;1	0		0		tr|A0A1U8BYC3|A0A1U8BYC3_MESAU tyrosine-protein phosphatase non-receptor type 2 isoform X4 OS=Mesocricetus auratus OX=10036 GN=Ptpn2 PE=4 SV=1;tr|A0A1U7QIJ3|A0A1U7QIJ3_MESAU Tyrosine-protein phosphatase non-receptor type OS=Mesocricetus auratus OX=10036 GN	4	1	1	1	1	1	1	6.7	6.7	6.7	37.293	312	312;382;391;406	2		2							0.00029656	5.8857	By MS/MS	0	0	0	0	0	0	0	0	0	0	0	0	0	0	0
A0A1U7QAG8	A0A1U7QAG8	6	6	6	0		0		tr|A0A1U7QAG8|A0A1U7QAG8_MESAU adrenodoxin, mitochondrial OS=Mesocricetus auratus OX=10036 GN=Fdx1 PE=4 SV=1	1	6	6	6	6	6	6	29.8	29.8	29.8	20.286	188	188	3.51	4	19	10	7	5	4	4	2	0	42.448	By MS/MS	1.3466	0.35848	0.92635	0.73818	0.93354	1	1.2515	0.43919	0.90386	0.75312	0.99643	0.92733	39	39	39
A0A1U7QAG9	A0A1U7QAG9	24	24	24	0		0		tr|A0A1U7QAG9|A0A1U7QAG9_MESAU short/branched chain specific acyl-CoA dehydrogenase, mitochondrial OS=Mesocricetus auratus OX=10036 GN=Acadsb PE=3 SV=1	1	24	24	24	24	24	24	76.8	76.8	76.8	47.28	431	431	5.88	17	23	32	45	87	107	160	109	0	323.31	By MS/MS	0.9213	0.55512	1.0029	0.5024	1.3491	1	0.85623	0.58842	0.98043	0.54591	1.3749	0.93373	137	154	159
A0A1U7QAH7	A0A1U7QAH7	14	14	14	0		0		tr|A0A1U7QAH7|A0A1U7QAH7_MESAU Sulfotransferase OS=Mesocricetus auratus OX=10036 GN=LOC101842832 PE=3 SV=1	1	14	14	14	14	14	14	73	73	73	29.161	256	256	5.6	3	7	19	24	22	33	43	28	0	323.31	By MS/MS	0.80828	0.62502	1.2381	0.45153	1.4851	1	0.75119	0.66588	1.2044	0.51779	1.4983	0.93602	47	47	47
A0A1U7QAI4	A0A1U7QAI4	12	12	12	0		0		tr|A0A1U7QAI4|A0A1U7QAI4_MESAU hydroxylysine kinase OS=Mesocricetus auratus OX=10036 GN=Hykk PE=4 SV=1	1	12	12	12	12	12	12	44.7	44.7	44.7	42.572	376	376	4.62	4	6	7	7	3	10	6	5	0	149.63	By MS/MS	1.0372	0.49903	0.95963	0.62069	1.2072	1	0.96392	0.55337	0.93283	0.65016	1.2467	0.932	19	19	27
A0A3Q0CXR0;A0A1U7QAI7;A0A3Q0CY43;A0A3Q0CLV0;C6KH68;Q9JKD0;A0A3Q0CLU5	A0A3Q0CXR0;A0A1U7QAI7;A0A3Q0CY43	3;3;3;1;1;1;1	3;3;3;1;1;1;1	3;3;3;1;1;1;1	0		0		tr|A0A3Q0CXR0|A0A3Q0CXR0_MESAU casein kinase I isoform X3 OS=Mesocricetus auratus OX=10036 GN=Csnk1a1 PE=3 SV=1;tr|A0A1U7QAI7|A0A1U7QAI7_MESAU casein kinase I isoform X2 OS=Mesocricetus auratus OX=10036 GN=Csnk1a1 PE=3 SV=1;tr|A0A3Q0CY43|A0A3Q0CY43_MESAU c	7	3	3	3	3	3	3	8.1	8.1	8.1	39.907	346	346;364;374;367;409;416;431	6.75				1			1	2	0.00029129	5.2672	By MS/MS	1.1563	0.41757	0.72048	0.70584	1.0057	1	1.0746	0.48039	0.71233	0.71206	1.0616	0.92871	4	4	4
A0A1U7QAI8	A0A1U7QAI8	9	9	9	0		0		tr|A0A1U7QAI8|A0A1U7QAI8_MESAU reticulocalbin-2 OS=Mesocricetus auratus OX=10036 GN=Rcn2 PE=4 SV=1	1	9	9	9	9	9	9	31.2	31.2	31.2	40.832	352	352	2.38	1	13	10						0	176.85	By MS/MS	1.2624	0.31593	0.87217	0.81573	0.87881	1	1.1733	0.38666	0.84558	0.82027	0.94235	0.926	3	3	3
A0A1U7QAL7	A0A1U7QAL7	7	7	7	0		0		tr|A0A1U7QAL7|A0A1U7QAL7_MESAU nucleoside diphosphate-linked moiety X motif 6 OS=Mesocricetus auratus OX=10036 GN=Nudt6 PE=3 SV=1	1	7	7	7	7	7	7	27.2	27.2	27.2	34.488	309	309	4.41	2	7		4	4	5	3	2	0	22.135	By MS/MS	1.0398	0.42786	1.0172	0.61555	1.1303	1	0.96637	0.49803	0.98898	0.65297	1.1746	0.93044	11	11	11
A0A1U7QAM6	A0A1U7QAM6	3	3	3	0		0		tr|A0A1U7QAM6|A0A1U7QAM6_MESAU mycophenolic acid acyl-glucuronide esterase, mitochondrial OS=Mesocricetus auratus OX=10036 GN=Abhd10 PE=4 SV=1	1	3	3	3	3	3	3	9.4	9.4	9.4	33.272	297	297	5.43			2	2	4	2	2	2	0.00028305	4.7037	By MS/MS	1.1218	0.4094	0.83476	0.73055	1.0104	1	1.0426	0.47309	0.82001	0.74684	1.0674	0.92917	6	6	6
A0A1U7QCU2;A0A1U7QAN2	A0A1U7QCU2;A0A1U7QAN2	4;4	4;4	4;4	0		0		tr|A0A1U7QCU2|A0A1U7QCU2_MESAU nuclear factor NF-kappa-B p100 subunit isoform X2 OS=Mesocricetus auratus OX=10036 GN=Nfkb2 PE=4 SV=1;tr|A0A1U7QAN2|A0A1U7QAN2_MESAU nuclear factor NF-kappa-B p100 subunit isoform X1 OS=Mesocricetus auratus OX=10036 GN=Nfkb2	2	4	4	4	4	4	4	5.9	5.9	5.9	96.678	898	898;899	3.25	4			2			2		0	12.329	By MS/MS	1.4626	0.18935	0.84289	0.90703	0.68691	1	1.3593	0.29246	0.81591	0.89826	0.77083	0.92385	3	3	3
A0A1U7QAN4	A0A1U7QAN4	5	5	5	0		0		tr|A0A1U7QAN4|A0A1U7QAN4_MESAU Mitochondrial ribonuclease P protein 1 OS=Mesocricetus auratus OX=10036 GN=Trmt10c PE=4 SV=1	1	5	5	5	5	5	5	18.2	18.2	18.2	47.948	411	411	3.6	2	2	2	1	1		1	1	0	66.101	By MS/MS	0.85098	0.50073	0.7231	0.62126	0.99179	1	0.79087	0.53803	0.71978	0.6392	1.0443	0.92713	1	1	1
A0A1U7QAP1	A0A1U7QAP1	3	3	3	0		0		tr|A0A1U7QAP1|A0A1U7QAP1_MESAU nucleoplasmin-3 OS=Mesocricetus auratus OX=10036 GN=Npm3 PE=3 SV=1	1	3	3	3	3	3	3	24.4	24.4	24.4	19.123	176	176	2.9	2	3	1	2	2				0	7.1845	By MS/MS	1.3218	0.37163	0.67478	0.84906	0.7907	1	1.2285	0.47613	0.65835	0.83979	0.86992	0.92622	4	4	4
A0A1U7QAQ0	A0A1U7QAQ0	36	36	36	0		0		tr|A0A1U7QAQ0|A0A1U7QAQ0_MESAU acyl-CoA dehydrogenase family member 11 OS=Mesocricetus auratus OX=10036 GN=Acad11 PE=3 SV=1	1	36	36	36	36	36	36	59.7	59.7	59.7	87.432	779	779	5.44	4	17	24	33	54	64	54	34	0	323.31	By MS/MS	0.89127	0.52441	0.95965	0.51703	1.3108	1	0.82832	0.56325	0.93688	0.55953	1.3371	0.93298	181	182	182
A0A1U7QAR2	A0A1U7QAR2	9	6	6	0		0		tr|A0A1U7QAR2|A0A1U7QAR2_MESAU twinfilin-2 OS=Mesocricetus auratus OX=10036 GN=Twf2 PE=3 SV=1	1	9	6	6	9	6	6	29.5	22.9	22.9	39.373	349	349	5.12		4	5		2	4	6	3	0	40.779	By MS/MS	1.4431	0.21895	0.82317	0.82891	0.68076	1	1.3412	0.31942	0.7968	0.82481	0.76365	0.92297	10	10	10
A0A1U7QAR4	A0A1U7QAR4	17	17	17	0		0		tr|A0A1U7QAR4|A0A1U7QAR4_MESAU ABC-type glutathione-S-conjugate transporter OS=Mesocricetus auratus OX=10036 GN=Abcc2 PE=3 SV=1	1	17	17	17	17	17	17	15	15	15	173.34	1544	1544	5.34	3	2	2	10	6	14	12	4	0	55.522	By MS/MS	1.1219	0.44207	0.86013	0.58232	1.1088	1	1.0426	0.50862	0.84459	0.61464	1.1564	0.93052	23	23	23
A0A1U7QAR6	A0A1U7QAR6	10	10	10	0		0		tr|A0A1U7QAR6|A0A1U7QAR6_MESAU protein ABHD14B OS=Mesocricetus auratus OX=10036 GN=Abhd14b PE=4 SV=1	1	10	10	10	10	10	10	69.5	69.5	69.5	22.289	210	210	5.44		12	18	17	24	19	26	27	0	253.18	By MS/MS	0.88848	0.55559	0.94627	0.51849	1.3445	1	0.82573	0.59012	0.928	0.56623	1.3736	0.93487	91	91	91
A0A1U7QAS0	A0A1U7QAS0	11	11	11	0		0		tr|A0A1U7QAS0|A0A1U7QAS0_MESAU mesencephalic astrocyte-derived neurotrophic factor OS=Mesocricetus auratus OX=10036 GN=Manf PE=3 SV=2	1	11	11	11	11	11	11	38.1	38.1	38.1	25.084	226	226	4.11		11	16	11	11	5	4	3	0	129.72	By MS/MS	1.3625	0.32244	0.9449	0.80271	0.84237	1	1.2662	0.41514	0.91609	0.81404	0.90911	0.92556	23	23	23
A0A1U7QAS5	A0A1U7QAS5	2	2	2	0		0		tr|A0A1U7QAS5|A0A1U7QAS5_MESAU platelet basic protein OS=Mesocricetus auratus OX=10036 GN=Ppbp PE=3 SV=1	1	2	2	2	2	2	2	19.5	19.5	19.5	12.369	113	113	4.29	2	2	1		4	4	1		0	8.87	By MS/MS	1.5057	0.16326	0.68775	0.88956	0.56503	1	1.3994	0.25547	0.6677	0.87165	0.65123	0.92007	12	12	12
A0A1U7QAS8	A0A1U7QAS8	129	129	129	0		0		tr|A0A1U7QAS8|A0A1U7QAS8_MESAU Fatty acid synthase OS=Mesocricetus auratus OX=10036 GN=Fasn PE=4 SV=1	1	129	129	129	129	129	129	72.4	72.4	72.4	271.58	2500	2500	5.31	42	89	172	243	257	279	328	196	0	323.31	By MS/MS	0.79297	0.69849	1.0062	0.41357	1.5992	1	0.73696	0.71831	0.99225	0.47756	1.6072	0.93905	757	775	813
A0A1U7QAT2;A0A1U7R767;A0A1U7QR89;A0A1U7QHQ1;A0A1U7QU41;A0A1U7QX99;A0A1U8C207;A0A1U7QX13	A0A1U7QAT2	19;8;4;4;2;2;1;1	19;8;4;4;2;2;1;1	11;0;0;0;0;0;0;0	0		0		tr|A0A1U7QAT2|A0A1U7QAT2_MESAU guanine nucleotide-binding protein G(I) subunit alpha-2 OS=Mesocricetus auratus OX=10036 GN=Gnai2 PE=3 SV=1	8	19	19	11	19	19	11	73.8	73.8	49	40.517	355	355;354;354;354;354;354;350;354	4.84	5	17	16	18	22	22	21	12	0	323.31	By MS/MS	1.3837	0.32311	0.93681	0.7734	0.90176	1	1.2859	0.41221	0.9118	0.78387	0.96487	0.927	44	49	49
A0A1U7QAT4	A0A1U7QAT4	1	1	1	0		0		tr|A0A1U7QAT4|A0A1U7QAT4_MESAU Phosphatidylinositol 4-kinase type 2 OS=Mesocricetus auratus OX=10036 GN=Pi4k2a PE=3 SV=1	1	1	1	1	1	1	1	2.3	2.3	2.3	54.288	480	480	2		1							0.0042173	2.2385	By MS/MS	0	0	0	0.75174	0.941	1	0	0	0	0.72175	1.0028	0.9278	0	0	0
A0A1U7QAT5	A0A1U7QAT5	25	25	19	0		0		tr|A0A1U7QAT5|A0A1U7QAT5_MESAU UDP-glucuronosyltransferase OS=Mesocricetus auratus OX=10036 GN=LOC101842501 PE=3 SV=1	1	25	25	19	25	25	19	60.3	60.3	51.1	61.268	534	534	6.19	5	5	6	9	17	25	46	41	0	323.31	By MS/MS	1.0529	0.51649	1.0787	0.58099	1.1803	1	0.97849	0.56977	1.0529	0.63499	1.2218	0.93116	66	66	66
A0A1U7QAT9;A0A1U8BVV7	A0A1U7QAT9	18;3	16;3	9;1	0		0		tr|A0A1U7QAT9|A0A1U7QAT9_MESAU UDP-glucuronosyltransferase OS=Mesocricetus auratus OX=10036 GN=LOC101822554 PE=3 SV=1	2	18	16	9	18	16	9	38.8	34.6	21.4	60.509	529	529;244	5.7	2	5	8	19	17	22	26	23	0	253.55	By MS/MS	1.0773	0.45224	1.0126	0.60579	1.1243	1	1.0012	0.52494	0.96677	0.6472	1.1684	0.93074	65	65	71
A0A1U7QAU1	A0A1U7QAU1	40	40	40	0		0		tr|A0A1U7QAU1|A0A1U7QAU1_MESAU Protein disulfide-isomerase OS=Mesocricetus auratus OX=10036 GN=P4hb PE=3 SV=1	1	40	40	40	40	40	40	79.4	79.4	79.4	57.01	509	509	4.06	255	168	117	159	178	100	129	131	0	323.31	By MS/MS	1.2036	0.39747	0.96991	0.68527	1.0383	1	1.1186	0.47167	0.9451	0.71328	1.0909	0.92916	746	745	746
A0A1U7QAU3	A0A1U7QAU3	28	28	28	0		0		tr|A0A1U7QAU3|A0A1U7QAU3_MESAU Acyl-peptide hydrolase OS=Mesocricetus auratus OX=10036 GN=Apeh PE=3 SV=1	1	28	28	28	28	28	28	60.2	60.2	60.2	81.665	732	732	4.43	4	27	32	51	37	31	16	10	0	323.31	By MS/MS	0.97246	0.47245	0.99915	0.56529	1.2089	1	0.90377	0.52575	0.97336	0.60648	1.2481	0.93155	88	88	88
A0A1U8BNE5;A0A1U7QL34;A0A1U7QAU5;REV__A0A3Q0D333	A0A1U8BNE5;A0A1U7QL34;A0A1U7QAU5	11;11;11;1	11;11;11;1	11;11;11;1	0		0		tr|A0A1U8BNE5|A0A1U8BNE5_MESAU Hepatocyte growth factor-regulated tyrosine kinase substrate OS=Mesocricetus auratus OX=10036 GN=Hgs PE=4 SV=1;tr|A0A1U7QL34|A0A1U7QL34_MESAU Hepatocyte growth factor-regulated tyrosine kinase substrate OS=Mesocricetus auratu	4	11	11	11	11	11	11	14.8	14.8	14.8	85.49	770	770;774;775;1641	3.14	4	12	1	2	5	4			0	264.85	By MS/MS	1.2088	0.38204	0.96337	0.6938	1.038	1	1.1235	0.46264	0.93755	0.71288	1.0915	0.9287	17	17	17
A0A1U7QAV1	A0A1U7QAV1	17	17	15	0		0		tr|A0A1U7QAV1|A0A1U7QAV1_MESAU Inosine-5-monophosphate dehydrogenase OS=Mesocricetus auratus OX=10036 GN=Impdh2 PE=3 SV=1	1	17	17	15	17	17	15	38.7	38.7	35.8	55.876	514	514	5.01	2	4	7	15	14	7	11	7	0	106.62	By MS/MS	1.2105	0.3153	0.86852	0.71358	0.89189	1	1.125	0.39675	0.84473	0.72464	0.95366	0.92617	31	31	31
A0A1U7QAV2;A0A1U7QKW3	A0A1U7QAV2;A0A1U7QKW3	2;2	2;2	2;2	0		0		tr|A0A1U7QAV2|A0A1U7QAV2_MESAU coxsackievirus and adenovirus receptor isoform X2 OS=Mesocricetus auratus OX=10036 GN=Cxadr PE=4 SV=1;tr|A0A1U7QKW3|A0A1U7QKW3_MESAU coxsackievirus and adenovirus receptor isoform X1 OS=Mesocricetus auratus OX=10036 GN=Cxadr	2	2	2	2	2	2	2	9.1	9.1	9.1	38.862	352	352;365	6					2	1	2		0	11.149	By MS/MS	1.0901	0.38327	0.49526	0.57355	1.0318	1	1.0131	0.447	0.49521	0.59302	1.0782	0.92699	3	3	3
A0A1U7QAV5	A0A1U7QAV5	10	10	10	0		0		tr|A0A1U7QAV5|A0A1U7QAV5_MESAU mitochondrial carnitine/acylcarnitine carrier protein OS=Mesocricetus auratus OX=10036 GN=Slc25a20 PE=3 SV=1	1	10	10	10	10	10	10	35.2	35.2	35.2	32.933	301	301	4.79		4	10	8	7	10	7	2	0	39.029	By MS/MS	1.0202	0.47832	1.0345	0.58671	1.2244	1	0.94812	0.53389	1.0073	0.62638	1.268	0.93256	28	28	28
A0A1U7QAW0	A0A1U7QAW0	3	3	3	0		0		tr|A0A1U7QAW0|A0A1U7QAW0_MESAU lysosomal alpha-glucosidase OS=Mesocricetus auratus OX=10036 GN=Gaa PE=3 SV=1	1	3	3	3	3	3	3	4.7	4.7	4.7	105.57	949	949	4.29		4					2	1	0	115.93	By MS/MS	3.0334	0.54249	0.62796	0.66262	1.0217	1	2.8191	0.72971	0.63422	0.67349	1.0745	0.92847	2	2	2
A0A3Q0CDP3;A0A3Q0CIN5;A0A1U7QAW8	A0A3Q0CDP3;A0A3Q0CIN5;A0A1U7QAW8	31;31;31	31;31;31	31;31;31	0		0		tr|A0A3Q0CDP3|A0A3Q0CDP3_MESAU insulin-degrading enzyme isoform X2 OS=Mesocricetus auratus OX=10036 GN=Ide PE=3 SV=1;tr|A0A3Q0CIN5|A0A3Q0CIN5_MESAU insulin-degrading enzyme isoform X3 OS=Mesocricetus auratus OX=10036 GN=Ide PE=3 SV=1;tr|A0A1U7QAW8|A0A1U7QA	3	31	31	31	31	31	31	33.9	33.9	33.9	113.12	978	978;1020;1020	4.53	8	18	20	20	20	13	14	15	0	124.92	By MS/MS	1.1092	0.43561	0.89405	0.65455	1.0916	1	1.0308	0.49517	0.87812	0.68498	1.1369	0.93019	46	46	46
A0A1U7QJ58;A0A1U8BZ27;A0A1U7QAX8;A0A3Q0CY67;A0A3Q0CYQ3;A0A3Q0CTJ2;A0A3Q0CZD5;A0A3Q0CYD8;A0A3Q0CY63;A0A3Q0CYE0;A0A3Q0CYQ1;A0A3Q0CYD5	A0A1U7QJ58;A0A1U8BZ27;A0A1U7QAX8;A0A3Q0CY67;A0A3Q0CYQ3;A0A3Q0CTJ2;A0A3Q0CZD5;A0A3Q0CYD8;A0A3Q0CY63;A0A3Q0CYE0;A0A3Q0CYQ1;A0A3Q0CYD5	1;1;1;1;1;1;1;1;1;1;1;1	1;1;1;1;1;1;1;1;1;1;1;1	1;1;1;1;1;1;1;1;1;1;1;1	0		0		tr|A0A1U7QJ58|A0A1U7QJ58_MESAU leucine-rich repeat flightless-interacting protein 2 isoform X11 OS=Mesocricetus auratus OX=10036 GN=Lrrfip2 PE=3 SV=1;tr|A0A1U8BZ27|A0A1U8BZ27_MESAU leucine-rich repeat flightless-interacting protein 2 isoform X10 OS=Mesocri	12	1	1	1	1	1	1	3.2	3.2	3.2	45.615	400	400;415;424;434;458;465;468;489;492;580;611;744	2		2							0.0013048	3.0483	By MS/MS	1.36	0.25016	0.78925	0.89597	0.83795	1	1.264	0.34123	0.76912	0.89027	0.91278	0.9274	1	1	1
A0A1U7QAY0	A0A1U7QAY0	8	8	7	0		0		tr|A0A1U7QAY0|A0A1U7QAY0_MESAU Serine/arginine-rich splicing factor 2 OS=Mesocricetus auratus OX=10036 GN=Srsf2 PE=3 SV=1	1	8	8	7	8	8	7	33.9	33.9	26.7	25.476	221	221	3.1	12	9	7	2	1	2	3	3	0	16.731	By MS/MS	1.3455	0.2729	0.8551	0.7634	0.76925	1	1.2505	0.36292	0.83104	0.77783	0.84099	0.92381	26	26	26
A0A1U7QAY3	A0A1U7QAY3	18	18	17	0		0		tr|A0A1U7QAY3|A0A1U7QAY3_MESAU Creatine kinase OS=Mesocricetus auratus OX=10036 GN=Ckb PE=3 SV=1	1	18	18	17	18	18	17	69	69	66.9	42.729	381	381	4.07	13	38	49	36	29	26	18	11	0	323.31	By MS/MS	1.3292	0.28332	0.82449	0.85424	0.80878	1	1.2353	0.37272	0.80321	0.85056	0.88319	0.92621	128	128	128
A0A1U7QAY4	A0A1U7QAY4	8	8	8	0		0		tr|A0A1U7QAY4|A0A1U7QAY4_MESAU cytoglobin OS=Mesocricetus auratus OX=10036 GN=Cygb PE=3 SV=1	1	8	8	8	8	8	8	50	50	50	21.476	190	190	5.22	2	1	2	3	4	4	2	5	0	16.736	By MS/MS	1.5684	0.28225	0.75455	0.89503	0.76555	1	1.4576	0.38377	0.74305	0.89886	0.8389	0.92631	13	13	13
A0A1U7QAZ3	A0A1U7QAZ3	42	42	2	0		0		tr|A0A1U7QAZ3|A0A1U7QAZ3_MESAU Acyl-coenzyme A oxidase OS=Mesocricetus auratus OX=10036 GN=Acox1 PE=3 SV=1	1	42	42	2	42	42	2	81.8	81.8	8.8	74.759	661	661	5.29	5	27	74	104	122	96	85	87	0	323.31	By MS/MS	1.0778	0.52203	0.93801	0.60857	1.2913	1	1.0017	0.58171	0.91976	0.65027	1.3263	0.934	240	240	240
A0A1U7QAZ6;A0A1U8C9S7	A0A1U7QAZ6;A0A1U8C9S7	1;1	1;1	1;1	0		0		tr|A0A1U7QAZ6|A0A1U7QAZ6_MESAU TGF-beta receptor type-2 OS=Mesocricetus auratus OX=10036 GN=Tgfbr2 PE=3 SV=1;tr|A0A1U8C9S7|A0A1U8C9S7_MESAU TGF-beta receptor type-2 OS=Mesocricetus auratus OX=10036 GN=Tgfbr2 PE=3 SV=1	2	1	1	1	1	1	1	3.5	3.5	3.5	64.339	567	567;592	3			1						0.00027518	4.0755	By MS/MS	0	0	0	0	0	0	0	0	0	0	0	0	0	0	0
A0A1U7QAZ8;A0A1U7QU70;A0A1U7RAD0;A0A1U8BSI7	A0A1U7QAZ8;A0A1U7QU70	5;4;1;1	5;4;1;1	2;1;1;1	0		0		tr|A0A1U7QAZ8|A0A1U7QAZ8_MESAU Histone H3 OS=Mesocricetus auratus OX=10036 GN=LOC101840088 PE=3 SV=1;tr|A0A1U7QU70|A0A1U7QU70_MESAU Histone H3 OS=Mesocricetus auratus OX=10036 GN=LOC101843077 PE=3 SV=1	4	5	5	2	5	5	2	47.1	47.1	30.1	15.328	136	136;136;101;224	5.86		1	2	2	2	5	5	4	0	59.475	By MS/MS	1.3561	0.39998	0.67456	0.70962	1.1121	1	1.2603	0.48026	0.6682	0.72679	1.1562	0.9294	13	13	13
A0A1U7QAZ9;A0A1U8BNF4	A0A1U7QAZ9;A0A1U8BNF4	1;1	1;1	1;1	0		0		tr|A0A1U7QAZ9|A0A1U7QAZ9_MESAU GSK3-beta interaction protein isoform X2 OS=Mesocricetus auratus OX=10036 GN=Gskip PE=3 SV=1;tr|A0A1U8BNF4|A0A1U8BNF4_MESAU GSK3-beta interaction protein isoform X1 OS=Mesocricetus auratus OX=10036 GN=Gskip PE=3 SV=1	2	1	1	1	1	1	1	15.1	15.1	15.1	15.691	139	139;142	7.5							1	1	0.00029214	5.3567	By MS/MS	0	0	0	0	0	0	0	0	0	0	0	0	0	0	0
A0A1U7QB02;A0A1U8BN56;A0A1U8BJD8;A0A1U8BWE7;A0A3Q0CMR6	A0A1U7QB02;A0A1U8BN56;A0A1U8BJD8;A0A1U8BWE7;A0A3Q0CMR6	4;4;3;3;2	4;4;3;3;2	4;4;3;3;2	0		0		tr|A0A1U7QB02|A0A1U7QB02_MESAU calmin isoform X4 OS=Mesocricetus auratus OX=10036 GN=Clmn PE=4 SV=1;tr|A0A1U8BN56|A0A1U8BN56_MESAU calmin isoform X2 OS=Mesocricetus auratus OX=10036 GN=Clmn PE=4 SV=1;tr|A0A1U8BJD8|A0A1U8BJD8_MESAU calmin isoform X3 OS=Meso	5	4	4	4	4	4	4	4.7	4.7	4.7	112.72	1014	1014;1045;1015;1046;978	2	2	7	2						0	7.6236	By MS/MS	1.0465	0.37611	0.74925	0.73195	0.99597	1	0.97261	0.43598	0.7376	0.7427	1.0537	0.92886	4	4	4
A0A1U8BNG8;A0A1U7QB03;A0A3Q0CPX6	A0A1U8BNG8;A0A1U7QB03;A0A3Q0CPX6	1;1;1	1;1;1	1;1;1	0		0		tr|A0A1U8BNG8|A0A1U8BNG8_MESAU caskin-2 isoform X3 OS=Mesocricetus auratus OX=10036 GN=Caskin2 PE=4 SV=1;tr|A0A1U7QB03|A0A1U7QB03_MESAU caskin-2 isoform X2 OS=Mesocricetus auratus OX=10036 GN=Caskin2 PE=4 SV=1;tr|A0A3Q0CPX6|A0A3Q0CPX6_MESAU caskin-2 isofor	3	1	1	1	1	1	1	1.3	1.3	1.3	124.12	1173	1173;1194;1209	2.33		2	1						0.00027601	4.1312	By MS/MS	0	0.50772	0.83884	0.73181	1.0739	1	0	0.48618	0.83024	0.74927	1.1272	0.93077	0	1	1
A0A1U7QB05	A0A1U7QB05	3	3	3	0		0		tr|A0A1U7QB05|A0A1U7QB05_MESAU phosphoglucomutase-like protein 5 OS=Mesocricetus auratus OX=10036 GN=Pgm5 PE=3 SV=1	1	3	3	3	3	3	3	6	6	6	62.222	567	567	3.8		3	4			1	2		0	7.2478	By MS/MS	1.1238	0.50982	0.94524	0.70681	1.0953	1	1.0444	0.57098	0.92191	0.73846	1.1461	0.93092	4	4	4
A0A1U7QB07;A0A1U8BNP9;A0A1U8BZU0;A0A1U8BRW1	A0A1U7QB07;A0A1U8BNP9;A0A1U8BZU0;A0A1U8BRW1	2;2;1;1	2;2;1;1	2;2;1;1	0		0		tr|A0A1U7QB07|A0A1U7QB07_MESAU ADP-ribosylation factor-binding protein GGA3 isoform X2 OS=Mesocricetus auratus OX=10036 GN=Gga3 PE=3 SV=1;tr|A0A1U8BNP9|A0A1U8BNP9_MESAU ADP-ribosylation factor-binding protein GGA3 isoform X1 OS=Mesocricetus auratus OX=1003	4	2	2	2	2	2	2	5.2	5.2	5.2	79.173	733	733;737;601;665	1.67	1	2							0	79.935	By MS/MS	0	0	0	0	0	0	0	0	0	0	0	0	0	0	0
A0A1U7QB19	A0A1U7QB19	13	13	13	0		0		tr|A0A1U7QB19|A0A1U7QB19_MESAU NADPH:adrenodoxin oxidoreductase, mitochondrial OS=Mesocricetus auratus OX=10036 GN=Fdxr PE=3 SV=1	1	13	13	13	13	13	13	33.4	33.4	33.4	57.524	527	527	4.31	5	5	4	6	7	5	4	3	0	64.048	By MS/MS	1.0818	0.41526	0.79573	0.6459	1.0263	1	1.0054	0.47028	0.78088	0.67069	1.0779	0.92842	20	20	20
A0A1U7QB24;A0A3Q0CFA5	A0A1U7QB24;A0A3Q0CFA5	8;7	8;7	8;7	0		0		tr|A0A1U7QB24|A0A1U7QB24_MESAU osteoclast-stimulating factor 1 isoform X1 OS=Mesocricetus auratus OX=10036 GN=Ostf1 PE=4 SV=1;tr|A0A3Q0CFA5|A0A3Q0CFA5_MESAU osteoclast-stimulating factor 1 isoform X2 OS=Mesocricetus auratus OX=10036 GN=Ostf1 PE=4 SV=1	2	8	8	8	8	8	8	57	57	57	23.71	214	214;181	5.45	1		4	6	6	3	9	4	0	53.587	By MS/MS	1.3462	0.28758	0.87208	0.86956	0.84226	1	1.2511	0.3775	0.84834	0.86985	0.91553	0.92674	13	13	13
A0A3Q0CQB9;A0A1U7QB33	A0A3Q0CQB9;A0A1U7QB33	4;4	1;1	1;1	0		0		tr|A0A3Q0CQB9|A0A3Q0CQB9_MESAU dual specificity mitogen-activated protein kinase kinase 6 isoform X2 OS=Mesocricetus auratus OX=10036 GN=Map2k6 PE=3 SV=1;tr|A0A1U7QB33|A0A1U7QB33_MESAU dual specificity mitogen-activated protein kinase kinase 6 isoform X1 O	2	4	1	1	4	1	1	15.4	3.6	3.6	37.188	331	331;334	1.5	2	2							0.0010479	3.1272	By MS/MS	1.1202	0.30083	0.74929	0.76709	0.84886	1	1.0411	0.37096	0.73313	0.77007	0.91667	0.92577	3	3	3
A0A1U7QB36	A0A1U7QB36	1	1	1	0		0		tr|A0A1U7QB36|A0A1U7QB36_MESAU U4/U6 small nuclear ribonucleoprotein Prp4 OS=Mesocricetus auratus OX=10036 GN=Prpf4 PE=4 SV=1	1	1	1	1	1	1	1	3.6	3.6	3.6	58.247	521	521	2		2							0.00028629	4.8786	By MS/MS	0	0	0	0	0	0	0	0	0	0	0	0	0	0	0
A0A1U7QB41;CON__P17690	A0A1U7QB41	6;1	6;1	6;1	0		0		tr|A0A1U7QB41|A0A1U7QB41_MESAU Apolipoprotein H OS=Mesocricetus auratus OX=10036 GN=Apoh PE=4 SV=1	2	6	6	6	6	6	6	27	27	27	38.36	345	345;345	6.1		2	1	2	5	5	9	7	0	27.193	By MS/MS	1.101	0.49807	0.88973	0.62256	1.2808	1	1.0233	0.54531	0.87712	0.64813	1.3155	0.93457	5	5	5
A0A1U7QB61	A0A1U7QB61	1	1	1	0		0		tr|A0A1U7QB61|A0A1U7QB61_MESAU 1-phosphatidylinositol 4,5-bisphosphate phosphodiesterase OS=Mesocricetus auratus OX=10036 GN=Plcb1 PE=4 SV=1	1	1	1	1	1	1	1	1.5	1.5	1.5	130.46	1146	1146	1	2								0	16.355	By MS/MS	0	0	0	0	0	0	0	0	0	0	0	0	0	0	0
A0A1U7QB65	A0A1U7QB65	3	3	3	0		0		tr|A0A1U7QB65|A0A1U7QB65_MESAU Flap endonuclease 1 OS=Mesocricetus auratus OX=10036 GN=Fen1 PE=3 SV=1	1	3	3	3	3	3	3	13.9	13.9	13.9	42.637	380	380	1.25	3	1							0	14.855	By MS/MS	0	0	0	0	0	0	0	0	0	0	0	0	0	0	0
A0A1U7QB70	A0A1U7QB70	14	14	14	0		0		tr|A0A1U7QB70|A0A1U7QB70_MESAU Ferritin OS=Mesocricetus auratus OX=10036 GN=Fth1 PE=3 SV=1	1	14	14	14	14	14	14	84.4	84.4	84.4	21.543	186	186	4.62	17	11	18	40	38	28	20	13	0	323.31	By MS/MS	1.0226	0.51624	0.71885	0.58894	1.3269	1	0.95041	0.55971	0.7147	0.62122	1.3583	0.93417	106	106	106
A0A1U7QB75	A0A1U7QB75	3	3	3	0		0		tr|A0A1U7QB75|A0A1U7QB75_MESAU Dual specificity protein phosphatase OS=Mesocricetus auratus OX=10036 GN=Dusp3 PE=3 SV=1	1	3	3	3	3	3	3	25.9	25.9	25.9	20.456	185	185	5.1			1	4	2	1		2	0	14.444	By MS/MS	0	0	0	0	0	0	0	0	0	0	0	0	0	0	0
A0A1U7QB81	A0A1U7QB81	29	29	29	0		0		tr|A0A1U7QB81|A0A1U7QB81_MESAU L-iditol 2-dehydrogenase OS=Mesocricetus auratus OX=10036 GN=Sord PE=3 SV=1	1	29	29	29	29	29	29	86.3	86.3	86.3	38.416	357	357	5.21	18	33	79	210	115	119	85	140	0	323.31	By MS/MS	1.0337	0.48162	0.9911	0.58596	1.2062	1	0.96069	0.5401	0.96847	0.62536	1.2445	0.93211	391	391	410
A0A1U7QB86	A0A1U7QB86	20	20	19	0		0		tr|A0A1U7QB86|A0A1U7QB86_MESAU atlastin-3 OS=Mesocricetus auratus OX=10036 GN=Atl3 PE=3 SV=1	1	20	20	19	20	20	19	47.5	47.5	46.2	60.535	541	541	4.5	12	10	6	18	25	20	10	5	0	175.15	By MS/MS	1.1098	0.43598	1.0176	0.65078	1.1086	1	1.0314	0.49798	0.99238	0.67841	1.1583	0.93008	60	60	60
A0A3Q0CQI0;A0A1U7QB87	A0A3Q0CQI0;A0A1U7QB87	3;3	3;3	3;3	0		0		tr|A0A3Q0CQI0|A0A3Q0CQI0_MESAU nucleolar transcription factor 1 isoform X2 OS=Mesocricetus auratus OX=10036 GN=Ubtf PE=4 SV=1;tr|A0A1U7QB87|A0A1U7QB87_MESAU nucleolar transcription factor 1 isoform X1 OS=Mesocricetus auratus OX=10036 GN=Ubtf PE=4 SV=1	2	3	3	3	3	3	3	5	5	5	85.056	727	727;764	3.1	3	3			2	2			0	57.335	By MS/MS	1.2288	0.24812	0.68797	0.79567	0.68748	1	1.142	0.32818	0.67267	0.7878	0.76901	0.92317	5	5	5
A0A1U7QB91	A0A1U7QB91	10	10	10	0		0		tr|A0A1U7QB91|A0A1U7QB91_MESAU Ubiquitin thioesterase OS=Mesocricetus auratus OX=10036 GN=Otub1 PE=3 SV=1	1	10	10	10	10	10	10	50.9	50.9	50.9	31.297	271	271	3.71	4	7	7	8	6	4		2	0	46.571	By MS/MS	1.0472	0.40714	1.0766	0.66294	1.1819	1	0.97322	0.49038	1.0481	0.69559	1.2257	0.93211	13	13	13
A0A1U8BKZ9;A0A1U8BK31;A0A1U7QB98;A0A1U8BNU1;A0A3Q0CMP5	A0A1U8BKZ9;A0A1U8BK31;A0A1U7QB98;A0A1U8BNU1;A0A3Q0CMP5	8;8;8;8;7	8;8;8;8;7	8;8;8;8;7	0		0		tr|A0A1U8BKZ9|A0A1U8BKZ9_MESAU N-acetylgalactosamine kinase isoform X4 OS=Mesocricetus auratus OX=10036 GN=Galk2 PE=3 SV=1;tr|A0A1U8BK31|A0A1U8BK31_MESAU N-acetylgalactosamine kinase isoform X3 OS=Mesocricetus auratus OX=10036 GN=Galk2 PE=3 SV=1;tr|A0A1U7Q	5	8	8	8	8	8	8	25.3	25.3	25.3	47.541	434	434;447;458;460;408	5.07		4	3	4	6	5	5	3	0	70.451	By MS/MS	1.0595	0.40136	0.91989	0.63796	1.0771	1	0.98463	0.46363	0.89871	0.66682	1.1214	0.92873	12	12	12
A0A1U7QBA3;A0A3Q0CMR0	A0A1U7QBA3;A0A3Q0CMR0	10;8	10;8	10;8	0		0		tr|A0A1U7QBA3|A0A1U7QBA3_MESAU Biliverdin reductase A OS=Mesocricetus auratus OX=10036 GN=Blvra PE=3 SV=1;tr|A0A3Q0CMR0|A0A3Q0CMR0_MESAU biliverdin reductase A isoform X2 OS=Mesocricetus auratus OX=10036 GN=Blvra PE=4 SV=1	2	10	10	10	10	10	10	40	40	40	33.452	295	295;254	5.59	1	2	2	3	3	7	6	5	0	28.857	By MS/MS	1.2943	0.22635	0.90124	0.78155	0.67379	1	1.2028	0.32848	0.87098	0.78808	0.75741	0.92234	17	17	17
A0A1U7QBA5;A0A1U8BZE7;A0A1U7QLM7	A0A1U7QBA5;A0A1U8BZE7	24;24;4	24;24;4	24;24;4	0		0		tr|A0A1U7QBA5|A0A1U7QBA5_MESAU Amine oxidase OS=Mesocricetus auratus OX=10036 GN=LOC101827582 PE=3 SV=1;tr|A0A1U8BZE7|A0A1U8BZE7_MESAU Amine oxidase OS=Mesocricetus auratus OX=10036 GN=LOC101827582 PE=3 SV=1	3	24	24	24	24	24	24	39.3	39.3	39.3	84.735	763	763;759;757	5.45	2	12	28	24	34	32	40	35	0	323.31	By MS/MS	1.3341	0.37758	0.89259	0.75667	0.99352	1	1.2399	0.45676	0.87386	0.76141	1.0535	0.92937	80	80	80
A0A1U7QBA9	A0A1U7QBA9	2	2	2	0		0		tr|A0A1U7QBA9|A0A1U7QBA9_MESAU Cytochrome c oxidase assembly factor 3 OS=Mesocricetus auratus OX=10036 GN=LOC101828795 PE=3 SV=1	1	2	2	2	2	2	2	20.4	20.4	20.4	11.963	108	108	1.67	1	2							0.00027278	3.8945	By MS/MS	1.048	0.42578	0.97829	0.58853	1.0965	1	0.97402	0.48375	0.95295	0.62574	1.1399	0.92879	3	3	3
A0A1U7QBB4;A0A1U8C1M5;A0A1U8BQG2;A0A1U8C0Z7;A0A1U8BTM2	A0A1U7QBB4;A0A1U8C1M5;A0A1U8BQG2;A0A1U8C0Z7;A0A1U8BTM2	2;2;2;2;2	2;2;2;2;2	2;2;2;2;2	0		0		tr|A0A1U7QBB4|A0A1U7QBB4_MESAU autophagy-related protein 2 homolog A isoform X5 OS=Mesocricetus auratus OX=10036 GN=Atg2a PE=3 SV=1;tr|A0A1U8C1M5|A0A1U8C1M5_MESAU autophagy-related protein 2 homolog A isoform X4 OS=Mesocricetus auratus OX=10036 GN=Atg2a PE	5	2	2	2	2	2	2	1.4	1.4	1.4	211.07	1917	1917;1919;1990;2053;2055	1	3								0.0017663	2.4882	By MS/MS	1.258	0.43203	0.85982	0.72082	1.0825	1	1.1692	0.50474	0.84461	0.74048	1.1348	0.93082	2	2	2
A0A1U8CAB5;A0A1U7QBD1	A0A1U8CAB5;A0A1U7QBD1	5;5	5;5	5;5	0		0		tr|A0A1U8CAB5|A0A1U8CAB5_MESAU transcription factor p65 isoform X2 OS=Mesocricetus auratus OX=10036 GN=Rela PE=4 SV=1;tr|A0A1U7QBD1|A0A1U7QBD1_MESAU transcription factor p65 isoform X1 OS=Mesocricetus auratus OX=10036 GN=Rela PE=4 SV=1	2	5	5	5	5	5	5	9.8	9.8	9.8	56.719	518	518;549	3.07	6	2	2	2			2	1	0	10.025	By MS/MS	1.3241	0.29971	0.87198	0.81369	0.86064	1	1.2306	0.38643	0.84993	0.82192	0.92695	0.92677	9	9	9
A0A1U7QBD2	A0A1U7QBD2	3	3	3	0		0		tr|A0A1U7QBD2|A0A1U7QBD2_MESAU dynein heavy chain 17, axonemal OS=Mesocricetus auratus OX=10036 GN=Dnah17 PE=3 SV=1	1	3	3	3	3	3	3	0.6	0.6	0.6	505.2	4425	4425	5.57			2	2	2	4	2	2	0.0010554	3.2666	By MS/MS	1.3026	0.39921	1.0396	0.70831	0.99342	1	1.2106	0.48718	1.012	0.73409	1.0552	0.92997	4	4	4
A0A1U7QBE1	A0A1U7QBE1	1	1	1	0		0		tr|A0A1U7QBE1|A0A1U7QBE1_MESAU four and a half LIM domains protein 2 OS=Mesocricetus auratus OX=10036 GN=Fhl2 PE=4 SV=1	1	1	1	1	1	1	1	4.5	4.5	4.5	33.208	290	290	6.67						1	2		0.0008	3.4053	By MS/MS	0	0	0	0	0	0	0	0	0	0	0	0	0	0	0
A0A1U8BYX9;A0A1U7QBE7	A0A1U8BYX9;A0A1U7QBE7	4;4	4;4	4;4	0		0		tr|A0A1U8BYX9|A0A1U8BYX9_MESAU U4/U6.U5 tri-snRNP-associated protein 1 isoform X2 OS=Mesocricetus auratus OX=10036 GN=Sart1 PE=3 SV=1;tr|A0A1U7QBE7|A0A1U7QBE7_MESAU U4/U6.U5 tri-snRNP-associated protein 1 isoform X1 OS=Mesocricetus auratus OX=10036 GN=Sart	2	4	4	4	4	4	4	10.3	10.3	10.3	75.552	672	672;806	1.56	4	5							0	32.653	By MS/MS	1.2758	0.39038	0.96767	0.73635	1.0151	1	1.1857	0.46875	0.94295	0.75795	1.072	0.92939	1	1	1
A0A1U7QBF0	A0A1U7QBF0	6	6	6	0		0		tr|A0A1U7QBF0|A0A1U7QBF0_MESAU Phosphatidate cytidylyltransferase OS=Mesocricetus auratus OX=10036 GN=Cds2 PE=3 SV=1	1	6	6	6	6	6	6	21.2	21.2	21.2	51.291	444	444	2.62	8	4	1				1	2	0	98.429	By MS/MS	1.1545	0.4284	1.0129	0.65317	1.1026	1	1.0729	0.5032	0.98652	0.68648	1.1504	0.93031	6	6	6
A0A1U7QBF1;A0A1U8BTZ7	A0A1U7QBF1;A0A1U8BTZ7	2;2	2;2	2;2	0		0		tr|A0A1U7QBF1|A0A1U7QBF1_MESAU phosphofurin acidic cluster sorting protein 1 isoform X2 OS=Mesocricetus auratus OX=10036 GN=Pacs1 PE=3 SV=1;tr|A0A1U8BTZ7|A0A1U8BTZ7_MESAU phosphofurin acidic cluster sorting protein 1 isoform X1 OS=Mesocricetus auratus OX=1	2	2	2	2	2	2	2	2.4	2.4	2.4	104.77	961	961;969	4.4			2	2				1	0.0085013	1.9881	By MS/MS	1.0973	0.4136	0.7984	0.68217	0.96463	1	1.0198	0.47527	0.78531	0.6981	1.0217	0.92736	1	1	1
A0A1U7QBF7;A0A1U8C5H0;A0A1U7QIA9	A0A1U7QBF7	3;1;1	3;1;1	3;1;1	0		0		tr|A0A1U7QBF7|A0A1U7QBF7_MESAU Coiled-coil domain-containing protein 43 OS=Mesocricetus auratus OX=10036 GN=Ccdc43 PE=3 SV=2	3	3	3	3	3	3	3	22.5	22.5	22.5	25.126	222	222;164;223	2.83	2	2	4	4					0	33.522	By MS/MS	1.4061	0.43152	1.0417	0.78483	1.05	1	1.3068	0.50445	1.0119	0.80627	1.1095	0.93014	7	7	7
A0A1U7QBG1	A0A1U7QBG1	2	2	2	0		0		tr|A0A1U7QBG1|A0A1U7QBG1_MESAU Glucose-6-phosphatase OS=Mesocricetus auratus OX=10036 GN=G6pc PE=3 SV=2	1	2	2	2	2	2	2	10.6	10.6	10.6	40.798	359	359	7.75							1	3	0	20.489	By MS/MS	0	0	0	0	0	0	0	0	0	0	0	0	0	0	0
A0A3Q0CS63;A0A1U7QBG8	A0A3Q0CS63;A0A1U7QBG8	5;5	5;5	5;5	0		0		tr|A0A3Q0CS63|A0A3Q0CS63_MESAU GlcNAc 2-epimerase OS=Mesocricetus auratus OX=10036 GN=Renbp PE=3 SV=1;tr|A0A1U7QBG8|A0A1U7QBG8_MESAU GlcNAc 2-epimerase OS=Mesocricetus auratus OX=10036 GN=Renbp PE=3 SV=1	2	5	5	5	5	5	5	12.3	12.3	12.3	47.075	408	408;415	5.94			1	4	2	2	4	4	0	10.662	By MS/MS	1.3345	0.25314	0.96978	0.79386	0.72349	1	1.2402	0.35385	0.93772	0.80333	0.79963	0.92382	9	9	9
A0A1U7QBG9	A0A1U7QBG9	4	3	3	0		0		tr|A0A1U7QBG9|A0A1U7QBG9_MESAU U2 small nuclear ribonucleoprotein B OS=Mesocricetus auratus OX=10036 GN=Snrpb2 PE=4 SV=1	1	4	3	3	4	3	3	18.7	15.1	15.1	25.38	225	225	4.75		3	3			2	2	2	0	26.076	By MS/MS	1.3702	0.29512	0.87205	0.73007	0.8075	1	1.2734	0.3911	0.84704	0.73322	0.87592	0.92424	4	4	4
A0A1U7QBH2	A0A1U7QBH2	2	2	2	0		0		tr|A0A1U7QBH2|A0A1U7QBH2_MESAU 2-phospho-ADP-ribosyl cyclase OS=Mesocricetus auratus OX=10036 GN=Cd38 PE=3 SV=1	1	2	2	2	2	2	2	9	9	9	33.997	300	300	5.5				2	2	2	2		0.00029334	5.4623	By MS/MS	1.609	0.2831	1.0363	0.75191	0.83132	1	1.4954	0.39325	1.0002	0.76978	0.89937	0.92511	2	2	2
A0A1U7QBI0	A0A1U7QBI0	6	6	6	0		0		tr|A0A1U7QBI0|A0A1U7QBI0_MESAU acyl-CoA-binding protein OS=Mesocricetus auratus OX=10036 GN=Dbi PE=4 SV=1	1	6	6	6	6	6	6	55.2	55.2	55.2	10.014	87	87	3.97	11	10	15	29	15	10	6	3	0	102.26	By MS/MS	1.2263	0.45537	0.97331	0.5947	1.3261	1	1.1396	0.53219	0.94643	0.64128	1.3577	0.93475	31	31	31
A0A1U7QBI1	A0A1U7QBI1	10	10	10	0		0		tr|A0A1U7QBI1|A0A1U7QBI1_MESAU AH receptor-interacting protein OS=Mesocricetus auratus OX=10036 GN=Aip PE=4 SV=1	1	10	10	10	10	10	10	38.8	38.8	38.8	37.608	330	330	4.15	2	2	8	15	7	3	1	2	0	31.925	By MS/MS	1.0795	0.41269	0.92251	0.64516	1.0441	1	1.0033	0.4668	0.89526	0.65414	1.0633	0.92813	11	11	13
A0A1U7QBI5	A0A1U7QBI5	2	2	2	0		0		tr|A0A1U7QBI5|A0A1U7QBI5_MESAU nucleoside diphosphate-linked moiety X motif 8 OS=Mesocricetus auratus OX=10036 GN=Nudt8 PE=4 SV=1	1	2	2	2	2	2	2	10.1	10.1	10.1	22.965	208	208	3.22		4	1	2	2				0.0002956	5.7669	By MS/MS	0.71759	0.18069	0.56169	0.51008	1.0325	1	0.66691	0.22566	0.54507	0.53022	1.0772	0.92649	9	9	9
A0A1U7QBI6	A0A1U7QBI6	3	3	3	0		0		tr|A0A1U7QBI6|A0A1U7QBI6_MESAU phosducin-like protein 3 OS=Mesocricetus auratus OX=10036 GN=Pdcl3 PE=3 SV=2	1	3	3	3	3	3	3	10.1	10.1	10.1	29.408	257	257	2.89	2	3		2	2				0.0002963	5.832	By MS/MS	1.2001	0.39455	0.91563	0.66923	1.0324	1	1.1153	0.4634	0.89128	0.69545	1.085	0.92885	5	5	5
A0A1U7QBJ3	A0A1U7QBJ3	2	2	2	0		0		tr|A0A1U7QBJ3|A0A1U7QBJ3_MESAU Disintegrin and metalloproteinase domain-containing protein 10 OS=Mesocricetus auratus OX=10036 GN=Adam10 PE=4 SV=1	1	2	2	2	2	2	2	3.1	3.1	3.1	84.088	749	749	2.29	2	2	2	1					0.00027878	4.3363	By MS/MS	1.3755	0.37825	1.0114	0.76166	1.0829	1	1.2783	0.46513	0.98343	0.78558	1.1372	0.93143	2	2	2
A0A1U7QBJ7;A0A1U8CPI9;A0A1U7QW66	A0A1U7QBJ7	11;3;1	11;3;1	11;3;1	0		0		tr|A0A1U7QBJ7|A0A1U7QBJ7_MESAU BTB/POZ domain-containing protein KCTD12 OS=Mesocricetus auratus OX=10036 GN=Kctd12 PE=4 SV=1	3	11	11	11	11	11	11	42.6	42.6	42.6	36.048	329	329;292;477	4.22	5	11	4	5	11	6	7	2	0	122.95	By MS/MS	1.5431	0.25044	0.881	0.89883	0.65211	1	1.4341	0.34783	0.85548	0.8876	0.73588	0.92425	24	24	24
A0A1U7QBK2;A0A1U8BZS2;A0A1U7QLZ6;A0A3Q0CUP9	A0A1U7QBK2;A0A1U8BZS2;A0A1U7QLZ6	91;90;84;3	91;90;84;3	83;82;76;0	0		0		tr|A0A1U7QBK2|A0A1U7QBK2_MESAU Spectrin beta chain OS=Mesocricetus auratus OX=10036 GN=Sptbn1 PE=3 SV=1;tr|A0A1U8BZS2|A0A1U8BZS2_MESAU Spectrin beta chain OS=Mesocricetus auratus OX=10036 GN=Sptbn1 PE=3 SV=1;tr|A0A1U7QLZ6|A0A1U7QLZ6_MESAU Spectrin beta cha	4	91	91	83	91	91	83	44.9	44.9	41.4	274.26	2363	2363;2350;2154;2094	4.08	32	70	54	71	64	55	26	17	0	323.31	By MS/MS	1.2342	0.37181	0.90789	0.706	0.96826	1	1.147	0.44679	0.88699	0.72337	1.0269	0.9277	164	164	164
A0A1U7QE07;A0A1U7QBL4	A0A1U7QE07;A0A1U7QBL4	11;11	11;11	10;10	0		0		tr|A0A1U7QE07|A0A1U7QE07_MESAU nucleosome assembly protein 1-like 4 isoform X2 OS=Mesocricetus auratus OX=10036 GN=Nap1l4 PE=3 SV=1;tr|A0A1U7QBL4|A0A1U7QBL4_MESAU nucleosome assembly protein 1-like 4 isoform X1 OS=Mesocricetus auratus OX=10036 GN=Nap1l4 PE	2	11	11	10	11	11	10	44	44	41.3	42.683	375	375;386	3.97	10	7	12	11	7	5	7	4	0	85.656	By MS/MS	1.2705	0.36997	0.87631	0.73726	0.99627	1	1.1807	0.45199	0.85398	0.7524	1.0549	0.9283	19	19	19
A0A1U7QBM2;A0A3Q0CZP7	A0A1U7QBM2;A0A3Q0CZP7	10;6	10;6	10;6	0		0		tr|A0A1U7QBM2|A0A1U7QBM2_MESAU serine beta-lactamase-like protein LACTB, mitochondrial isoform X1 OS=Mesocricetus auratus OX=10036 GN=Lactb PE=4 SV=1;tr|A0A3Q0CZP7|A0A3Q0CZP7_MESAU serine beta-lactamase-like protein LACTB, mitochondrial isoform X2 OS=Mesoc	2	10	10	10	10	10	10	25	25	25	60.747	549	549;397	5.13		9	6	3	3		4	13	0	137.88	By MS/MS	1.0212	0.52029	0.9861	0.56621	1.1911	1	0.94904	0.56854	0.96227	0.60879	1.2339	0.93201	16	16	16
A0A1U7QBM5	A0A1U7QBM5	2	2	2	0		0		tr|A0A1U7QBM5|A0A1U7QBM5_MESAU COMM domain-containing protein 1 OS=Mesocricetus auratus OX=10036 GN=Commd1 PE=4 SV=1	1	2	2	2	2	2	2	15.4	15.4	15.4	20.818	188	188	4.75	1					3			0	8.1899	By MS/MS	1.17	0.38386	0.87332	0.68418	1.0875	1	1.0874	0.45379	0.85343	0.7076	1.1377	0.9304	1	1	1
A0A3Q0CGV5;A0A1U7QBM8	A0A3Q0CGV5;A0A1U7QBM8	1;1	1;1	1;1	0		0		tr|A0A3Q0CGV5|A0A3Q0CGV5_MESAU wolframin-like OS=Mesocricetus auratus OX=10036 GN=LOC106022886 PE=4 SV=1;tr|A0A1U7QBM8|A0A1U7QBM8_MESAU wolframin OS=Mesocricetus auratus OX=10036 GN=Wfs1 PE=4 SV=1	2	1	1	1	1	1	1	6.1	6.1	6.1	23.463	214	214;889	2.5		2	2						0.0027493	2.3693	By MS/MS	0	0	0	0	0	0	0	0	0	0	0	0	0	0	0
A0A1U7QBN0	A0A1U7QBN0	12	12	12	0		0		tr|A0A1U7QBN0|A0A1U7QBN0_MESAU Cathepsin D OS=Mesocricetus auratus OX=10036 GN=Ctsd PE=3 SV=1	1	12	12	12	12	12	12	38.7	38.7	38.7	44.158	408	408	4.86		13	28	15	11	13	15	17	0	128.33	By MS/MS	1.3619	0.31666	0.94999	0.75483	0.91665	1	1.2657	0.39789	0.9226	0.76093	0.9793	0.92705	92	92	92
A0A1U7QBN3	A0A1U7QBN3	32	32	2	0		0		tr|A0A1U7QBN3|A0A1U7QBN3_MESAU UTP--glucose-1-phosphate uridylyltransferase OS=Mesocricetus auratus OX=10036 GN=Ugp2 PE=3 SV=1	1	32	32	2	32	32	2	66.9	66.9	5.9	56.951	508	508	5	4	8	31	85	90	57	35	20	0	323.31	By MS/MS	0.97217	0.48523	0.95929	0.56272	1.2233	1	0.9035	0.53389	0.93637	0.60283	1.2587	0.93196	191	191	191
A0A1U7QBN6;REV__A0A3Q0DF19;REV__A0A1U7QRP8;REV__A0A3Q0DAD1;REV__A0A3Q0D8Z0;REV__A0A1U8CBI9;REV__A0A1U8CVR3;REV__A0A1U8CUN6;REV__A0A3Q0D4K6;REV__A0A3Q0D9G1	A0A1U7QBN6	7;1;1;1;1;1;1;1;1;1	7;1;1;1;1;1;1;1;1;1	7;1;1;1;1;1;1;1;1;1	0		0		tr|A0A1U7QBN6|A0A1U7QBN6_MESAU pleckstrin homology domain-containing family O member 2 OS=Mesocricetus auratus OX=10036 GN=Plekho2 PE=4 SV=1	10	7	7	7	7	7	7	20.6	20.6	20.6	52.999	485	485;285;453;460;937;951;989;992;1145;1199	4.3		8	5				1	6	0	33.592	By MS/MS	1.1551	0.21467	0.85831	0.73301	0.69863	1	1.0735	0.31269	0.83182	0.73147	0.78145	0.92271	3	3	3
A0A1U7QBP6	A0A1U7QBP6	2	2	2	0		0		tr|A0A1U7QBP6|A0A1U7QBP6_MESAU Activating signal cointegrator 1 complex subunit 3 OS=Mesocricetus auratus OX=10036 GN=Ascc3 PE=3 SV=1	1	2	2	2	2	2	2	0.8	0.8	0.8	251.3	2202	2202	4		2						1	0.00027563	4.1242	By MS/MS	1.4111	0.32312	0.95231	0.82126	0.89048	1	1.3115	0.41534	0.92539	0.8313	0.95862	0.92759	2	2	2
A0A1U7QBS0	A0A1U7QBS0	1	1	1	0		0		tr|A0A1U7QBS0|A0A1U7QBS0_MESAU serine/threonine-protein kinase 16 OS=Mesocricetus auratus OX=10036 GN=Stk16 PE=4 SV=1	1	1	1	1	1	1	1	4.6	4.6	4.6	34.415	305	305	1	2								0.00028137	4.5656	By MS/MS	0	0	0	0	0	0	0	0	0	0	0	0	0	0	0
A0A1U7QBS1;A0A1U8CBA5;A0A1U8C071	A0A1U7QBS1;A0A1U8CBA5;A0A1U8C071	51;51;50	51;51;50	51;51;50	0		0		tr|A0A1U7QBS1|A0A1U7QBS1_MESAU vacuolar protein sorting-associated protein 13C isoform X1 OS=Mesocricetus auratus OX=10036 GN=Vps13c PE=3 SV=1;tr|A0A1U8CBA5|A0A1U8CBA5_MESAU vacuolar protein sorting-associated protein 13C isoform X2 OS=Mesocricetus auratus	3	51	51	51	51	51	51	18.9	18.9	18.9	420.91	3748	3748;3705;3623	4.93	1	16	29	24	26	23	33	11	0	323.31	By MS/MS	1.1684	0.35663	0.87075	0.71098	0.94419	1	1.0858	0.42826	0.85376	0.7239	1.0013	0.92655	52	52	52
A0A1U7QBS6	A0A1U7QBS6	5	5	5	0		0		tr|A0A1U7QBS6|A0A1U7QBS6_MESAU Cytosolic arginine sensor for mTORC1 subunit 1 OS=Mesocricetus auratus OX=10036 GN=Castor1 PE=3 SV=1	1	5	5	5	5	5	5	22	22	22	36.623	332	332	5.41	2	2		2		2	6	3	0	15.125	By MS/MS	1.024	0.50944	1.0309	0.58356	1.152	1	0.95166	0.57178	1.0077	0.62287	1.1936	0.9305	5	5	5
A0A1U7QBT1	A0A1U7QBT1	15	15	15	0		0		tr|A0A1U7QBT1|A0A1U7QBT1_MESAU protein NipSnap homolog 1 OS=Mesocricetus auratus OX=10036 GN=Nipsnap1 PE=3 SV=1	1	15	15	15	15	15	15	44	44	44	33.204	284	284	5.84	3	5	11	13	19	31	38	26	0	323.31	By MS/MS	0.97976	0.49205	1.0217	0.54341	1.2521	1	0.91055	0.53681	0.99505	0.59439	1.2853	0.93204	58	58	58
A0A1U7QBT3	A0A1U7QBT3	7	7	7	0		0		tr|A0A1U7QBT3|A0A1U7QBT3_MESAU 40S ribosomal protein S15a OS=Mesocricetus auratus OX=10036 GN=Rps15a PE=3 SV=1	1	7	7	7	7	7	7	56.9	56.9	56.9	14.839	130	130	5.53		7	4	5	11	10	13	10	0	33.685	By MS/MS	1.2781	0.37521	0.92747	0.67013	0.95766	1	1.1878	0.45302	0.90055	0.70147	1.0138	0.92689	51	51	51
A0A1U7QBT5	A0A1U7QBT5	21	21	21	0		0		tr|A0A1U7QBT5|A0A1U7QBT5_MESAU Arp2/3 complex 34 kDa subunit OS=Mesocricetus auratus OX=10036 GN=Arpc2 PE=3 SV=1	1	21	21	21	21	21	21	76	76	76	34.361	300	300	4.75	9	15	20	28	29	28	25	10	0	312.78	By MS/MS	1.3527	0.33615	0.97592	0.74823	0.89272	1	1.2572	0.41927	0.94762	0.77916	0.95274	0.92698	90	90	90
A0A1U7QBU7;A0A1U7QM45;A0A1U8BXR5	A0A1U7QBU7;A0A1U7QM45;A0A1U8BXR5	7;7;7	7;7;7	7;7;7	0		0		tr|A0A1U7QBU7|A0A1U7QBU7_MESAU pre-mRNA-processing factor 40 homolog A isoform X3 OS=Mesocricetus auratus OX=10036 GN=Prpf40a PE=4 SV=2;tr|A0A1U7QM45|A0A1U7QM45_MESAU pre-mRNA-processing factor 40 homolog A isoform X2 OS=Mesocricetus auratus OX=10036 GN=Pr	3	7	7	7	7	7	7	10	10	10	111.92	990	990;1032;1036	3.42	7	4		2		2	2	2	0	28.674	By MS/MS	1.2892	0.38289	0.93706	0.71452	0.87883	1	1.1982	0.46327	0.91458	0.73743	0.94151	0.92548	8	8	8
A0A1U7QBV8	A0A1U7QBV8	11	11	11	0		0		tr|A0A1U7QBV8|A0A1U7QBV8_MESAU lanC-like protein 1 OS=Mesocricetus auratus OX=10036 GN=Lancl1 PE=3 SV=1	1	11	11	11	11	11	11	35.3	35.3	35.3	45.341	399	399	4.48	2	4	8	4	1	4	4	4	0	152.25	By MS/MS	1.1577	0.38432	0.90661	0.65782	1.0488	1	1.0759	0.46225	0.88549	0.68707	1.0999	0.92855	16	16	16
A0A1U7QBX4	A0A1U7QBX4	1	1	1	0		0		tr|A0A1U7QBX4|A0A1U7QBX4_MESAU FAST kinase domain-containing protein 2, mitochondrial OS=Mesocricetus auratus OX=10036 GN=Fastkd2 PE=4 SV=1	1	1	1	1	1	1	1	2	2	2	78.577	688	688	4.67				1	2				0.0049334	2.1524	By MS/MS	0.92847	0.48415	1.0349	0.46998	1.1366	1	0.86289	0.5327	1.008	0.52013	1.1733	0.92845	1	1	1
A0A1U7QBX6;A0A1U8BVA1	A0A1U7QBX6;A0A1U8BVA1	6;6	6;6	6;6	0		0		tr|A0A1U7QBX6|A0A1U7QBX6_MESAU syntaxin-4 isoform X2 OS=Mesocricetus auratus OX=10036 GN=Stx4 PE=3 SV=1;tr|A0A1U8BVA1|A0A1U8BVA1_MESAU syntaxin-4 isoform X1 OS=Mesocricetus auratus OX=10036 GN=Stx4 PE=3 SV=1	2	6	6	6	6	6	6	25.8	25.8	25.8	34.202	298	298;364	3.52	4	6	6	4	2	1	3	1	0	99.725	By MS/MS	1.1448	0.44687	1.0026	0.64471	1.0637	1	1.0639	0.50389	0.97673	0.6891	1.1083	0.92893	11	11	11
A0A1U7QBY2	A0A1U7QBY2	5	5	5	0		0		tr|A0A1U7QBY2|A0A1U7QBY2_MESAU cytochrome P450 20A1 OS=Mesocricetus auratus OX=10036 GN=LOC101844281 PE=3 SV=2	1	5	5	5	5	5	5	11.7	11.7	11.7	52.03	462	462	4.62		2	3	3	1		2	2	0	11.507	By MS/MS	1.2044	0.3146	0.86279	0.74585	0.87659	1	1.1194	0.39282	0.83919	0.75705	0.94177	0.92613	4	4	4
A0A1U7QBY4	A0A1U7QBY4	6	6	6	0		0		tr|A0A1U7QBY4|A0A1U7QBY4_MESAU Phosphorylase kinase OS=Mesocricetus auratus OX=10036 GN=Phkg2 PE=3 SV=1	1	6	6	6	6	6	6	20.2	20.2	20.2	46.698	406	406	3.65	3	5	2	4	3		1	2	0	40.127	By MS/MS	1.0611	0.42705	0.8525	0.60559	1.1039	1	0.98618	0.48836	0.83742	0.63126	1.1512	0.93021	8	8	8
A0A1U7QBY6	A0A1U7QBY6	2	2	2	0		0		tr|A0A1U7QBY6|A0A1U7QBY6_MESAU alsin isoform X1 OS=Mesocricetus auratus OX=10036 GN=Als2 PE=4 SV=1	1	2	2	2	2	2	2	1.3	1.3	1.3	182.01	1650	1650	3.2		1	2	2					0.001283	2.7655	By MS/MS	1.0922	0.37461	0.90808	0.64738	1.0163	1	1.0151	0.44315	0.88507	0.66093	1.0697	0.92814	3	3	3
A0A1U7QBY8	A0A1U7QBY8	12	12	12	0		0		tr|A0A1U7QBY8|A0A1U7QBY8_MESAU isochorismatase domain-containing protein 1 OS=Mesocricetus auratus OX=10036 GN=Isoc1 PE=3 SV=1	1	12	12	12	12	12	12	59.3	59.3	59.3	32.032	297	297	6.09				5	18	16	16	9	0	108.05	By MS/MS	1.0299	0.4058	0.94243	0.61081	1.1046	1	0.95712	0.47763	0.91801	0.64408	1.1501	0.92974	17	17	17
A0A1U8CC26;A0A3Q0CZ85;A0A1U7QC11;A0A1U7QYP1;A0A1U7QVY1;A0A1U7QNE4	A0A1U8CC26;A0A3Q0CZ85;A0A1U7QC11;A0A1U7QYP1;A0A1U7QVY1;A0A1U7QNE4	9;9;9;9;9;8	8;8;8;8;8;7	8;8;8;8;8;7	0		0		tr|A0A1U8CC26|A0A1U8CC26_MESAU Septin OS=Mesocricetus auratus OX=10036 GN=Sept4 PE=3 SV=1;tr|A0A3Q0CZ85|A0A3Q0CZ85_MESAU Septin OS=Mesocricetus auratus OX=10036 GN=Sept4 PE=3 SV=1;tr|A0A1U7QC11|A0A1U7QC11_MESAU Septin OS=Mesocricetus auratus OX=10036 GN=Se	6	9	8	8	9	8	8	30	28.1	28.1	41.85	360	360;372;379;459;478;431	4.13	4	6	1	4	6	6	1	2	0	23.531	By MS/MS	1.4092	0.31595	0.72126	0.84017	0.93813	1	1.3097	0.41985	0.70906	0.83444	1.004	0.9284	14	14	14
A0A1U7QC12;A0A3Q0CVB3;A0A1U8C2N2;A0A1U7QE04	A0A1U7QC12;A0A3Q0CVB3	29;28;8;8	28;27;7;7	28;27;7;7	0		0		tr|A0A1U7QC12|A0A1U7QC12_MESAU Fructose-bisphosphate aldolase OS=Mesocricetus auratus OX=10036 GN=Aldoa PE=3 SV=1;tr|A0A3Q0CVB3|A0A3Q0CVB3_MESAU Fructose-bisphosphate aldolase OS=Mesocricetus auratus OX=10036 GN=Aldoa PE=3 SV=1	4	29	28	28	29	28	28	80.8	78.8	78.8	39.378	364	364;418;363;369	4.39	14	32	34	45	45	27	27	13	0	323.31	By MS/MS	1.574	0.2285	0.68823	0.92841	0.73601	1	1.4628	0.33392	0.67349	0.915	0.7987	0.92485	143	143	147
A0A1U7QC16	A0A1U7QC16	5	5	4	0		0		tr|A0A1U7QC16|A0A1U7QC16_MESAU eosinophil peroxidase OS=Mesocricetus auratus OX=10036 GN=Epx PE=4 SV=1	1	5	5	4	5	5	4	7.4	7.4	6.3	81.212	716	716	6.1		1	2				3	4	0	13.3	By MS/MS	1.2109	0.29476	0.75554	0.80906	0.94031	1	1.1254	0.38106	0.73917	0.80365	1.0049	0.92966	6	6	6
A0A1U7QC34	A0A1U7QC34	13	13	9	0		0		tr|A0A1U7QC34|A0A1U7QC34_MESAU Nucleoside diphosphate kinase OS=Mesocricetus auratus OX=10036 GN=LOC101838863 PE=3 SV=1	1	13	13	9	13	13	9	84.2	84.2	64.5	17.354	152	152	5.6	1	7	11	19	33	34	28	23	0	132.64	By MS/MS	1.1989	0.35268	0.88763	0.73728	0.94237	1	1.1142	0.43049	0.86589	0.75412	1.006	0.9277	104	104	104
A0A3Q0CQM2;A0A3Q0CP40;A0A1U7QC41;A0A1U7QMG7	A0A3Q0CQM2;A0A3Q0CP40;A0A1U7QC41;A0A1U7QMG7	1;1;1;1	1;1;1;1	1;1;1;1	0		0		tr|A0A3Q0CQM2|A0A3Q0CQM2_MESAU RNA-binding protein 27 isoform X4 OS=Mesocricetus auratus OX=10036 GN=Rbm27 PE=4 SV=1;tr|A0A3Q0CP40|A0A3Q0CP40_MESAU RNA-binding protein 27 isoform X3 OS=Mesocricetus auratus OX=10036 GN=Rbm27 PE=4 SV=1;tr|A0A1U7QC41|A0A1U7QC	4	1	1	1	1	1	1	1.8	1.8	1.8	107.62	961	961;961;1004;1059	2.67		1	2						0.00027739	4.2151	By MS/MS	0	0	0	0	0	0	0	0	0	0	0	0	0	0	0
A0A1U7QC43	A0A1U7QC43	16	16	16	0		0		tr|A0A1U7QC43|A0A1U7QC43_MESAU cytochrome b-c1 complex subunit 2, mitochondrial OS=Mesocricetus auratus OX=10036 GN=LOC101834409 PE=3 SV=1	1	16	16	16	16	16	16	40.6	40.6	40.6	48.534	453	453	5.46		2	8	14	14	21	14	8	0	66.826	By MS/MS	0.95272	0.51002	0.86231	0.58708	1.0811	1	0.88543	0.56393	0.84842	0.61549	1.1224	0.92791	29	31	31
A0A1U7QC44;A0A3Q0CSZ3	A0A1U7QC44;A0A3Q0CSZ3	32;28	32;28	32;28	0		0		tr|A0A1U7QC44|A0A1U7QC44_MESAU Formimidoyltransferase-cyclodeaminase OS=Mesocricetus auratus OX=10036 GN=Ftcd PE=3 SV=1;tr|A0A3Q0CSZ3|A0A3Q0CSZ3_MESAU Formimidoyltransferase-cyclodeaminase OS=Mesocricetus auratus OX=10036 GN=Ftcd PE=3 SV=1	2	32	32	32	32	32	32	85.8	85.8	85.8	58.956	541	541;457	5.1	17	26	29	48	66	68	53	37	0	323.31	By MS/MS	0.82744	0.575	1.101	0.45373	1.3876	1	0.769	0.61156	1.0714	0.51899	1.4099	0.93423	141	146	146
A0A1U7QC45	A0A1U7QC45	1	1	1	0		0		tr|A0A1U7QC45|A0A1U7QC45_MESAU protein YIPF5 OS=Mesocricetus auratus OX=10036 GN=Yipf5 PE=3 SV=1	1	1	1	1	1	1	1	3.5	3.5	3.5	27.902	257	257	6.8						2	2	1	0.0010537	3.2474	By MS/MS	0.95911	0.27465	0.62744	0.71251	0.83908	1	0.89137	0.33334	0.61653	0.7135	0.90473	0.92472	2	2	2
A0A1U7QC47;A0A3Q0CWM5	A0A1U7QC47;A0A3Q0CWM5	29;29	29;29	29;29	0		0		tr|A0A1U7QC47|A0A1U7QC47_MESAU acyl-coenzyme A synthetase ACSM3, mitochondrial isoform X2 OS=Mesocricetus auratus OX=10036 GN=Acsm3 PE=3 SV=1;tr|A0A3Q0CWM5|A0A3Q0CWM5_MESAU acyl-coenzyme A synthetase ACSM3, mitochondrial isoform X1 OS=Mesocricetus auratus	2	29	29	29	29	29	29	56	56	56	65.459	580	580;581	5.49	2	11	17	23	28	32	36	27	0	320.21	By MS/MS	0.93078	0.51574	0.94647	0.52218	1.278	1	0.86504	0.5625	0.92461	0.56741	1.31	0.93319	109	109	116
A0A1U7QC52	A0A1U7QC52	1	1	1	0		0		tr|A0A1U7QC52|A0A1U7QC52_MESAU coiled-coil-helix-coiled-coil-helix domain-containing protein 10, mitochondrial OS=Mesocricetus auratus OX=10036 GN=Chchd10 PE=4 SV=1	1	1	1	1	1	1	1	16.7	16.7	16.7	13.912	138	138	4				3					0	16.861	By MS/MS	0	0	0	0	0	0	0	0	0	0	0	0	0	0	0
A0A1U8BXB7;A0A1U7QC64	A0A1U8BXB7;A0A1U7QC64	2;2	2;2	2;2	0		0		tr|A0A1U8BXB7|A0A1U8BXB7_MESAU steroid receptor RNA activator 1 isoform X2 OS=Mesocricetus auratus OX=10036 GN=Sra1 PE=4 SV=1;tr|A0A1U7QC64|A0A1U7QC64_MESAU steroid receptor RNA activator 1 isoform X1 OS=Mesocricetus auratus OX=10036 GN=Sra1 PE=4 SV=1	2	2	2	2	2	2	2	13.6	13.6	13.6	26.389	242	242;244	6.57					1	2	3	1	0.00029464	5.6272	By MS/MS	1.0628	0.42821	0.84001	0.61548	1.1384	1	0.98771	0.48708	0.82418	0.64438	1.1823	0.93064	2	2	2
A0A1U7QC69;A0A3Q0CKV4;A0A1U7R625;A0A3Q0CG31	A0A1U7QC69;A0A3Q0CKV4;A0A1U7R625;A0A3Q0CG31	2;1;1;1	2;1;1;1	2;1;1;1	0		0		tr|A0A1U7QC69|A0A1U7QC69_MESAU ubiquitin-conjugating enzyme E2 D1 isoform X1 OS=Mesocricetus auratus OX=10036 GN=Ube2d1 PE=3 SV=1;tr|A0A3Q0CKV4|A0A3Q0CKV4_MESAU ubiquitin-conjugating enzyme E2 D1 isoform X2 OS=Mesocricetus auratus OX=10036 GN=Ube2d1 PE=3 S	4	2	2	2	2	2	2	12.2	12.2	12.2	16.602	147	147;110;147;198	4.38	2	1			1	2	2		0.0091943	1.9402	By MS/MS	1.1321	0.2368	0.6399	0.72432	0.80858	1	1.0522	0.31044	0.62512	0.71789	0.87429	0.92348	5	5	5
A0A1U7QC71	A0A1U7QC71	15	15	15	0		0		tr|A0A1U7QC71|A0A1U7QC71_MESAU secernin-2 OS=Mesocricetus auratus OX=10036 GN=Scrn2 PE=3 SV=1	1	15	15	15	15	15	15	49.9	49.9	49.9	46.531	425	425	3.61	4	21	11	11	9	6	2	3	0	113.34	By MS/MS	1.0276	0.49716	1.0166	0.56801	1.2662	1	0.95504	0.54338	0.99138	0.60997	1.3009	0.93288	28	28	28
A0A1U8BQ50;A0A1U7QC77;A0A3Q0CT25;A0A3Q0CKV9;A0A3Q0CR94;A0A3Q0CRK1;A0A3Q0CT30;A0A3Q0CKW3;A0A3Q0CR93;A0A3Q0CT46;A0A3Q0CRL3;A0A3Q0CT33;A0A3Q0CR97;A0A3Q0CKW8;A0A3Q0CRM5;A0A3Q0CT37;A0A3Q0CKX3;A0A3Q0CT50;A0A3Q0CRA2;A0A3Q0CRB6;A0A1U8BPS9;A0A1U8BTB1;A0A3Q0CRB1;A0A1U8C0N0;A0A1U8BQ45;A0A3Q0CR99;A0A3Q0CKY2;A0A3Q0CRB2;A0A3Q0CRA7;A0A3Q0CKX7;A0A3Q0CT41;A0A3Q0CRM7;A0A3Q0CRA8;A0A3Q0CRJ2	A0A1U8BQ50;A0A1U7QC77;A0A3Q0CT25;A0A3Q0CKV9;A0A3Q0CR94;A0A3Q0CRK1;A0A3Q0CT30;A0A3Q0CKW3;A0A3Q0CR93;A0A3Q0CT46;A0A3Q0CRL3;A0A3Q0CT33;A0A3Q0CR97;A0A3Q0CKW8;A0A3Q0CRM5;A0A3Q0CT37;A0A3Q0CKX3;A0A3Q0CT50;A0A3Q0CRA2;A0A3Q0CRB6;A0A1U8BPS9;A0A1U8BTB1;A0A3Q0CRB1;A0A1U8C0N0;A0A1U8BQ45;A0A3Q0CR99;A0A3Q0CKY2;A0A3Q0CRB2;A0A3Q0CRA7;A0A3Q0CKX7;A0A3Q0CT41;A0A3Q0CRM7;A0A3Q0CRA8;A0A3Q0CRJ2	3;3;3;3;3;3;3;3;3;3;3;3;3;3;3;3;3;3;3;3;3;3;3;3;3;3;3;3;3;3;3;3;3;3	3;3;3;3;3;3;3;3;3;3;3;3;3;3;3;3;3;3;3;3;3;3;3;3;3;3;3;3;3;3;3;3;3;3	3;3;3;3;3;3;3;3;3;3;3;3;3;3;3;3;3;3;3;3;3;3;3;3;3;3;3;3;3;3;3;3;3;3	0		0		tr|A0A1U8BQ50|A0A1U8BQ50_MESAU ankyrin-3 isoform X33 OS=Mesocricetus auratus OX=10036 GN=Ank3 PE=4 SV=1;tr|A0A1U7QC77|A0A1U7QC77_MESAU ankyrin-3 isoform X32 OS=Mesocricetus auratus OX=10036 GN=Ank3 PE=4 SV=1;tr|A0A3Q0CT25|A0A3Q0CT25_MESAU ankyrin-3 isoform	34	3	3	3	3	3	3	2.9	2.9	2.9	99.707	897	897;1087;4397;4393;4392;4390;4389;4387;4381;2086;4373;4366;4365;4365;4354;4346;4344;4300;3524;1180;1742;1750;1771;1932;1953;4377;2046;2095;2098;2107;2626;2868;2962;4398	1.83	4	1			1				0.00054113	3.7044	By MS/MS	1.0713	0.32554	0.83278	0.71509	0.95274	1	0.99564	0.40455	0.81207	0.72727	1.0133	0.9279	5	5	5
A0A1U8BQ31;A0A1U8BPR3;A0A1U7QC88;A0A3Q0CRD3	A0A1U8BQ31;A0A1U8BPR3;A0A1U7QC88	5;5;5;2	4;4;4;2	4;4;4;2	0		0		tr|A0A1U8BQ31|A0A1U8BQ31_MESAU heterogeneous nuclear ribonucleoprotein H3 isoform X3 OS=Mesocricetus auratus OX=10036 GN=Hnrnph3 PE=4 SV=1;tr|A0A1U8BPR3|A0A1U8BPR3_MESAU heterogeneous nuclear ribonucleoprotein H3 isoform X2 OS=Mesocricetus auratus OX=10036	4	5	4	4	5	4	4	16.2	13.9	13.9	36.896	346	346;346;361;215	4.59		2	4	1	4	4	2		0	16.104	By MS/MS	1.2152	0.34408	0.81126	0.73835	0.93905	1	1.1294	0.41555	0.78862	0.74021	1.0053	0.92764	7	7	7
A0A1U7QC95	A0A1U7QC95	30	30	30	0		0		tr|A0A1U7QC95|A0A1U7QC95_MESAU 26S proteasome non-ATPase regulatory subunit 3 OS=Mesocricetus auratus OX=10036 GN=Psmd3 PE=3 SV=1	1	30	30	30	30	30	30	63.2	63.2	63.2	60.69	530	530	4.28	15	21	26	37	29	25	13	11	0	323.31	By MS/MS	1.1573	0.40387	0.95205	0.64715	1.0507	1	1.0756	0.47387	0.92634	0.67393	1.0998	0.92906	95	95	97
A0A1U7QCB0	A0A1U7QCB0	8	8	7	0		0		tr|A0A1U7QCB0|A0A1U7QCB0_MESAU 4a-hydroxytetrahydrobiopterin dehydratase OS=Mesocricetus auratus OX=10036 GN=Pcbd1 PE=3 SV=1	1	8	8	7	8	8	7	79.8	79.8	73.1	11.999	104	104	5.16	6	9	14	17	27	30	25	13	0	93.142	By MS/MS	1.0931	0.41306	0.94577	0.67265	1.0879	1	1.0158	0.47756	0.92481	0.69612	1.1369	0.93	65	65	65
A0A1U7QCB4;A0A3Q0D0C8;A0A1U7QNQ5	A0A1U7QCB4;A0A3Q0D0C8;A0A1U7QNQ5	3;3;3	3;3;3	3;3;3	0		0		tr|A0A1U7QCB4|A0A1U7QCB4_MESAU SWI/SNF-related matrix-associated actin-dependent regulator of chromatin subfamily E member 1 isoform X3 OS=Mesocricetus auratus OX=10036 GN=Smarce1 PE=4 SV=1;tr|A0A3Q0D0C8|A0A3Q0D0C8_MESAU SWI/SNF-related matrix-associated a	3	3	3	3	3	3	3	9.6	9.6	9.6	42.855	376	376;393;411	2.33	2	2		2					0	10.92	By MS/MS	1.43	0.27858	0.77618	0.92057	1.0633	1	1.329	0.37151	0.75936	0.90832	1.0809	0.92444	3	3	3
A0A1U7QCC1	A0A1U7QCC1	3	3	3	0		0		tr|A0A1U7QCC1|A0A1U7QCC1_MESAU keratin, type I cytoskeletal 23 OS=Mesocricetus auratus OX=10036 GN=Krt23 PE=3 SV=1	1	3	3	3	3	3	3	10.2	10.2	10.2	47.885	422	422	2	2	2	2						0	7.301	By MS/MS	1.0526	0.39601	0.90712	0.53696	0.98608	1	0.97829	0.45734	0.88357	0.57059	1.0347	0.92575	2	2	2
A0A1U7QCC8	A0A1U7QCC8	2	2	1	0		0		tr|A0A1U7QCC8|A0A1U7QCC8_MESAU dynein heavy chain 8, axonemal OS=Mesocricetus auratus OX=10036 GN=Dnah8 PE=3 SV=2	1	2	2	1	2	2	1	0.3	0.3	0.2	542.22	4735	4735	2.5		4	4						0.006587	2.0395	By MS/MS	1.6417	0.28038	0.98352	0.78953	0.77971	1	1.5257	0.39179	0.94962	0.80396	0.84783	0.92442	10	10	10
A0A1U8CL91;A0A1U7QCD2	A0A1U8CL91;A0A1U7QCD2	1;1	1;1	1;1	0		0		tr|A0A1U8CL91|A0A1U8CL91_MESAU Component of oligomeric Golgi complex 2 OS=Mesocricetus auratus OX=10036 GN=Cog2 PE=3 SV=1;tr|A0A1U7QCD2|A0A1U7QCD2_MESAU Component of oligomeric Golgi complex 2 OS=Mesocricetus auratus OX=10036 GN=Cog2 PE=3 SV=1	2	1	1	1	1	1	1	2.3	2.3	2.3	72.694	650	650;730	7							4		0.0012837	2.7713	By MS/MS	0	0	0	0	0	0	0	0	0	0	0	0	0	0	0
A0A1U7QCD3	A0A1U7QCD3	2	2	2	0		0		tr|A0A1U7QCD3|A0A1U7QCD3_MESAU pituitary tumor-transforming gene 1 protein-interacting protein OS=Mesocricetus auratus OX=10036 GN=Pttg1ip PE=4 SV=2	1	2	2	2	2	2	2	8.6	8.6	8.6	19.976	175	175	1.67	2		1						0.0017632	2.4757	By MS/MS	1.2621	0.32142	1.0962	0.75386	1.0005	1	1.1729	0.40538	1.0588	0.77996	1.059	0.92929	2	2	2
A0A1U7QCG8	A0A1U7QCG8	3	3	3	0		0		tr|A0A1U7QCG8|A0A1U7QCG8_MESAU Vacuolar protein sorting-associated protein 18 homolog OS=Mesocricetus auratus OX=10036 GN=Vps18 PE=3 SV=1	1	3	3	3	3	3	3	4.5	4.5	4.5	110.12	973	973	4.18	4	1				2	4		0	15.022	By MS/MS	1.0528	0.3838	0.73257	0.64657	0.8707	1	0.97848	0.44921	0.71449	0.65115	0.93368	0.92524	7	7	7
A0A1U7QCH0	A0A1U7QCH0	3	3	3	0		0		tr|A0A1U7QCH0|A0A1U7QCH0_MESAU Component of oligomeric Golgi complex 3 OS=Mesocricetus auratus OX=10036 GN=Cog3 PE=3 SV=1	1	3	3	3	3	3	3	5.8	5.8	5.8	93.964	828	828	4.8	1	2			1	4	2		0	18.491	By MS/MS	1.1125	0.46576	0.64741	0.64942	0.94074	1	1.0339	0.52275	0.64706	0.65971	0.9975	0.92629	4	4	4
A0A1U7QCH5	A0A1U7QCH5	3	3	3	0		0		tr|A0A1U7QCH5|A0A1U7QCH5_MESAU vesicle-associated membrane protein 8 OS=Mesocricetus auratus OX=10036 GN=Vamp8 PE=3 SV=1	1	3	3	3	3	3	3	29.7	29.7	29.7	11.425	101	101	2.58	2	3	5	2					0	12.682	By MS/MS	1.1645	0.42086	0.98922	0.67344	1.0337	1	1.0823	0.47406	0.96285	0.6683	1.0884	0.92951	6	6	6
A0A1U7QCI3	A0A1U7QCI3	4	4	4	0		0		tr|A0A1U7QCI3|A0A1U7QCI3_MESAU Signal recognition particle 14 kDa protein OS=Mesocricetus auratus OX=10036 GN=Srp14 PE=3 SV=1	1	4	4	4	4	4	4	40	40	40	12.592	110	110	5.48		1		4	8	4	4	2	0	82.277	By MS/MS	1.2223	0.3271	0.8476	0.69561	0.92829	1	1.136	0.41121	0.82259	0.71288	0.98355	0.9291	9	9	9
A0A1U7QCI6	A0A1U7QCI6	2	2	2	0		0		tr|A0A1U7QCI6|A0A1U7QCI6_MESAU Vacuolar protein sorting-associated protein 11 homolog OS=Mesocricetus auratus OX=10036 GN=Vps11 PE=3 SV=1	1	2	2	2	2	2	2	2.3	2.3	2.3	107.76	941	941	1.8	2	2	1						0	7.5813	By MS/MS	1.0989	0.31798	1.0382	0.77193	0.89776	1	1.0213	0.38978	1.0046	0.79042	0.96304	0.92704	2	2	2
A0A1U7QCJ6;A0A1U7RAC6	A0A1U7QCJ6;A0A1U7RAC6	7;5	7;5	7;5	0		0		tr|A0A1U7QCJ6|A0A1U7QCJ6_MESAU 40S ribosomal protein S25 OS=Mesocricetus auratus OX=10036 GN=Rps25 PE=3 SV=1;tr|A0A1U7RAC6|A0A1U7RAC6_MESAU 40S ribosomal protein S25 OS=Mesocricetus auratus OX=10036 GN=LOC101844694 PE=3 SV=1	2	7	7	7	7	7	7	44.8	44.8	44.8	13.767	125	125;125	5.57	2	1	3	5	7	15	13	3	0	19.937	By MS/MS	1.301	0.29745	0.90812	0.71119	0.8593	1	1.2091	0.38698	0.88104	0.72675	0.92368	0.92518	50	50	50
A0A1U7QCK1	A0A1U7QCK1	9	9	9	0		0		tr|A0A1U7QCK1|A0A1U7QCK1_MESAU RNA helicase OS=Mesocricetus auratus OX=10036 GN=Ddx6 PE=3 SV=1	1	9	9	9	9	9	9	25.3	25.3	25.3	54.353	483	483	4.38		6	7	3			4	4	0	23.319	By MS/MS	1.2054	0.42799	0.94958	0.69019	1.0115	1	1.1203	0.51476	0.92258	0.70539	1.0688	0.92938	8	8	8
A0A1U8C184;A0A1U8BY30;A0A1U8C8K7;A0A1U7QCK3	A0A1U8C184;A0A1U8BY30;A0A1U8C8K7;A0A1U7QCK3	2;2;2;2	2;2;2;2	2;2;2;2	0		0		tr|A0A1U8C184|A0A1U8C184_MESAU Glutamine-dependent NAD(+) synthetase OS=Mesocricetus auratus OX=10036 GN=Nadsyn1 PE=3 SV=1;tr|A0A1U8BY30|A0A1U8BY30_MESAU Glutamine-dependent NAD(+) synthetase OS=Mesocricetus auratus OX=10036 GN=Nadsyn1 PE=3 SV=2;tr|A0A1U8C	4	2	2	2	2	2	2	4.4	4.4	4.4	66.342	595	595;607;707;744	4.5			2	1	1	2			0.00029674	5.8868	By MS/MS	0.56815	0.0030734	0.07017	0.70654	0.14773	1	0.52802	0.044047	0.076152	0.65748	0.25222	0.90768	6	5	6
A0A1U7QCK4	A0A1U7QCK4	11	11	11	0		0		tr|A0A1U7QCK4|A0A1U7QCK4_MESAU Tryptophan 2,3-dioxygenase OS=Mesocricetus auratus OX=10036 GN=Tdo2 PE=3 SV=1	1	11	11	11	11	11	11	32.2	32.2	32.2	48.137	407	407	4.57	6	3	4	5	3	6	6	4	0	89.227	By MS/MS	1.1278	0.48451	0.93565	0.59336	1.2201	1	1.0481	0.54342	0.91682	0.62963	1.2556	0.93151	16	18	18
A0A1U7QCK5;A0A1U7QCT7	A0A1U7QCK5	6;1	6;1	6;1	0		0		tr|A0A1U7QCK5|A0A1U7QCK5_MESAU ATP synthase subunit OS=Mesocricetus auratus OX=10036 GN=Atp5l PE=3 SV=1	2	6	6	6	6	6	6	60.2	60.2	60.2	11.425	103	103;103	5.29	2	2	2				2	6	0	81.823	By MS/MS	1.0222	0.57147	1.1669	0.50652	1.2345	1	0.94998	0.62689	1.1518	0.56826	1.2621	0.9319	9	9	8
A0A1U7QCL5;CON__P02676	A0A1U7QCL5	26;4	26;4	26;4	0		0		tr|A0A1U7QCL5|A0A1U7QCL5_MESAU Fibrinogen beta chain OS=Mesocricetus auratus OX=10036 GN=Fgb PE=4 SV=1	2	26	26	26	26	26	26	66.2	66.2	66.2	54.44	479	479;495	4.18	20	34	36	52	40	31	22	10	0	323.31	By MS/MS	1.3327	0.35843	0.9053	0.76128	0.95308	1	1.2385	0.43961	0.88603	0.77416	1.0129	0.92823	63	65	65
A0A1U7QCL6	A0A1U7QCL6	3	3	3	0		0		tr|A0A1U7QCL6|A0A1U7QCL6_MESAU charged multivesicular body protein 7 OS=Mesocricetus auratus OX=10036 GN=Chmp7 PE=3 SV=1	1	3	3	3	3	3	3	10.2	10.2	10.2	50.52	450	450	1.33	4	2							0	15.664	By MS/MS	1.5429	0.24667	0.82193	0.76285	0.73407	1	1.4339	0.34166	0.79738	0.76609	0.80817	0.92405	3	3	3
A0A1U7QCL8	A0A1U7QCL8	8	8	8	0		0		tr|A0A1U7QCL8|A0A1U7QCL8_MESAU zinc finger protein ZPR1 OS=Mesocricetus auratus OX=10036 GN=Zpr1 PE=3 SV=1	1	8	8	8	8	8	8	17.9	17.9	17.9	50.802	459	459	4.66	3	4	2	4	4	5	4	3	0	49.451	By MS/MS	1.2068	0.44577	0.95447	0.68211	1.0592	1	1.1215	0.51762	0.93273	0.70999	1.1115	0.92953	20	20	20
A0A1U7QCM6;A0A1U7QP27	A0A1U7QCM6;A0A1U7QP27	3;3	3;3	3;3	0		0		tr|A0A1U7QCM6|A0A1U7QCM6_MESAU core-binding factor subunit beta isoform X2 OS=Mesocricetus auratus OX=10036 GN=Cbfb PE=3 SV=1;tr|A0A1U7QP27|A0A1U7QP27_MESAU core-binding factor subunit beta isoform X1 OS=Mesocricetus auratus OX=10036 GN=Cbfb PE=3 SV=1	2	3	3	3	3	3	3	17	17	17	21.547	182	182;187	1.67	5	2	2						0	9.7345	By MS/MS	1.2647	0.46573	0.78915	0.67848	0.94454	1	1.1754	0.53507	0.79779	0.68801	1.0084	0.92855	6	6	6
A0A1U7QCM7	A0A1U7QCM7	8	8	8	0		0		tr|A0A1U7QCM7|A0A1U7QCM7_MESAU Gamma-butyrobetaine hydroxylase OS=Mesocricetus auratus OX=10036 GN=Bbox1 PE=3 SV=1	1	8	8	8	8	8	8	20.2	20.2	20.2	44.819	387	387	3.55	5	7	6	4	3	2	2	2	0	35.819	By MS/MS	0.97334	0.41121	0.92504	0.60036	1.098	1	0.90459	0.47968	0.89849	0.64184	1.1482	0.9302	24	25	25
A0A1U7QCN3;A0A3Q0CP54	A0A1U7QCN3;A0A3Q0CP54	7;6	7;6	7;6	0		0		tr|A0A1U7QCN3|A0A1U7QCN3_MESAU beta,beta-carotene 9,10-oxygenase isoform X1 OS=Mesocricetus auratus OX=10036 GN=Bco2 PE=3 SV=1;tr|A0A3Q0CP54|A0A3Q0CP54_MESAU beta,beta-carotene 9,10-oxygenase isoform X2 OS=Mesocricetus auratus OX=10036 GN=Bco2 PE=3 SV=	2	7	7	7	7	7	7	21.1	21.1	21.1	60.298	532	532;493	5.23		2		5	6	4	3	2	0	67.674	By MS/MS	1.0594	0.49919	0.93784	0.65317	1.2015	1	0.98454	0.55453	0.92105	0.6868	1.2411	0.93341	4	4	6
A0A1U7QCQ5	A0A1U7QCQ5	14	12	12	0		0		tr|A0A1U7QCQ5|A0A1U7QCQ5_MESAU cAMP-dependent protein kinase type II-beta regulatory subunit OS=Mesocricetus auratus OX=10036 GN=Prkar2b PE=3 SV=1	1	14	12	12	14	12	12	46	39	39	46	413	413	5.03	6	1			6	10	6	2	0	141.93	By MS/MS	1.3408	0.34131	0.86296	0.79941	0.92421	1	1.2461	0.41786	0.84619	0.81538	0.98339	0.92647	8	8	8
A0A1U7QCR1	A0A1U7QCR1	2	2	2	0		0		tr|A0A1U7QCR1|A0A1U7QCR1_MESAU dnaJ homolog subfamily A member 4 OS=Mesocricetus auratus OX=10036 GN=Dnaja4 PE=3 SV=1	1	2	2	2	2	2	2	5.4	5.4	5.4	64.163	576	576	3.2		2	2			1			0.0037276	2.2668	By MS/MS	0	0	0	0	0	0	0	0	0	0	0	0	0	0	0
A0A1U7QCR4	A0A1U7QCR4	12	12	12	0		0		tr|A0A1U7QCR4|A0A1U7QCR4_MESAU Structural maintenance of chromosomes protein OS=Mesocricetus auratus OX=10036 GN=Smc3 PE=3 SV=1	1	12	12	12	12	12	12	12.1	12.1	12.1	141.54	1217	1217	2.27	7	11	4	2	2				0	52.954	By MS/MS	1.2949	0.31065	0.85146	0.77624	0.84123	1	1.2034	0.39506	0.82869	0.77721	0.91179	0.92478	8	8	8
A0A1U8BVE3;A0A1U8C623;A0A1U7QCR9;A0A3Q0CZ40;A0A1U7Q3E2	A0A1U8BVE3;A0A1U8C623;A0A1U7QCR9;A0A3Q0CZ40	20;20;20;17;1	20;20;20;17;1	20;20;20;17;1	0		0		tr|A0A1U8BVE3|A0A1U8BVE3_MESAU xaa-Pro aminopeptidase 1 isoform X3 OS=Mesocricetus auratus OX=10036 GN=Xpnpep1 PE=3 SV=1;tr|A0A1U8C623|A0A1U8C623_MESAU xaa-Pro aminopeptidase 1 isoform X2 OS=Mesocricetus auratus OX=10036 GN=Xpnpep1 PE=3 SV=1;tr|A0A1U7QCR9|	5	20	20	20	20	20	20	40	40	40	69.763	623	623;628;666;492;2219	4.99	4	11	10	10	12	19	13	11	0	150.27	By MS/MS	1.2185	0.36233	0.94901	0.7188	0.95422	1	1.1324	0.43448	0.91972	0.73893	1.0162	0.92828	30	30	30
A0A1U7QCS2;A0A3Q0CHE4	A0A1U7QCS2;A0A3Q0CHE4	6;4	6;4	6;4	0		0		tr|A0A1U7QCS2|A0A1U7QCS2_MESAU Protein FAM136A OS=Mesocricetus auratus OX=10036 GN=Fam136a PE=3 SV=1;tr|A0A3Q0CHE4|A0A3Q0CHE4_MESAU Protein FAM136A OS=Mesocricetus auratus OX=10036 GN=LOC110339986 PE=3 SV=1	2	6	6	6	6	6	6	35.5	35.5	35.5	15.652	138	138;78	4.03	3	1	7	8	4	3	3		0	10.64	By MS/MS	1.254	0.49334	1.03	0.67562	1.1147	1	1.1654	0.55895	1.0054	0.70877	1.1623	0.93075	14	14	14
A0A1U7QCS4	A0A1U7QCS4	8	8	8	0		0		tr|A0A1U7QCS4|A0A1U7QCS4_MESAU Alpha-mannosidase OS=Mesocricetus auratus OX=10036 GN=Man2c1 PE=3 SV=1	1	8	8	8	8	8	8	12.1	12.1	12.1	118.6	1066	1066	5.7		1	2	4	3	3	6	4	0	38.134	By MS/MS	1.1427	0.40246	1.0546	0.68291	1.0514	1	1.062	0.47665	1.0257	0.71681	1.1037	0.92951	4	4	4
A0A1U7QCT0	A0A1U7QCT0	4	4	4	0		0		tr|A0A1U7QCT0|A0A1U7QCT0_MESAU V-type proton ATPase subunit OS=Mesocricetus auratus OX=10036 GN=Atp6v0d1 PE=3 SV=1	1	4	4	4	4	4	4	14.2	14.2	14.2	40.329	351	351	4.67	2	2		2	1	5	3		0	64.26	By MS/MS	1.2262	0.28963	0.98479	0.68864	0.80209	1	1.1396	0.37299	0.95145	0.70808	0.86865	0.92347	6	6	6
A0A1U8C4M8;A0A1U7QCT5;A0A1U8CCQ0	A0A1U8C4M8;A0A1U7QCT5;A0A1U8CCQ0	1;1;1	1;1;1	1;1;1	0		0		tr|A0A1U8C4M8|A0A1U8C4M8_MESAU transcriptional repressor CTCF isoform X3 OS=Mesocricetus auratus OX=10036 GN=Ctcf PE=4 SV=1;tr|A0A1U7QCT5|A0A1U7QCT5_MESAU transcriptional repressor CTCF isoform X2 OS=Mesocricetus auratus OX=10036 GN=Ctcf PE=4 SV=1;tr|A0A1U	3	1	1	1	1	1	1	2.5	2.5	2.5	83.195	730	730;731;732	2		2							0.0010526	3.2317	By MS/MS	0	0	0	0	0	0	0	0	0	0	0	0	0	0	0
A0A1U7QCU0	A0A1U7QCU0	5	5	5	0		0		tr|A0A1U7QCU0|A0A1U7QCU0_MESAU nuclear transport factor 2 OS=Mesocricetus auratus OX=10036 GN=Nutf2 PE=4 SV=1	1	5	5	5	5	5	5	69.3	69.3	69.3	14.478	127	127	6.31				2	5	10	11	4	0	82.309	By MS/MS	1.2121	0.43204	0.85978	0.70614	1.0692	1	1.1265	0.50299	0.84362	0.72726	1.1225	0.93059	10	10	10
A0A1U7QCU5;A0A3Q0D8M1;A0A1U7RGR0	A0A1U7QCU5	10;3;1	10;3;1	10;3;1	0		0		tr|A0A1U7QCU5|A0A1U7QCU5_MESAU protein transport protein Sec61 subunit alpha OS=Mesocricetus auratus OX=10036 GN=Sec61a1 PE=3 SV=1	3	10	10	10	10	10	10	31.3	31.3	31.3	52.264	476	476;476;271	4.74	1	7	10	16	12	6	4	10	0	146.5	By MS/MS	1.3037	0.27945	0.99036	0.73537	0.80188	1	1.2117	0.37682	0.96516	0.74376	0.87225	0.92466	40	40	40
A0A1U7QCV1	A0A1U7QCV1	6	6	6	0		0		tr|A0A1U7QCV1|A0A1U7QCV1_MESAU RBR-type E3 ubiquitin transferase OS=Mesocricetus auratus OX=10036 GN=Arih1 PE=4 SV=1	1	6	6	6	6	6	6	11.9	11.9	11.9	64.016	555	555	4.24	2	2	3	2	3	2	2	1	0	10.958	By MS/MS	1.3506	0.29262	0.92946	0.68515	0.8326	1	1.2552	0.39211	0.90056	0.69683	0.90487	0.92494	6	6	6
A0A1U7QCV2	A0A1U7QCV2	25	25	25	0		0		tr|A0A1U7QCV2|A0A1U7QCV2_MESAU 26S protease regulatory subunit 6A OS=Mesocricetus auratus OX=10036 GN=Psmc3 PE=3 SV=1	1	25	25	25	25	25	25	73.5	73.5	73.5	49.548	442	442	4.68	2	28	24	23	23	28	26	10	0	323.31	By MS/MS	1.1657	0.42729	0.94404	0.66182	1.1137	1	1.0834	0.50017	0.91523	0.69431	1.1623	0.93029	72	72	72
A0A1U7QCW2;A0A3Q0D463	A0A1U7QCW2	6;1	6;1	6;1	0		0		tr|A0A1U7QCW2|A0A1U7QCW2_MESAU mitochondrial carrier homolog 2 isoform X1 OS=Mesocricetus auratus OX=10036 GN=Mtch2 PE=3 SV=1	2	6	6	6	6	6	6	30	30	30	33.348	303	303;176	5.81	2	2	1	4		2	6	9	0	52.063	By MS/MS	1.0171	0.44137	0.79645	0.60087	1.2253	1	0.94521	0.48827	0.78426	0.62975	1.2618	0.93135	12	12	12
A0A1U7QCX1	A0A1U7QCX1	7	6	6	0		0		tr|A0A1U7QCX1|A0A1U7QCX1_MESAU membrane-associated progesterone receptor component 2 OS=Mesocricetus auratus OX=10036 GN=Pgrmc2 PE=4 SV=1	1	7	6	6	7	6	6	37.3	37.3	37.3	23.445	220	220	4.04	1	4	6	5	2	1	2	2	0	104.4	By MS/MS	1.0634	0.41594	0.98238	0.55985	1.1817	1	0.98827	0.46874	0.95936	0.59998	1.2204	0.93088	10	10	10
A0A1U8CCB4;A0A1U7QCX3	A0A1U8CCB4;A0A1U7QCX3	7;7	7;7	7;7	0		0		tr|A0A1U8CCB4|A0A1U8CCB4_MESAU ADP-ribose pyrophosphatase, mitochondrial isoform X2 OS=Mesocricetus auratus OX=10036 GN=Nudt9 PE=4 SV=1;tr|A0A1U7QCX3|A0A1U7QCX3_MESAU ADP-ribose pyrophosphatase, mitochondrial isoform X1 OS=Mesocricetus auratus OX=10036 GN=	2	7	7	7	7	7	7	30	30	30	33.504	300	300;350	4.68		4	4	4	2	2	3	3	0	28.365	By MS/MS	1.4585	0.27464	1.0202	0.80497	0.85482	1	1.3555	0.37875	0.98359	0.81954	0.92358	0.9263	7	7	7
A0A1U7QCY5	A0A1U7QCY5	30	30	30	0		0		tr|A0A1U7QCY5|A0A1U7QCY5_MESAU Aspartate aminotransferase OS=Mesocricetus auratus OX=10036 GN=Got1 PE=3 SV=1	1	30	30	30	30	30	30	79.7	79.7	79.7	46.233	413	413	5.21	14	27	30	48	50	50	63	46	0	323.31	By MS/MS	1.157	0.41795	0.9058	0.69984	1.0735	1	1.0753	0.48764	0.88769	0.7207	1.1261	0.93023	242	242	242
A0A1U7QCY6	A0A1U7QCY6	22	22	22	0		0		tr|A0A1U7QCY6|A0A1U7QCY6_MESAU acyl-CoA dehydrogenase family member 9, mitochondrial OS=Mesocricetus auratus OX=10036 GN=Acad9 PE=3 SV=1	1	22	22	22	22	22	22	40.9	40.9	40.9	68.872	628	628	4.65	1	13	13	24	14	13	11	8	0	103.09	By MS/MS	1.1167	0.43113	0.9185	0.64863	1.0912	1	1.0378	0.50045	0.89887	0.67156	1.1363	0.93013	57	57	57
A0A1U7QCY9	A0A1U7QCY9	5	5	5	0		0		tr|A0A1U7QCY9|A0A1U7QCY9_MESAU DNA replication licensing factor MCM2 OS=Mesocricetus auratus OX=10036 GN=Mcm2 PE=3 SV=1	1	5	5	5	5	5	5	8.2	8.2	8.2	102.06	904	904	1.91	4	4	3						0	27.964	By MS/MS	1.207	0.32352	0.89384	0.75041	0.9432	1	1.1217	0.40042	0.86961	0.76492	1.0048	0.92784	5	5	5
A0A1U7QCZ6	A0A1U7QCZ6	1	1	1	0		0		tr|A0A1U7QCZ6|A0A1U7QCZ6_MESAU glycerol-3-phosphate acyltransferase 3 OS=Mesocricetus auratus OX=10036 GN=Gpat3 PE=3 SV=2	1	1	1	1	1	1	1	3	3	3	48.966	438	438	2		1							0.0012963	2.9238	By MS/MS	0	0	0	0	0	0	0	0	0	0	0	0	0	0	0
A0A1U7QD10	A0A1U7QD10	7	7	7	0		0		tr|A0A1U7QD10|A0A1U7QD10_MESAU 60S ribosomal protein L17 OS=Mesocricetus auratus OX=10036 GN=LOC101829440 PE=3 SV=1	1	7	7	7	7	7	7	40.2	40.2	40.2	21.397	184	184	4.28	5	11	8	12	11	11	5	4	0	55.726	By MS/MS	1.3476	0.28823	0.91676	0.6983	0.74896	1	1.2525	0.38453	0.88288	0.70998	0.82349	0.92276	43	43	43
A0A1U7QD11	A0A1U7QD11	2	2	2	0		0		tr|A0A1U7QD11|A0A1U7QD11_MESAU laminin subunit gamma-1 OS=Mesocricetus auratus OX=10036 GN=Lamc1 PE=4 SV=1	1	2	2	2	2	2	2	1.2	1.2	1.2	177.26	1607	1607	1	3								0.0032362	2.3046	By MS/MS	1.2744	0.15556	0.51535	0.95138	0.55029	1	1.1844	0.24284	0.50742	0.91844	0.64416	0.92116	1	1	1
A0A1U7QD14;A0A1U8BTC5;A0A1U8BTC8	A0A1U7QD14;A0A1U8BTC5;A0A1U8BTC8	4;4;3	4;4;3	4;4;3	0		0		tr|A0A1U7QD14|A0A1U7QD14_MESAU MMS19 nucleotide excision repair protein OS=Mesocricetus auratus OX=10036 GN=Mms19 PE=3 SV=1;tr|A0A1U8BTC5|A0A1U8BTC5_MESAU MMS19 nucleotide excision repair protein OS=Mesocricetus auratus OX=10036 GN=Mms19 PE=3 SV=1;tr|A0A1U	3	4	4	4	4	4	4	5	5	5	113.45	1031	1031;1030;877	3.43		2	6	4	2				0	15.362	By MS/MS	1.3347	0.43251	1.1027	0.75435	1.1589	1	1.2404	0.51471	1.0745	0.78711	1.2087	0.93324	7	7	7
A0A1U7QD15	A0A1U7QD15	2	2	2	0		0		tr|A0A1U7QD15|A0A1U7QD15_MESAU Immediate early response 3-interacting protein 1 OS=Mesocricetus auratus OX=10036 GN=Ier3ip1 PE=3 SV=1	1	2	2	2	2	2	2	54.9	54.9	54.9	8.9987	82	82	5.2				2	2			1	0	15.164	By MS/MS	0	0	0	0	0	0	0	0	0	0	0	0	0	0	0
A0A1U7QD35	A0A1U7QD35	12	12	10	0		0		tr|A0A1U7QD35|A0A1U7QD35_MESAU UV excision repair protein RAD23 OS=Mesocricetus auratus OX=10036 GN=Rad23b PE=3 SV=1	1	12	12	10	12	12	10	31.6	31.6	27.5	43.265	415	415	4.36	3	15	15	17	15	10	12	4	0	86.808	By MS/MS	1.1904	0.42915	0.90206	0.66472	1.1129	1	1.1064	0.51131	0.8834	0.68746	1.16	0.93056	61	61	61
A0A1U7QD37	A0A1U7QD37	8	8	8	0		0		tr|A0A1U7QD37|A0A1U7QD37_MESAU Retinol-binding protein OS=Mesocricetus auratus OX=10036 GN=Rbp4 PE=3 SV=1	1	8	8	8	8	8	8	54.7	54.7	54.7	23.262	201	201	4.81	4	4	1	7	3	2	4	7	0	42.267	By MS/MS	1.2299	0.38694	0.77078	0.77549	1.0144	1	1.1431	0.4546	0.7545	0.77022	1.0686	0.92858	21	21	21
A0A1U7QD38;A0A1U8BZ68	A0A1U7QD38;A0A1U8BZ68	10;7	10;7	10;7	0		0		tr|A0A1U7QD38|A0A1U7QD38_MESAU tether containing UBX domain for GLUT4 isoform X1 OS=Mesocricetus auratus OX=10036 GN=Aspscr1 PE=4 SV=1;tr|A0A1U8BZ68|A0A1U8BZ68_MESAU tether containing UBX domain for GLUT4 isoform X2 OS=Mesocricetus auratus OX=10036 GN=Asps	2	10	10	10	10	10	10	24.9	24.9	24.9	59.74	550	550;473	5.19		3	4	7	5	8	7	3	0	110.12	By MS/MS	1.1594	0.36814	0.88088	0.70171	0.94613	1	1.0775	0.42808	0.86152	0.72017	1.0055	0.92728	16	16	16
A0A1U8BRZ4;A0A1U7QD42;A0A1U7QNJ0;A0A1U8BNB4	A0A1U8BRZ4;A0A1U7QD42;A0A1U7QNJ0;A0A1U8BNB4	16;16;16;15	16;16;16;15	16;16;16;15	0		0		tr|A0A1U8BRZ4|A0A1U8BRZ4_MESAU CTP:phosphoethanolamine cytidylyltransferase OS=Mesocricetus auratus OX=10036 GN=Pcyt2 PE=3 SV=1;tr|A0A1U7QD42|A0A1U7QD42_MESAU CTP:phosphoethanolamine cytidylyltransferase OS=Mesocricetus auratus OX=10036 GN=Pcyt2 PE=3 SV=1;	4	16	16	16	16	16	16	45.2	45.2	45.2	41.852	372	372;386;404;367	4.03	10	14	10	10	7	10	9	4	0	208.21	By MS/MS	1.0453	0.46672	0.95585	0.60067	1.2299	1	0.97142	0.52177	0.93327	0.64187	1.2717	0.93277	40	40	40
A0A3Q0CS76;A0A3Q0CS88;A0A1U7QNN9;A0A1U8BRD7;A0A1U8BR10;A0A1U7QD44;A0A1U8BUJ3;A0A1U8C2H6;A0A3Q0CLV7;A0A3Q0CSG4;A0A3Q0CS73;A0A3Q0CS86	A0A3Q0CS76;A0A3Q0CS88;A0A1U7QNN9;A0A1U8BRD7;A0A1U8BR10;A0A1U7QD44;A0A1U8BUJ3;A0A1U8C2H6;A0A3Q0CLV7;A0A3Q0CSG4;A0A3Q0CS73;A0A3Q0CS86	9;9;9;9;9;9;9;9;9;9;9;9	1;1;1;1;1;1;1;1;1;1;1;1	1;1;1;1;1;1;1;1;1;1;1;1	0		0		tr|A0A3Q0CS76|A0A3Q0CS76_MESAU Dynamin GTPase OS=Mesocricetus auratus OX=10036 GN=Dnm3 PE=3 SV=1;tr|A0A3Q0CS88|A0A3Q0CS88_MESAU Dynamin GTPase OS=Mesocricetus auratus OX=10036 GN=Dnm3 PE=3 SV=1;tr|A0A1U7QNN9|A0A1U7QNN9_MESAU Dynamin GTPase OS=Mesocricetus	12	9	1	1	9	1	1	13.5	1.7	1.7	75.631	666	666;670;859;862;862;863;869;873;924;928;934;938	6.67						1	2		0.0025056	2.3969	By MS/MS	1.0869	0.46718	0.92129	0.73416	1.1117	1	1.0101	0.52636	0.90468	0.75674	1.163	0.93173	1	1	1
A0A1U8C2F7;A0A1U7QD47;A0A3Q0CLW4;A0A1U8BRB4;A0A3Q0CU00;A0A3Q0CSH3;A0A1U8BQY1;A0A3Q0CS81;A0A1U8BUG5;A0A3Q0CS92;A0A3Q0CLV9;A0A3Q0CTZ7	A0A1U8C2F7;A0A1U7QD47;A0A3Q0CLW4;A0A1U8BRB4;A0A3Q0CU00;A0A3Q0CSH3;A0A1U8BQY1;A0A3Q0CS81;A0A1U8BUG5;A0A3Q0CS92;A0A3Q0CLV9;A0A3Q0CTZ7	2;2;2;2;2;2;2;2;2;2;2;2	2;2;2;2;2;2;2;2;2;2;2;2	2;2;2;2;2;2;2;2;2;2;2;2	0		0		tr|A0A1U8C2F7|A0A1U8C2F7_MESAU protein PRRC2C isoform X12 OS=Mesocricetus auratus OX=10036 GN=Prrc2c PE=4 SV=1;tr|A0A1U7QD47|A0A1U7QD47_MESAU protein PRRC2C isoform X11 OS=Mesocricetus auratus OX=10036 GN=Prrc2c PE=4 SV=1;tr|A0A3Q0CLW4|A0A3Q0CLW4_MESAU pro	12	2	2	2	2	2	2	0.7	0.7	0.7	300.46	2742	2742;2779;2786;2821;2824;2831;2858;2860;2860;2863;2863;2865	1	4								0.0002867	4.9186	By MS/MS	1.3146	0.2728	0.83113	0.82249	0.91735	1	1.2217	0.35993	0.81237	0.82783	0.98403	0.92826	3	3	3
A0A1U8BZW3;A0A1U7QD53	A0A1U8BZW3;A0A1U7QD53	17;17	17;17	17;17	0		0		tr|A0A1U8BZW3|A0A1U8BZW3_MESAU nuclear protein localization protein 4 homolog isoform X2 OS=Mesocricetus auratus OX=10036 GN=Nploc4 PE=3 SV=1;tr|A0A1U7QD53|A0A1U7QD53_MESAU nuclear protein localization protein 4 homolog isoform X1 OS=Mesocricetus auratus O	2	17	17	17	17	17	17	35.2	35.2	35.2	63.325	563	563;608	4.01	3	8	19	13	10	10	5		0	76.61	By MS/MS	1.1942	0.36354	0.89634	0.68016	0.99182	1	1.1098	0.43455	0.87595	0.69324	1.0469	0.92823	33	34	32
A0A1U7QD65	A0A1U7QD65	3	3	3	0		0		tr|A0A1U7QD65|A0A1U7QD65_MESAU 2,3-bisphosphoglycerate 3-phosphatase OS=Mesocricetus auratus OX=10036 GN=Minpp1 PE=3 SV=1	1	3	3	3	3	3	3	9.6	9.6	9.6	54.424	481	481	5.86				2	1	2		2	0	16.54	By MS/MS	1.2443	0.38702	0.71759	0.78572	0.97675	1	1.1564	0.45965	0.70955	0.78974	1.0382	0.92918	2	2	2
A0A1U7QD73	A0A1U7QD73	1	1	1	0		0		tr|A0A1U7QD73|A0A1U7QD73_MESAU E3 SUMO-protein ligase CBX4 OS=Mesocricetus auratus OX=10036 GN=Cbx4 PE=4 SV=1	1	1	1	1	1	1	1	1.2	1.2	1.2	61.806	568	568	6.78					1	3	2	3	1	-2	By MS/MS	0.71936	0.14108	0.3794	0.55595	0.59355	1	0.66855	0.19268	0.37526	0.54957	0.66532	0.9164	8	8	8
A0A1U7QD74	A0A1U7QD74	10	10	9	0		0		tr|A0A1U7QD74|A0A1U7QD74_MESAU F-actin-capping protein subunit alpha OS=Mesocricetus auratus OX=10036 GN=Capza1 PE=3 SV=1	1	10	10	9	10	10	9	55.2	55.2	49.3	32.923	286	286	4.28	6	6	5	5	11	8	3	3	0	249.48	By MS/MS	1.1965	0.33171	0.89727	0.73846	0.99461	1	1.112	0.40481	0.86934	0.75303	1.0513	0.92874	16	16	16
A0A1U7QD82	A0A1U7QD82	12	12	12	0		0		tr|A0A1U7QD82|A0A1U7QD82_MESAU ATP synthase subunit b OS=Mesocricetus auratus OX=10036 GN=Atp5f1 PE=3 SV=1	1	12	12	12	12	12	12	48.8	48.8	48.8	28.922	256	256	4.61	1	12	19	20	17	10	11	9	0	47.658	By MS/MS	0.99118	0.49512	1.0125	0.57608	1.1608	1	0.92117	0.55026	0.98566	0.62347	1.1937	0.93049	70	70	70
A0A1U7QD86	A0A1U7QD86	25	25	25	0		0		tr|A0A1U7QD86|A0A1U7QD86_MESAU 4-trimethylaminobutyraldehyde dehydrogenase OS=Mesocricetus auratus OX=10036 GN=Aldh9a1 PE=3 SV=1	1	25	25	25	25	25	25	67	67	67	56.378	521	521	4.89	4	19	27	19	33	28	21	19	0	323.31	By MS/MS	0.94251	0.49646	1.043	0.53675	1.245	1	0.87594	0.5528	1.0161	0.58664	1.2817	0.93254	84	84	84
A0A1U7QD88	A0A1U7QD88	4	4	4	0		0		tr|A0A1U7QD88|A0A1U7QD88_MESAU bone marrow proteoglycan OS=Mesocricetus auratus OX=10036 GN=Prg2 PE=4 SV=1	1	4	4	4	4	4	4	19.5	19.5	19.5	24.317	221	221	5.5		1	2	2	3	4	4	2	0	35.848	By MS/MS	1.5051	0.22829	0.84948	0.89461	0.65352	1	1.3988	0.3183	0.82301	0.89081	0.73936	0.92304	7	7	7
A0A1U7QD93;A0A1U8C2X0	A0A1U7QD93;A0A1U8C2X0	5;4	5;4	5;4	0		0		tr|A0A1U7QD93|A0A1U7QD93_MESAU ubiquitin/ISG15-conjugating enzyme E2 L6 isoform X2 OS=Mesocricetus auratus OX=10036 GN=Ube2l6 PE=3 SV=1;tr|A0A1U8C2X0|A0A1U8C2X0_MESAU ubiquitin/ISG15-conjugating enzyme E2 L6 isoform X1 OS=Mesocricetus auratus OX=10036 GN=U	2	5	5	5	5	5	5	54.2	54.2	54.2	17.773	153	153;159	5.29		2		4	6	4	3	2	0	60.085	By MS/MS	1.1555	0.30017	0.65602	0.71246	0.93905	1	1.0739	0.34885	0.64939	0.71808	0.99904	0.92525	3	3	3
A0A1U7QNU3;A0A1U7QD94;A0A1U7QRG5;A0A3Q0CSD1	A0A1U7QNU3;A0A1U7QD94;A0A1U7QRG5	11;11;10;1	11;11;10;1	10;10;9;1	0		0		tr|A0A1U7QNU3|A0A1U7QNU3_MESAU UDP-N-acetylhexosamine pyrophosphorylase isoform X2 OS=Mesocricetus auratus OX=10036 GN=Uap1 PE=4 SV=1;tr|A0A1U7QD94|A0A1U7QD94_MESAU UDP-N-acetylhexosamine pyrophosphorylase isoform X1 OS=Mesocricetus auratus OX=10036 GN=Uap	4	11	11	10	11	11	10	28.4	28.4	27.1	58.637	521	521;522;505;3131	4.85		4	6	6	6	3	2	6	0	44.52	By MS/MS	1.2422	0.34353	0.77612	0.74973	0.90669	1	1.1544	0.41693	0.7598	0.75655	0.96898	0.9267	12	12	12
A0A1U7QD98;A0A3Q0D3H8	A0A1U7QD98	4;1	4;1	4;1	0		0		tr|A0A1U7QD98|A0A1U7QD98_MESAU Thioredoxin domain-containing protein 14 OS=Mesocricetus auratus OX=10036 GN=Tmx2 PE=4 SV=1	2	4	4	4	4	4	4	11.1	11.1	11.1	33.787	296	296;231	3.83	1	2	3	2	1	2	1		0	11.931	By MS/MS	1.0835	0.34906	0.79145	0.68996	0.92358	1	1.007	0.41997	0.77228	0.70379	0.98271	0.92628	8	8	8
A0A1U7QDA1;A0A3Q0CJF5	A0A1U7QDA1;A0A3Q0CJF5	7;6	7;6	6;5	0		0		tr|A0A1U7QDA1|A0A1U7QDA1_MESAU phosphoribosyl pyrophosphate synthase-associated protein 1 isoform X1 OS=Mesocricetus auratus OX=10036 GN=Prpsap1 PE=3 SV=1;tr|A0A3Q0CJF5|A0A3Q0CJF5_MESAU phosphoribosyl pyrophosphate synthase-associated protein 1 isoform X2	2	7	7	6	7	7	6	24.4	24.4	22.6	42.506	385	385;282	5.91				1	9	7	1	4	0	27.129	By MS/MS	1.1209	0.42001	0.81566	0.68323	1.0946	1	1.0417	0.48226	0.80197	0.70247	1.1425	0.93023	9	9	9
A0A1U8C582;A0A1U7QDA2;A0A3Q0D3N9	A0A1U8C582;A0A1U7QDA2;A0A3Q0D3N9	12;12;6	12;12;6	12;12;6	0		0		tr|A0A1U8C582|A0A1U8C582_MESAU Adenosylhomocysteinase OS=Mesocricetus auratus OX=10036 GN=Ahcyl1 PE=3 SV=1;tr|A0A1U7QDA2|A0A1U7QDA2_MESAU Adenosylhomocysteinase OS=Mesocricetus auratus OX=10036 GN=Ahcyl1 PE=3 SV=1;tr|A0A3Q0D3N9|A0A3Q0D3N9_MESAU Adenosylhom	3	12	12	12	12	12	12	21.6	21.6	21.6	58.788	529	529;530;610	4.25	2	6	5	8	11	4	2	2	0	38.376	By MS/MS	1.2815	0.41742	1.0129	0.65713	1.0778	1	1.1909	0.49956	0.9904	0.68908	1.124	0.9304	20	20	20
A0A1U7QDA6;A0A1U8BZS6;A0A1U7QNQ0;A0A1U7QL78	A0A1U7QDA6;A0A1U8BZS6;A0A1U7QNQ0;A0A1U7QL78	2;2;2;2	2;2;2;2	2;2;2;2	0		0		tr|A0A1U7QDA6|A0A1U7QDA6_MESAU Exocyst complex component 7 OS=Mesocricetus auratus OX=10036 GN=Exoc7 PE=3 SV=1;tr|A0A1U8BZS6|A0A1U8BZS6_MESAU Exocyst complex component 7 OS=Mesocricetus auratus OX=10036 GN=Exoc7 PE=3 SV=1;tr|A0A1U7QNQ0|A0A1U7QNQ0_MESAU Exo	4	2	2	2	2	2	2	3.1	3.1	3.1	74.814	653	653;666;684;697	1.5	2	2							0.0025019	2.3791	By MS/MS	1.3347	0.3083	0.89683	0.81093	0.89518	1	1.2404	0.39514	0.87204	0.82031	0.96162	0.92727	5	5	5
A0A1U8BZG2;A0A1U7QDB1;A0A1U8BNZ4;A0A1U8C037;A0A3Q0CPW8	A0A1U8BZG2;A0A1U7QDB1;A0A1U8BNZ4;A0A1U8C037;A0A3Q0CPW8	2;2;2;1;1	2;2;2;1;1	2;2;2;1;1	0		0		tr|A0A1U8BZG2|A0A1U8BZG2_MESAU WW domain-binding protein 2 isoform X3 OS=Mesocricetus auratus OX=10036 GN=Wbp2 PE=4 SV=1;tr|A0A1U7QDB1|A0A1U7QDB1_MESAU WW domain-binding protein 2 isoform X2 OS=Mesocricetus auratus OX=10036 GN=Wbp2 PE=4 SV=1;tr|A0A1U8BNZ4|	5	2	2	2	2	2	2	8.3	8.3	8.3	25.793	240	240;261;262;216;217	7.2						1	2	2	0.00027762	4.2309	By MS/MS	1.1486	0.42448	0.84247	0.72067	0.98423	1	1.0675	0.50391	0.82605	0.73581	1.0449	0.92924	3	3	3
A0A1U7QLV2;A0A1U7QDB2;A0A1U8C3M7;A0A1U7QBV3;A0A1U8CBP7;A0A1U7QN71	A0A1U7QLV2;A0A1U7QDB2	16;16;1;1;1;1	16;16;1;1;1;1	16;16;1;1;1;1	0		0		tr|A0A1U7QLV2|A0A1U7QLV2_MESAU AMP deaminase OS=Mesocricetus auratus OX=10036 GN=Ampd2 PE=3 SV=1;tr|A0A1U7QDB2|A0A1U7QDB2_MESAU AMP deaminase OS=Mesocricetus auratus OX=10036 GN=Ampd2 PE=3 SV=1	6	16	16	16	16	16	16	20.6	20.6	20.6	91.889	798	798;824;765;773;774;774	4.27	5	9	6	10	5	4	8	4	0	49.92	By MS/MS	1.1625	0.42107	0.87674	0.65437	1.0663	1	1.0804	0.48084	0.86056	0.68194	1.1169	0.92953	32	32	32
P86886;A0A1U7QDB4	P86886;A0A1U7QDB4	39;39	37;37	21;21	0		0		sp|P86886|AL1A1_MESAU Aldehyde dehydrogenase 1A1 OS=Mesocricetus auratus OX=10036 GN=ALDH1A1 PE=1 SV=2;tr|A0A1U7QDB4|A0A1U7QDB4_MESAU retinal dehydrogenase 1 OS=Mesocricetus auratus OX=10036 GN=LOC101822890 PE=3 SV=1	2	39	37	21	39	37	21	82.8	81	54.9	54.672	501	501;501	4.77	47	186	601	615	361	302	322	329	0	323.31	By MS/MS	0.94132	0.51271	1.0007	0.54525	1.271	1	0.87483	0.56143	0.97881	0.57549	1.3027	0.93211	1152	1148	1160
A0A1U7QDB7;A0A1U8BZV9	A0A1U7QDB7;A0A1U8BZV9	6;6	6;6	6;6	0		0		tr|A0A1U7QDB7|A0A1U7QDB7_MESAU lethal(2) giant larvae protein homolog 2 isoform X2 OS=Mesocricetus auratus OX=10036 GN=Llgl2 PE=3 SV=1;tr|A0A1U8BZV9|A0A1U8BZV9_MESAU lethal(2) giant larvae protein homolog 2 isoform X1 OS=Mesocricetus auratus OX=10036 GN=Ll	2	6	6	6	6	6	6	6.5	6.5	6.5	114.16	1027	1027;1028	4.33		5	2	2	1	1	2	2	0	12.297	By MS/MS	1.2022	0.3551	0.94652	0.67581	0.98771	1	1.1173	0.4347	0.92079	0.70005	1.0461	0.92872	6	6	6
A0A1U7QDD4	A0A1U7QDD4	5	5	5	0		0		tr|A0A1U7QDD4|A0A1U7QDD4_MESAU ADP-ribosylarginine hydrolase OS=Mesocricetus auratus OX=10036 GN=Adprh PE=3 SV=1	1	5	5	5	5	5	5	16.1	16.1	16.1	39.773	361	361	4.84		2	4	6			4	3	0	15.04	By MS/MS	1.2645	0.29793	0.8914	0.76361	0.85279	1	1.1752	0.38182	0.86634	0.77443	0.9202	0.92581	11	11	11
A0A1U7QDD5;A0A1U7QNS4	A0A1U7QDD5;A0A1U7QNS4	1;1	1;1	1;1	0		0		tr|A0A1U7QDD5|A0A1U7QDD5_MESAU protein HID1 isoform X2 OS=Mesocricetus auratus OX=10036 GN=Hid1 PE=4 SV=1;tr|A0A1U7QNS4|A0A1U7QNS4_MESAU protein HID1 isoform X1 OS=Mesocricetus auratus OX=10036 GN=Hid1 PE=4 SV=1	2	1	1	1	1	1	1	1.3	1.3	1.3	88.502	787	787;788	1	2								0.0091898	1.9352	By MS/MS	1.5863	0.29217	0.65483	1.0449	0.68695	1	1.4743	0.3944	0.64853	1.0158	0.77772	0.92589	1	1	1
A0A1U7QDE2;A0A1U7QZC9	A0A1U7QDE2;A0A1U7QZC9	11;8	11;8	6;4	0		0		tr|A0A1U7QDE2|A0A1U7QDE2_MESAU Ribose-phosphate diphosphokinase OS=Mesocricetus auratus OX=10036 GN=Prps1 PE=3 SV=1;tr|A0A1U7QZC9|A0A1U7QZC9_MESAU Ribose-phosphate diphosphokinase OS=Mesocricetus auratus OX=10036 GN=Prps1l1 PE=3 SV=2	2	11	11	6	11	11	6	41.5	41.5	23	34.806	318	318;348	6.18	2	2		2	7	16	15	12	0	94.88	By MS/MS	1.0748	0.41073	0.90043	0.68702	1.0651	1	0.99893	0.46756	0.87714	0.70722	1.1173	0.93003	29	29	29
A0A1U7QDE4	A0A1U7QDE4	2	2	2	0		0		tr|A0A1U7QDE4|A0A1U7QDE4_MESAU Histone acetyltransferase type B catalytic subunit OS=Mesocricetus auratus OX=10036 GN=Hat1 PE=3 SV=1	1	2	2	2	2	2	2	6.2	6.2	6.2	49.375	419	419	1.75	2	1	1						0.00029499	5.7165	By MS/MS	1.3782	0.27475	0.94501	0.87399	0.85691	1	1.2809	0.36779	0.91613	0.87838	0.92957	0.92754	1	1	1
A0A1U7QDE6	A0A1U7QDE6	18	18	18	0		0		tr|A0A1U7QDE6|A0A1U7QDE6_MESAU Na(+)/H(+) exchange regulatory cofactor NHE-RF OS=Mesocricetus auratus OX=10036 GN=Slc9a3r1 PE=4 SV=1	1	18	18	18	18	18	18	52.3	52.3	52.3	38.444	354	354	3.07	21	19	17	17	11	7	2		0	301.2	By MS/MS	1.1902	0.41053	0.92231	0.69111	1.0059	1	1.1062	0.48653	0.90367	0.71106	1.0624	0.92868	71	71	71
A0A1U7QDF2;A0A1U7QB50	A0A1U7QDF2;A0A1U7QB50	11;10	11;10	11;10	0		0		tr|A0A1U7QDF2|A0A1U7QDF2_MESAU Pre-mRNA-processing factor 19 OS=Mesocricetus auratus OX=10036 GN=Prpf19 PE=3 SV=1;tr|A0A1U7QB50|A0A1U7QB50_MESAU Pre-mRNA-processing factor 19 OS=Mesocricetus auratus OX=10036 GN=Prpf19 PE=3 SV=1	2	11	11	11	11	11	11	29.6	29.6	29.6	55.238	504	504;523	4.96		2	8	13	10	5	5	6	0	77.12	By MS/MS	1.235	0.32388	0.85356	0.74765	0.92712	1	1.1478	0.40066	0.83059	0.76871	0.98905	0.92738	9	9	9
A0A3Q0CLV1;A0A1U7QDF8;A0A3Q0CLF8	A0A3Q0CLV1;A0A1U7QDF8;A0A3Q0CLF8	1;1;1	1;1;1	1;1;1	0		0		tr|A0A3Q0CLV1|A0A3Q0CLV1_MESAU vacuolar protein sorting-associated protein 37C isoform X3 OS=Mesocricetus auratus OX=10036 GN=Vps37c PE=3 SV=1;tr|A0A1U7QDF8|A0A1U7QDF8_MESAU vacuolar protein sorting-associated protein 37C isoform X2 OS=Mesocricetus auratus	3	1	1	1	1	1	1	5.4	5.4	5.4	33.905	313	313;353;377	3			2						0.0012883	2.8405	By MS/MS	0	0	0	0	0	0	0	0	0	0	0	0	0	0	0
A0A1U7QDH1;A0A1U8BNC9	A0A1U7QDH1	9;4	4;3	4;3	0		0		tr|A0A1U7QDH1|A0A1U7QDH1_MESAU ATP-binding cassette sub-family A member 9 isoform X1 OS=Mesocricetus auratus OX=10036 GN=Abca9 PE=4 SV=1	2	9	4	4	9	4	4	6.5	3.5	3.5	184.16	1623	1623;1367	1.86	4	2			1				0	6.6815	By MS/MS	0.79264	0.33068	0.80039	0.46295	0.82906	1	0.73665	0.38426	0.77814	0.49001	0.88276	0.92077	4	4	4
A0A1U7QDH2;A0A3Q0CLV6	A0A1U7QDH2;A0A3Q0CLV6	2;2	2;2	2;2	0		0		tr|A0A1U7QDH2|A0A1U7QDH2_MESAU fatty acid desaturase 1 isoform X1 OS=Mesocricetus auratus OX=10036 GN=Fads1 PE=3 SV=1;tr|A0A3Q0CLV6|A0A3Q0CLV6_MESAU fatty acid desaturase 1 isoform X2 OS=Mesocricetus auratus OX=10036 GN=Fads1 PE=3 SV=1	2	2	2	2	2	2	2	1.8	1.8	1.8	52.384	447	447;495	2.67	2		2	2					0.0025006	2.3777	By MS/MS	1.7748	0.19103	0.87539	0.95259	0.64518	1	1.6494	0.31666	0.84661	0.94045	0.73374	0.9235	4	4	4
A0A1U7QDI7	A0A1U7QDI7	12	12	12	0		0		tr|A0A1U7QDI7|A0A1U7QDI7_MESAU marginal zone B- and B1-cell-specific protein OS=Mesocricetus auratus OX=10036 GN=Mzb1 PE=4 SV=2	1	12	12	12	12	12	12	74.2	74.2	74.2	21.463	194	194	4.51	4	16	5	7	9	9	12	5	0	323.31	By MS/MS	1.4856	0.20595	0.62373	0.86989	0.69048	1	1.3807	0.30757	0.60312	0.85072	0.7746	0.92406	17	16	17
A0A1U7QDI9;A0A1U7QK33	A0A1U7QDI9;A0A1U7QK33	2;1	2;1	2;1	0		0		tr|A0A1U7QDI9|A0A1U7QDI9_MESAU protein phosphatase inhibitor 2 OS=Mesocricetus auratus OX=10036 GN=Ppp1r2 PE=3 SV=1;tr|A0A1U7QK33|A0A1U7QK33_MESAU protein phosphatase inhibitor 2-like OS=Mesocricetus auratus OX=10036 GN=LOC101826911 PE=3 SV=1	2	2	2	2	2	2	2	8.8	8.8	8.8	22.978	205	205;182	4.77	2			4	3	1	1	2	0.0056525	2.1204	By MS/MS	1.0639	0.15767	0.48663	0.80389	0.59919	1	0.9888	0.2252	0.47625	0.77433	0.68248	0.92004	7	7	7
A0A1U7QDJ2;REV__A0A1U7RB14;REV__A0A1U7R8M2	A0A1U7QDJ2	38;1;1	38;1;1	29;0;0	0		0		tr|A0A1U7QDJ2|A0A1U7QDJ2_MESAU catenin alpha-1 OS=Mesocricetus auratus OX=10036 GN=Ctnna1 PE=3 SV=1	3	38	38	29	38	38	29	54.8	54.8	43.8	100.07	905	905;356;380	4.29	12	30	33	28	15	17	26	13	0	323.31	By MS/MS	1.2276	0.38963	0.99588	0.6796	0.99342	1	1.1408	0.45976	0.97045	0.70736	1.0524	0.92864	80	83	83
A0A1U8BZ78;A0A1U7QDL1	A0A1U8BZ78;A0A1U7QDL1	8;8	8;8	8;8	0		0		tr|A0A1U8BZ78|A0A1U8BZ78_MESAU C-type mannose receptor 2 isoform X2 OS=Mesocricetus auratus OX=10036 GN=Mrc2 PE=4 SV=1;tr|A0A1U7QDL1|A0A1U7QDL1_MESAU C-type mannose receptor 2 isoform X1 OS=Mesocricetus auratus OX=10036 GN=Mrc2 PE=4 SV=1	2	8	8	8	8	8	8	5.8	5.8	5.8	167.06	1482	1482;1483	5.22	2	2		2	2	4	2	4	0	19.007	By MS/MS	1.2407	0.32084	0.74021	0.80341	0.84312	1	1.1531	0.39833	0.71845	0.80393	0.91305	0.92616	5	5	5
A0A1U7QDL3;CON__P01045-1	A0A1U7QDL3	17;1	1;0	1;0	0		0		tr|A0A1U7QDL3|A0A1U7QDL3_MESAU kininogen-1 isoform X1 OS=Mesocricetus auratus OX=10036 GN=Kng1 PE=4 SV=1	2	17	1	1	17	1	1	37.6	3.7	3.7	67.941	614	614;619	1	2								0	27.365	By MS/MS	0	0	0	0	0	0	0	0	0	0	0	0	0	0	0
A0A1U7QDL6	A0A1U7QDL6	10	2	2	0		0		tr|A0A1U7QDL6|A0A1U7QDL6_MESAU ADP-ribosylation factor 2 OS=Mesocricetus auratus OX=10036 GN=LOC101830505 PE=3 SV=1	1	10	2	2	10	2	2	58.6	9.9	9.9	20.746	181	181	7							6		0	31.017	By MS/MS	1.1085	0.43865	0.73176	0.69985	1.0535	1	1.0302	0.49844	0.72493	0.7139	1.1063	0.9298	1	1	1
A0A1U7QDL8	A0A1U7QDL8	4	4	4	0		0		tr|A0A1U7QDL8|A0A1U7QDL8_MESAU Molybdenum cofactor sulfurase OS=Mesocricetus auratus OX=10036 GN=Mocos PE=3 SV=1	1	4	4	4	4	4	4	6.6	6.6	6.6	94.559	862	862	4.6	4					2	2	2	0	10.266	By MS/MS	1.0378	0.61126	0.70624	0.56545	1.3425	1	0.96448	0.65408	0.71056	0.59827	1.3724	0.93491	2	2	2
A0A1U8BVD0;A0A1U7QDM6;A0A3Q0CHY8	A0A1U8BVD0;A0A1U7QDM6;A0A3Q0CHY8	2;2;1	2;2;1	2;2;1	0		0		tr|A0A1U8BVD0|A0A1U8BVD0_MESAU Non-specific serine/threonine protein kinase OS=Mesocricetus auratus OX=10036 GN=Map4k2 PE=3 SV=1;tr|A0A1U7QDM6|A0A1U7QDM6_MESAU Non-specific serine/threonine protein kinase OS=Mesocricetus auratus OX=10036 GN=Map4k2 PE=3 SV=	3	2	2	2	2	2	2	4.5	4.5	4.5	83.886	757	757;821;782	2	1		1						0.00028612	4.8708	By MS/MS	0	0	0	0	0	0	0	0	0	0	0	0	0	0	0
A0A1U7QDP3	A0A1U7QDP3	1	1	1	0		0		tr|A0A1U7QDP3|A0A1U7QDP3_MESAU Anion exchange protein OS=Mesocricetus auratus OX=10036 GN=Slc4a1 PE=3 SV=1	1	1	1	1	1	1	1	2	2	2	102.48	919	919	6.5						2	2		0.00027801	4.2848	By MS/MS	0	0	0	0	0	0	0	0	0	0	0	0	0	0	0
A0A1U7QDP5;A0A1U7R6E9	A0A1U7QDP5	5;1	5;1	5;1	0		0		tr|A0A1U7QDP5|A0A1U7QDP5_MESAU tetratricopeptide repeat protein 39C OS=Mesocricetus auratus OX=10036 GN=Ttc39c PE=3 SV=2	2	5	5	5	5	5	5	9.3	9.3	9.3	65.715	582	582;627	4.17	4	2				2	2	2	0	9.1895	By MS/MS	1.0079	0.42317	0.48266	0.68071	1.0125	1	0.93668	0.47316	0.49035	0.67969	1.0661	0.92831	6	6	6
A0A3Q0CQI3;A0A1U7QDP6	A0A3Q0CQI3;A0A1U7QDP6	15;15	15;15	15;15	0		0		tr|A0A3Q0CQI3|A0A3Q0CQI3_MESAU integrin alpha-IIb isoform X2 OS=Mesocricetus auratus OX=10036 GN=Itga2b PE=3 SV=1;tr|A0A1U7QDP6|A0A1U7QDP6_MESAU integrin alpha-IIb isoform X1 OS=Mesocricetus auratus OX=10036 GN=Itga2b PE=3 SV=1	2	15	15	15	15	15	15	23.3	23.3	23.3	108.55	993	993;1032	4.7	6	4	4	5	9	8	6	5	0	125.46	By MS/MS	1.1208	0.33816	0.81452	0.75018	0.92252	1	1.0417	0.40638	0.80094	0.76305	0.98611	0.92739	25	27	27
A0A1U7QDQ3	A0A1U7QDQ3	34	34	34	0		0		tr|A0A1U7QDQ3|A0A1U7QDQ3_MESAU Dynamin-like 120 kDa protein, mitochondrial OS=Mesocricetus auratus OX=10036 GN=Opa1 PE=4 SV=2	1	34	34	34	34	34	34	38	38	38	117.49	1015	1015	4	13	25	20	23	20	14	11	7	0	179.45	By MS/MS	1.1264	0.44015	0.95674	0.66687	1.121	1	1.0468	0.50374	0.93655	0.6959	1.1663	0.93072	51	58	58
A0A1U7QDQ9	A0A1U7QDQ9	1	1	1	0		0		tr|A0A1U7QDQ9|A0A1U7QDQ9_MESAU receptor-transporting protein 4 OS=Mesocricetus auratus OX=10036 GN=Rtp4 PE=4 SV=1	1	1	1	1	1	1	1	5.2	5.2	5.2	32.82	290	290	1	2								0.0070577	2.0168	By MS/MS	0	0	0	0	0	0	0	0	0	0	0	0	0	0	0
A0A1U7QDR3	A0A1U7QDR3	5	5	5	0		0		tr|A0A1U7QDR3|A0A1U7QDR3_MESAU 60S ribosomal protein L27 OS=Mesocricetus auratus OX=10036 GN=Rpl27 PE=3 SV=1	1	5	5	5	5	5	5	32.4	32.4	32.4	15.754	136	136	5.34		2	5	11	12	12	8	6	0	23.269	By MS/MS	1.3444	0.2803	0.8708	0.72223	0.84279	1	1.2495	0.37036	0.85167	0.74006	0.91049	0.9252	44	44	44
A0A1U7QDR7;A0A1U8CDB7	A0A1U7QDR7;A0A1U8CDB7	95;95	95;95	95;95	0		0		tr|A0A1U7QDR7|A0A1U7QDR7_MESAU Clathrin heavy chain OS=Mesocricetus auratus OX=10036 GN=Cltc PE=3 SV=1;tr|A0A1U8CDB7|A0A1U8CDB7_MESAU Clathrin heavy chain OS=Mesocricetus auratus OX=10036 GN=Cltc PE=3 SV=1	2	95	95	95	95	95	95	72.4	72.4	72.4	191.63	1675	1675;1682	5.05	11	67	91	127	127	120	109	85	0	323.31	By MS/MS	1.2028	0.38078	0.9512	0.67624	1.0069	1	1.1178	0.45623	0.92532	0.70363	1.0603	0.92841	318	319	339
A0A3Q0CQ92;A0A1U7QDS0	A0A3Q0CQ92;A0A1U7QDS0	1;1	1;1	1;1	0		0		tr|A0A3Q0CQ92|A0A3Q0CQ92_MESAU Beclin-1 OS=Mesocricetus auratus OX=10036 GN=Becn1 PE=3 SV=1;tr|A0A1U7QDS0|A0A1U7QDS0_MESAU Beclin-1 OS=Mesocricetus auratus OX=10036 GN=Becn1 PE=3 SV=1	2	1	1	1	1	1	1	2.7	2.7	2.7	47.104	409	409;448	1	2								0.0022619	2.4386	By MS/MS	1.2255	0.32392	0.69643	0.80253	0.89112	1	1.139	0.39915	0.68578	0.80141	0.95829	0.92733	2	2	2
A0A1U7QDS7	A0A1U7QDS7	36	36	29	0		0		tr|A0A1U7QDS7|A0A1U7QDS7_MESAU Rab GDP dissociation inhibitor OS=Mesocricetus auratus OX=10036 GN=Gdi2 PE=3 SV=1	1	36	36	29	36	36	29	80.7	80.7	63.6	50.581	445	445	4.94	15	22	44	67	60	51	46	39	0	323.31	By MS/MS	1.2035	0.42597	0.9985	0.68131	1.0858	1	1.1185	0.48877	0.97563	0.70626	1.1351	0.93017	129	140	140
A0A1U7QDT0	A0A1U7QDT0	2	2	1	0		0		tr|A0A1U7QDT0|A0A1U7QDT0_MESAU Protein YIF1 OS=Mesocricetus auratus OX=10036 GN=Yif1a PE=3 SV=1	1	2	2	1	2	2	1	8.9	8.9	4.8	32.042	293	293	7.33						1		2	0.0063554	2.0695	By MS/MS	0.99345	0.47805	0.37119	0.60193	1.0293	1	0.92328	0.52166	0.38875	0.60517	1.0787	0.92776	1	1	1
A0A1U7QDT1	A0A1U7QDT1	2	2	2	0		0		tr|A0A1U7QDT1|A0A1U7QDT1_MESAU exocyst complex component 3 OS=Mesocricetus auratus OX=10036 GN=Exoc3 PE=3 SV=1	1	2	2	2	2	2	2	3.4	3.4	3.4	85.318	745	745	1.67	1	2							0.00029231	5.3725	By MS/MS	1.2783	0.31779	0.78102	0.83207	0.85578	1	1.188	0.39842	0.76496	0.83164	0.92642	0.92689	2	2	2
A0A1U7QDT7	A0A1U7QDT7	7	7	7	0		0		tr|A0A1U7QDT7|A0A1U7QDT7_MESAU alpha-N-acetylglucosaminidase OS=Mesocricetus auratus OX=10036 GN=Naglu PE=4 SV=1	1	7	7	7	7	7	7	12.7	12.7	12.7	82.707	739	739	4.91	2	4	1	3	4		4	5	0	32.609	By MS/MS	1.116	0.44791	0.81866	0.67387	1.0752	1	1.0372	0.49975	0.80018	0.69536	1.0921	0.92871	14	14	14
A0A1U7QDT8	A0A1U7QDT8	2	2	2	0		0		tr|A0A1U7QDT8|A0A1U7QDT8_MESAU NADH dehydrogenase [ubiquinone] iron-sulfur protein 6, mitochondrial OS=Mesocricetus auratus OX=10036 GN=Ndufs6 PE=3 SV=1	1	2	2	2	2	2	2	31.9	31.9	31.9	12.968	116	116	3.14		4		1	2				0	13.329	By MS/MS	0.97492	0.63747	1.124	0.59543	1.2955	1	0.90606	0.68034	1.1036	0.64505	1.3295	0.9342	1	1	1
A0A1U7QDU0	A0A1U7QDU0	6	6	6	0		0		tr|A0A1U7QDU0|A0A1U7QDU0_MESAU NOL1/NOP2/Sun domain family member 2 OS=Mesocricetus auratus OX=10036 GN=Nsun2 PE=3 SV=1	1	6	6	6	6	6	6	10.1	10.1	10.1	85.025	755	755	2.71	10	2	3	2		2	2		0	20.286	By MS/MS	1.3115	0.45741	0.85281	0.83204	0.99645	1	1.2188	0.53539	0.83359	0.8259	1.06	0.93019	11	11	11
A0A1U8BVG0;A0A1U7QDU2	A0A1U8BVG0;A0A1U7QDU2	17;17	17;17	17;17	0		0		tr|A0A1U8BVG0|A0A1U8BVG0_MESAU Pitrilysin metalloproteinase 1 OS=Mesocricetus auratus OX=10036 GN=Pitrm1 PE=3 SV=1;tr|A0A1U7QDU2|A0A1U7QDU2_MESAU Pitrilysin metalloproteinase 1 OS=Mesocricetus auratus OX=10036 GN=Pitrm1 PE=3 SV=1	2	17	17	17	17	17	17	21.1	21.1	21.1	117.66	1035	1035;1036	5.39		8	6	6	3	11	13	9	0	77.941	By MS/MS	1.2988	0.36144	0.93955	0.75187	0.96699	1	1.207	0.44638	0.91031	0.76468	1.0273	0.92834	14	14	17
A0A1U7QDU5	A0A1U7QDU5	1	1	1	0		0		tr|A0A1U7QDU5|A0A1U7QDU5_MESAU methionine synthase reductase OS=Mesocricetus auratus OX=10036 GN=Mtrr PE=4 SV=1	1	1	1	1	1	1	1	1.9	1.9	1.9	77.69	697	697	2		3							0.0049383	2.1611	By MS/MS	1.5168	0.35679	0.80299	0.8813	0.84066	1	1.4096	0.45197	0.78891	0.87754	0.9146	0.92725	2	2	2
A0A1U7QDV0	A0A1U7QDV0	21	21	21	0		0		tr|A0A1U7QDV0|A0A1U7QDV0_MESAU Carboxymethylenebutenolidase homolog OS=Mesocricetus auratus OX=10036 GN=Cmbl PE=3 SV=1	1	21	21	21	21	21	21	84.5	84.5	84.5	28.061	245	245	4.72	19	33	28	29	28	32	36	30	0	323.31	By MS/MS	0.90387	0.53387	0.99182	0.53518	1.3515	1	0.84003	0.57647	0.96837	0.58117	1.3826	0.93508	144	144	155
A0A3Q0D2K9;A0A3Q0D1N8;A0A3Q0D0R8;A0A3Q0D235;A0A1U7QMG0;A0A1U7QDV8	A0A3Q0D2K9;A0A3Q0D1N8;A0A3Q0D0R8;A0A3Q0D235;A0A1U7QMG0;A0A1U7QDV8	2;2;2;2;2;2	2;2;2;2;2;2	2;2;2;2;2;2	0		0		tr|A0A3Q0D2K9|A0A3Q0D2K9_MESAU DNA ligase OS=Mesocricetus auratus OX=10036 GN=Lig3 PE=3 SV=1;tr|A0A3Q0D1N8|A0A3Q0D1N8_MESAU DNA ligase OS=Mesocricetus auratus OX=10036 GN=Lig3 PE=3 SV=1;tr|A0A3Q0D0R8|A0A3Q0D0R8_MESAU DNA ligase OS=Mesocricetus auratus OX=1	6	2	2	2	2	2	2	2.9	2.9	2.9	102.74	923	923;936;943;944;1002;1003	5	1					2	1		0.00027732	4.2121	By MS/MS	0	0	0.69359	0.80007	0.74672	1	0	0	0.66133	0.79876	0.7822	0.91197	0	0	1
A0A1U7QMH4;A0A1U7QDX5;A0A1U7QQC4	A0A1U7QMH4;A0A1U7QDX5;A0A1U7QQC4	4;4;4	4;4;4	4;4;4	0		0		tr|A0A1U7QMH4|A0A1U7QMH4_MESAU BUB3-interacting and GLEBS motif-containing protein ZNF207 isoform X3 OS=Mesocricetus auratus OX=10036 GN=Znf207 PE=4 SV=1;tr|A0A1U7QDX5|A0A1U7QDX5_MESAU BUB3-interacting and GLEBS motif-containing protein ZNF207 isoform X2 O	3	4	4	4	4	4	4	10.6	10.6	10.6	49.737	463	463;478;494	3.64	2	4	2					3	0	11.212	By MS/MS	1.1048	0.42192	0.95664	0.61749	1.0733	1	1.0268	0.47344	0.93561	0.62611	1.1267	0.93074	5	5	5
A0A1U7QDX7	A0A1U7QDX7	15	15	15	0		0		tr|A0A1U7QDX7|A0A1U7QDX7_MESAU N-acyl-aromatic-L-amino acid amidohydrolase (Carboxylate-forming) OS=Mesocricetus auratus OX=10036 GN=Acy3 PE=3 SV=1	1	15	15	15	15	15	15	75.2	75.2	75.2	35.17	319	319	4.83	3	6	16	26	27	18	13	8	0	323.31	By MS/MS	1.0248	0.45181	0.95008	0.58403	1.1504	1	0.95241	0.51128	0.93009	0.62021	1.1904	0.9309	51	51	51
A0A1U7QDY1	A0A1U7QDY1	6	6	6	0		0		tr|A0A1U7QDY1|A0A1U7QDY1_MESAU superkiller viralicidic activity 2-like 2 OS=Mesocricetus auratus OX=10036 GN=Skiv2l2 PE=4 SV=1	1	6	6	6	6	6	6	8.2	8.2	8.2	117.72	1041	1041	4.29		2		4	8				0	31.303	By MS/MS	1.201	0.32285	0.79056	0.73094	0.81728	1	1.1162	0.39783	0.77265	0.73703	0.88697	0.92502	4	4	4
A0A1U7QDZ4	A0A1U7QDZ4	11	11	11	0		0		tr|A0A1U7QDZ4|A0A1U7QDZ4_MESAU polymerase delta-interacting protein 2 OS=Mesocricetus auratus OX=10036 GN=Poldip2 PE=4 SV=1	1	11	11	11	11	11	11	33.7	33.7	33.7	41.854	368	368	4.95		6	3	8	6	8	5	4	0	44.297	By MS/MS	1.1029	0.42401	0.94485	0.65271	1.0523	1	1.025	0.48123	0.91694	0.68796	1.1013	0.92903	22	22	22
A0A1U7QDZ8	A0A1U7QDZ8	4	4	4	0		0		tr|A0A1U7QDZ8|A0A1U7QDZ8_MESAU FAS-associated death domain protein OS=Mesocricetus auratus OX=10036 GN=Fadd PE=4 SV=1	1	4	4	4	4	4	4	31.2	31.2	31.2	23.312	208	208	4		4			4	2			0	23.999	By MS/MS	1.1498	0.30601	1.005	0.77944	0.96302	1	1.0686	0.38172	0.97292	0.79778	1.025	0.92875	2	2	2
A0A1U7QE09	A0A1U7QE09	11	11	11	0		0		tr|A0A1U7QE09|A0A1U7QE09_MESAU 60S ribosomal protein L23a OS=Mesocricetus auratus OX=10036 GN=Rpl23a PE=3 SV=1	1	11	11	11	11	11	11	48.1	48.1	48.1	17.728	156	156	4.73		10	15	24	27	20	14	2	0	68.48	By MS/MS	1.3038	0.40598	1.0273	0.66798	1.0017	1	1.2117	0.4753	0.99099	0.70053	1.0538	0.92822	65	65	80
A0A1U7QE11	A0A1U7QE11	2	2	2	0		0		tr|A0A1U7QE11|A0A1U7QE11_MESAU Tetraspanin OS=Mesocricetus auratus OX=10036 GN=Cd81 PE=3 SV=1	1	2	2	2	2	2	2	15.3	15.3	15.3	25.858	236	236	3.79		4	5	2			2	1	0	60.905	By MS/MS	0	0	0	0	0	0	0	0	0	0	0	0	0	0	0
A0A1U7QE15;A0A3Q0CQC1;A0A1U7QPE2;A0A3Q0D1F4	A0A1U7QE15;A0A3Q0CQC1;A0A1U7QPE2	7;7;7;1	7;7;7;1	7;7;7;1	0		0		tr|A0A1U7QE15|A0A1U7QE15_MESAU Band 4.1-like protein 5 OS=Mesocricetus auratus OX=10036 GN=Epb41l5 PE=4 SV=1;tr|A0A3Q0CQC1|A0A3Q0CQC1_MESAU Band 4.1-like protein 5 OS=Mesocricetus auratus OX=10036 GN=Epb41l5 PE=4 SV=1;tr|A0A1U7QPE2|A0A1U7QPE2_MESAU Band 4.	4	7	7	7	7	7	7	16.7	16.7	16.7	57.834	504	504;729;730;651	5.06			5	4	2	1	1	4	0	19.305	By MS/MS	1.0984	0.46623	0.71815	0.66211	1.1109	1	1.0209	0.5227	0.71332	0.67974	1.1589	0.93075	6	6	6
A0A1U7QE18	A0A1U7QE18	1	1	1	0		0		tr|A0A1U7QE18|A0A1U7QE18_MESAU splicing regulatory glutamine/lysine-rich protein 1 isoform X1 OS=Mesocricetus auratus OX=10036 GN=Srek1 PE=4 SV=1	1	1	1	1	1	1	1	2.1	2.1	2.1	69.345	611	611	5.6					2	3			0.0010474	3.1199	By MS/MS	1.271	0.29831	0.93838	0.77971	0.99359	1	1.1812	0.38209	0.91004	0.7957	1.0538	0.9295	5	5	5
A0A3Q0CDL3;A0A1U7QE25;A0A3Q0CYR3	A0A3Q0CDL3;A0A1U7QE25	15;15;1	15;15;1	15;15;1	0		0		tr|A0A3Q0CDL3|A0A3Q0CDL3_MESAU AP-3 complex subunit beta OS=Mesocricetus auratus OX=10036 GN=Ap3b1 PE=3 SV=1;tr|A0A1U7QE25|A0A1U7QE25_MESAU AP-3 complex subunit beta OS=Mesocricetus auratus OX=10036 GN=Ap3b1 PE=3 SV=1	3	15	15	15	15	15	15	16.6	16.6	16.6	116.21	1044	1044;1093;1081	5.35		8	3	3	5	7	10	7	0	45.846	By MS/MS	1.1812	0.3883	0.75549	0.70754	0.97577	1	1.0978	0.4527	0.7466	0.70866	1.0341	0.9279	21	21	21
A0A1U7QE40;A0A1U7Q6J0	A0A1U7QE40;A0A1U7Q6J0	45;44	45;44	30;29	0		0		tr|A0A1U7QE40|A0A1U7QE40_MESAU AP-2 complex subunit alpha OS=Mesocricetus auratus OX=10036 GN=Ap2a2 PE=3 SV=1;tr|A0A1U7Q6J0|A0A1U7Q6J0_MESAU AP-2 complex subunit alpha OS=Mesocricetus auratus OX=10036 GN=Ap2a2 PE=3 SV=1	2	45	45	30	45	45	30	63	63	45.6	104.06	939	939;938	5.33	5	14	20	33	43	42	39	30	0	323.31	By MS/MS	1.2549	0.37325	0.91246	0.70943	0.98908	1	1.1663	0.44933	0.89355	0.72988	1.0479	0.92883	126	126	126
A0A1U7QE42;A0A1U8BSM1	A0A1U7QE42;A0A1U8BSM1	15;15	15;15	15;15	0		0		tr|A0A1U7QE42|A0A1U7QE42_MESAU clathrin interactor 1 isoform X2 OS=Mesocricetus auratus OX=10036 GN=Clint1 PE=4 SV=2;tr|A0A1U8BSM1|A0A1U8BSM1_MESAU clathrin interactor 1 isoform X1 OS=Mesocricetus auratus OX=10036 GN=Clint1 PE=4 SV=1	2	15	15	15	15	15	15	25.7	25.7	25.7	68.017	623	623;641	3.65	10	10	13	9	4	6	6	2	0	133.69	By MS/MS	1.3396	0.32848	0.9811	0.71212	0.86805	1	1.2449	0.41739	0.95062	0.73075	0.93331	0.92565	20	25	25
A0A1U7QE61	A0A1U7QE61	2	2	2	0		0		tr|A0A1U7QE61|A0A1U7QE61_MESAU nudC domain-containing protein 2 OS=Mesocricetus auratus OX=10036 GN=Nudcd2 PE=4 SV=1	1	2	2	2	2	2	2	17.8	17.8	17.8	17.718	157	157	2.62	2	4	4	3					0	59.522	By MS/MS	1.5018	0.36696	0.92879	0.93139	0.87367	1	1.3957	0.46229	0.90806	0.93092	0.94823	0.92879	3	3	3
A0A1U7QE64	A0A1U7QE64	1	1	1	0		0		tr|A0A1U7QE64|A0A1U7QE64_MESAU protein-glucosylgalactosylhydroxylysine glucosidase OS=Mesocricetus auratus OX=10036 GN=Pgghg PE=4 SV=1	1	1	1	1	1	1	1	2.6	2.6	2.6	76.127	690	690	6.5					1	2	2	1	0.00028769	5.0126	By MS/MS	0	0	0	0	0	0	0	0	0	0	0	0	0	0	0
A0A1U7QE70	A0A1U7QE70	7	7	7	0		0		tr|A0A1U7QE70|A0A1U7QE70_MESAU 5-hydroxyisourate hydrolase OS=Mesocricetus auratus OX=10036 GN=LOC101843172 PE=3 SV=1	1	7	7	7	7	7	7	54.6	54.6	54.6	16.013	141	141	5.11	2	8	14	11	14	10	13	15	0	124.09	By MS/MS	0.92494	0.53986	1.0928	0.5538	1.2785	1	0.85961	0.58907	1.0636	0.60524	1.3146	0.93315	58	58	58
A0A1U7QE73;A0A3Q0D104;A0A3Q0CHS3	A0A1U7QE73;A0A3Q0D104	85;72;11	85;72;11	85;72;11	0		0		tr|A0A1U7QE73|A0A1U7QE73_MESAU Glycogen debrancher OS=Mesocricetus auratus OX=10036 GN=Agl PE=3 SV=1;tr|A0A3Q0D104|A0A3Q0D104_MESAU Glycogen debrancher OS=Mesocricetus auratus OX=10036 GN=Agl PE=3 SV=1	3	85	85	85	85	85	85	72.6	72.6	72.6	174.51	1532	1532;1402;194	4.87	17	43	55	70	82	62	64	44	0	323.31	By MS/MS	1.0366	0.50027	0.88244	0.60334	1.2431	1	0.96337	0.55411	0.86739	0.64109	1.2796	0.93343	201	212	212
A0A1U7QE79	A0A1U7QE79	24	24	24	0		0		tr|A0A1U7QE79|A0A1U7QE79_MESAU enoyl-CoA hydratase, mitochondrial OS=Mesocricetus auratus OX=10036 GN=Echs1 PE=3 SV=1	1	24	24	24	24	24	24	77.2	77.2	77.2	31.341	290	290	4.91		17	49	243	214	63	59	50	0	323.31	By MS/MS	1.0013	0.5458	1.0092	0.54031	1.3246	1	0.93062	0.59397	0.99049	0.5923	1.3528	0.93335	252	252	252
A0A1U7QE82	A0A1U7QE82	16	16	16	0		0		tr|A0A1U7QE82|A0A1U7QE82_MESAU ATP-binding cassette sub-family D member 3 OS=Mesocricetus auratus OX=10036 GN=Abcd3 PE=3 SV=1	1	16	16	16	16	16	16	28.8	28.8	28.8	75.46	659	659	4.57	2	4	11	10	11	5	6	4	0	67.813	By MS/MS	1.1386	0.45428	0.9113	0.63398	1.1458	1	1.0582	0.51595	0.88525	0.67039	1.19	0.9316	19	19	19
A0A1U7QE84	A0A1U7QE84	2	2	2	0		0		tr|A0A1U7QE84|A0A1U7QE84_MESAU Gamma-tubulin complex component OS=Mesocricetus auratus OX=10036 GN=Tubgcp2 PE=3 SV=1	1	2	2	2	2	2	2	2.7	2.7	2.7	103.24	905	905	6.71						3	3	1	0.0005385	3.5939	By MS/MS	1.1647	0.33278	0.89181	0.79041	0.95991	1	1.0825	0.40604	0.86896	0.80215	1.0226	0.92883	1	1	1
A0A1U7QE87	A0A1U7QE87	21	21	21	0		0		tr|A0A1U7QE87|A0A1U7QE87_MESAU protein transport protein Sec24D OS=Mesocricetus auratus OX=10036 GN=Sec24d PE=3 SV=1	1	21	21	21	21	21	21	23.7	23.7	23.7	112.99	1034	1034	5.09	4	11	12	10	18	17	15	15	0	284.35	By MS/MS	1.2408	0.36186	0.85506	0.68531	1.0013	1	1.1531	0.4437	0.83455	0.6995	1.0613	0.92879	43	43	43
A0A1U8BSJ9;A0A1U7QE91;A0A3Q0CK49	A0A1U8BSJ9;A0A1U7QE91;A0A3Q0CK49	10;10;7	10;10;7	10;10;7	0		0		tr|A0A1U8BSJ9|A0A1U8BSJ9_MESAU Receptor protein-tyrosine kinase OS=Mesocricetus auratus OX=10036 GN=Egfr PE=4 SV=1;tr|A0A1U7QE91|A0A1U7QE91_MESAU Receptor protein-tyrosine kinase OS=Mesocricetus auratus OX=10036 GN=Egfr PE=4 SV=1;tr|A0A3Q0CK49|A0A3Q0CK49_M	3	10	10	10	10	10	10	9.4	9.4	9.4	134.51	1208	1208;1207;632	4	5	4	4	2	3	6	4		0	52.229	By MS/MS	1.1653	0.35316	0.77522	0.77059	0.91957	1	1.083	0.42729	0.76011	0.77406	0.98388	0.92773	8	8	8
A0A3Q0CGG2;A0A3Q0CG77;A0A3Q0CHN3;A0A1U7QE92	A0A3Q0CGG2;A0A3Q0CG77;A0A3Q0CHN3;A0A1U7QE92	1;1;1;1	1;1;1;1	1;1;1;1	0		0		tr|A0A3Q0CGG2|A0A3Q0CGG2_MESAU 5-deoxynucleotidase HDDC2 OS=Mesocricetus auratus OX=10036 GN=Hddc2 PE=3 SV=1;tr|A0A3Q0CG77|A0A3Q0CG77_MESAU 5-deoxynucleotidase HDDC2 OS=Mesocricetus auratus OX=10036 GN=Hddc2 PE=3 SV=1;tr|A0A3Q0CHN3|A0A3Q0CHN3_MESAU 5-de	4	1	1	1	1	1	1	9.6	9.6	9.6	21.661	188	188;189;196;199	2		2							0	11.116	By MS/MS	0	0	0	0	0	0	0	0	0	0	0	0	0	0	0
A0A1U7QE94	A0A1U7QE94	20	20	20	0		0		tr|A0A1U7QE94|A0A1U7QE94_MESAU glutaredoxin-3 OS=Mesocricetus auratus OX=10036 GN=Glrx3 PE=4 SV=1	1	20	20	20	20	20	20	73	73	73	37.793	337	337	4.27	14	18	16	19	10	9	15	13	0	323.31	By MS/MS	1.1923	0.46941	1.0926	0.66701	1.1246	1	1.108	0.53578	1.0634	0.7048	1.1716	0.93073	32	32	32
A0A1U7QE97	A0A1U7QE97	42	42	42	0		0		tr|A0A1U7QE97|A0A1U7QE97_MESAU Dihydropyrimidine dehydrogenase [NADP(+)] OS=Mesocricetus auratus OX=10036 GN=Dpyd PE=3 SV=1	1	42	42	42	42	42	42	47.5	47.5	47.5	112.18	1031	1031	5.35	5	16	33	33	44	55	54	33	0	323.31	By MS/MS	1.0555	0.45629	0.8704	0.60849	1.1534	1	0.98098	0.51499	0.8531	0.64057	1.197	0.93101	145	145	153
A0A1U7QEA5	A0A1U7QEA5	2	2	2	0		0		tr|A0A1U7QEA5|A0A1U7QEA5_MESAU BRISC complex subunit Abro1 OS=Mesocricetus auratus OX=10036 GN=Abraxas2 PE=4 SV=1	1	2	2	2	2	2	2	6.4	6.4	6.4	48.032	424	424	6.88						3	3	2	0.00027345	3.9604	By MS/MS	1.0921	0.41398	0.83188	0.66063	1.0627	1	1.015	0.47577	0.81632	0.68309	1.1132	0.92945	2	2	2
A0A1U7QEB0	A0A1U7QEB0	23	23	23	0		0		tr|A0A1U7QEB0|A0A1U7QEB0_MESAU Ornithine--oxo-acid aminotransferase OS=Mesocricetus auratus OX=10036 GN=Oat PE=3 SV=1	1	23	23	23	23	23	23	74.9	74.9	74.9	48.327	439	439	5.02	2	21	31	39	42	34	41	20	0	323.31	By MS/MS	1.1418	0.43511	0.98015	0.6424	1.1153	1	1.0611	0.50528	0.95585	0.67179	1.1614	0.93074	92	92	92
A0A1U8BZX4;A0A1U7QEC2	A0A1U8BZX4;A0A1U7QEC2	17;17	17;17	17;17	0		0		tr|A0A1U8BZX4|A0A1U8BZX4_MESAU Aspartyl aminopeptidase OS=Mesocricetus auratus OX=10036 GN=Dnpep PE=3 SV=1;tr|A0A1U7QEC2|A0A1U7QEC2_MESAU Aspartyl aminopeptidase OS=Mesocricetus auratus OX=10036 GN=Dnpep PE=3 SV=1	2	17	17	17	17	17	17	50.3	50.3	50.3	52.076	471	471;475	4.89	6	6	14	22	9	12	15	13	0	204.13	By MS/MS	1.0722	0.39906	0.87861	0.67183	1.0327	1	0.99648	0.46327	0.8593	0.6958	1.0806	0.92907	45	45	45
A0A1U7QEC4	A0A1U7QEC4	12	12	12	0		0		tr|A0A1U7QEC4|A0A1U7QEC4_MESAU Uroporphyrinogen decarboxylase OS=Mesocricetus auratus OX=10036 GN=Urod PE=3 SV=1	1	12	12	12	12	12	12	48.5	48.5	48.5	40.732	367	367	4.97		6	14	7	9	5	8	10	0	125.38	By MS/MS	1.1644	0.38829	0.86054	0.73016	1.1156	1	1.0821	0.45668	0.83776	0.7473	1.1871	0.93342	26	26	26
A0A1U7QEC7;A0A1U7QPP7	A0A1U7QEC7;A0A1U7QPP7	1;1	1;1	1;1	0		0		tr|A0A1U7QEC7|A0A1U7QEC7_MESAU protein FAM134A isoform X2 OS=Mesocricetus auratus OX=10036 GN=Retreg2 PE=4 SV=1;tr|A0A1U7QPP7|A0A1U7QPP7_MESAU protein FAM134A isoform X1 OS=Mesocricetus auratus OX=10036 GN=Retreg2 PE=4 SV=1	2	1	1	1	1	1	1	4.8	4.8	4.8	53.729	501	501;538	2.2		4	1						0	13.127	By MS/MS	1.3048	0.47757	0.87065	0.74805	1.0979	1	1.2126	0.55069	0.85822	0.76656	1.1507	0.9316	1	1	1
A0A1U8BHQ2;A0A3Q0CUA1;A0A1U7QEC9;A0A3Q0CU99;A0A1U8BHJ8	A0A1U8BHQ2;A0A3Q0CUA1;A0A1U7QEC9;A0A3Q0CU99;A0A1U8BHJ8	2;2;2;2;1	2;2;2;2;1	2;2;2;2;1	0		0		tr|A0A1U8BHQ2|A0A1U8BHQ2_MESAU transforming growth factor beta-1-induced transcript 1 protein isoform X4 OS=Mesocricetus auratus OX=10036 GN=Tgfb1i1 PE=3 SV=1;tr|A0A3Q0CUA1|A0A3Q0CUA1_MESAU transforming growth factor beta-1-induced transcript 1 protein iso	5	2	2	2	2	2	2	5.9	5.9	5.9	46.15	422	422;444;461;480;410	6.71					1	2	2	2	0	12.966	By MS/MS	1.1689	0.45038	0.70845	0.72185	1.1224	1	1.0864	0.5133	0.70426	0.7352	1.1725	0.93181	1	1	1
A0A1U7QED4	A0A1U7QED4	9	9	9	0		0		tr|A0A1U7QED4|A0A1U7QED4_MESAU apoptosis-associated speck-like protein containing a CARD OS=Mesocricetus auratus OX=10036 GN=LOC101843909 PE=4 SV=1	1	9	9	9	9	9	9	51.6	51.6	51.6	21.487	192	192	4.8		5	6	13	11	4	4	6	0	119.96	By MS/MS	1.5198	0.25028	0.74889	0.93908	0.75497	1	1.4124	0.35162	0.72956	0.9172	0.83351	0.92628	19	17	19
A0A1U7QED8	A0A1U7QED8	4	4	4	0		0		tr|A0A1U7QED8|A0A1U7QED8_MESAU ATP synthase mitochondrial F1 complex assembly factor 1 OS=Mesocricetus auratus OX=10036 GN=Atpaf1 PE=3 SV=1	1	4	4	4	4	4	4	20.1	20.1	20.1	38.529	348	348	4.94		2	2	3	2	3	3	1	0	72.57	By MS/MS	1.1711	0.48615	0.54843	0.67971	1.1707	1	1.0884	0.54442	0.55632	0.69005	1.2159	0.93237	1	1	1
A0A1U7QEF1;A0A1U7R8I6	A0A1U7QEF1;A0A1U7R8I6	4;3	4;3	2;2	0		0		tr|A0A1U7QEF1|A0A1U7QEF1_MESAU 60S ribosomal protein L37a OS=Mesocricetus auratus OX=10036 GN=Rpl37a PE=3 SV=1;tr|A0A1U7R8I6|A0A1U7R8I6_MESAU putative 60S ribosomal protein L37a OS=Mesocricetus auratus OX=10036 GN=LOC101826129 PE=3 SV=1	2	4	4	2	4	4	2	50	50	32.6	10.275	92	92;92	6.72				1	4	8	9	10	0	20.18	By MS/MS	1.4716	0.33502	0.7653	0.64065	1.1391	1	1.3677	0.42992	0.7559	0.64553	1.1814	0.92921	13	13	13
A0A1U7QSL9;A0A1U7QPZ6;A0A1U7QEF7;A0A1U8BW62;A0A1U8BSV8	A0A1U7QSL9;A0A1U7QPZ6;A0A1U7QEF7;A0A1U8BW62;A0A1U8BSV8	7;7;7;7;6	7;7;7;7;6	7;7;7;7;6	0		0		tr|A0A1U7QSL9|A0A1U7QSL9_MESAU Oxysterol-binding protein OS=Mesocricetus auratus OX=10036 GN=Osbpl9 PE=3 SV=1;tr|A0A1U7QPZ6|A0A1U7QPZ6_MESAU Oxysterol-binding protein OS=Mesocricetus auratus OX=10036 GN=Osbpl9 PE=3 SV=1;tr|A0A1U7QEF7|A0A1U7QEF7_MESAU Oxyst	5	7	7	7	7	7	7	8.7	8.7	8.7	81.746	723	723;736;746;759;639	4.2	4	3	2		3	4	3	1	0	20.868	By MS/MS	1.1237	0.42135	1.0077	0.77999	1.0246	1	1.0443	0.51594	0.98719	0.79863	1.0824	0.9299	10	12	12
A0A1U7QEF9	A0A1U7QEF9	2	2	2	0		0		tr|A0A1U7QEF9|A0A1U7QEF9_MESAU ABRA C-terminal-like protein OS=Mesocricetus auratus OX=10036 GN=Abracl PE=3 SV=1	1	2	2	2	2	2	2	35.8	35.8	35.8	9.0333	81	81	5.27		5	1			1	4	4	0	14.007	By MS/MS	0	0	0	0	0.76589	1	0	0	0	0	0.80029	1	0	0	0
A0A1U7QEG2;A0A1U7QQV5;A0A1U7R132;A0A1U7QYF3	A0A1U7QEG2;A0A1U7QQV5;A0A1U7R132;A0A1U7QYF3	6;6;6;6	6;6;6;6	6;6;6;6	0		0		tr|A0A1U7QEG2|A0A1U7QEG2_MESAU Protein-serine/threonine phosphatase OS=Mesocricetus auratus OX=10036 GN=Ppm1b PE=3 SV=1;tr|A0A1U7QQV5|A0A1U7QQV5_MESAU Protein-serine/threonine phosphatase OS=Mesocricetus auratus OX=10036 GN=Ppm1b PE=3 SV=1;tr|A0A1U7R132|A0	4	6	6	6	6	6	6	21	21	21	42.349	386	386;390;393;483	3.78		6	4	2	2	2	2		0	42.618	By MS/MS	1.1683	0.26901	0.75422	0.76509	0.86134	1	1.0858	0.34859	0.73557	0.76012	0.92834	0.92604	7	7	7
A0A1U7QEG3	A0A1U7QEG3	1	1	1	0		0		tr|A0A1U7QEG3|A0A1U7QEG3_MESAU vacuolar protein sorting-associated protein VTA1 homolog OS=Mesocricetus auratus OX=10036 GN=Vta1 PE=3 SV=1	1	1	1	1	1	1	1	4.6	4.6	4.6	33.695	306	306	6.5						2	2		0.0089654	1.9606	By MS/MS	1.0555	0.37654	0.9045	0.62947	1.0168	1	0.98091	0.43934	0.88227	0.65271	1.0715	0.92882	3	3	3
A0A1U7QEG8	A0A1U7QEG8	5	1	1	0		0		tr|A0A1U7QEG8|A0A1U7QEG8_MESAU V-type proton ATPase subunit E 2 OS=Mesocricetus auratus OX=10036 GN=Atp6v1e2 PE=3 SV=1	1	5	1	1	5	1	1	19.5	3.1	3.1	26.231	226	226	5					1				1	-2	By MS/MS	0	0	0	0	0	0	0	0	0	0	0	0	0	0	0
A0A1U7QEH1	A0A1U7QEH1	31	31	31	0		0		tr|A0A1U7QEH1|A0A1U7QEH1_MESAU carnitine O-palmitoyltransferase 2, mitochondrial OS=Mesocricetus auratus OX=10036 GN=Cpt2 PE=3 SV=1	1	31	31	31	31	31	31	53.5	53.5	53.5	74.011	656	656	4.4	12	21	32	39	35	24	16	14	0	323.31	By MS/MS	1.1802	0.40832	0.92153	0.69854	1.0453	1	1.0969	0.48044	0.90108	0.71529	1.0991	0.92958	85	85	85
A0A1U7QEH3	A0A1U7QEH3	2	2	2	0		0		tr|A0A1U7QEH3|A0A1U7QEH3_MESAU Ras-related protein Rab OS=Mesocricetus auratus OX=10036 GN=Rab32 PE=3 SV=1	1	2	2	2	2	2	2	9.9	9.9	9.9	24.972	223	223	5.2					4	1			0.00028458	4.7868	By MS/MS	1.2279	0.24339	0.79613	0.82917	0.72182	1	1.1412	0.32569	0.77405	0.82543	0.7999	0.92356	1	1	1
A0A1U7QEH5	A0A1U7QEH5	26	26	26	0		0		tr|A0A1U7QEH5|A0A1U7QEH5_MESAU Long-chain specific acyl-CoA dehydrogenase, mitochondrial OS=Mesocricetus auratus OX=10036 GN=Acadl PE=3 SV=1	1	26	26	26	26	26	26	58.6	58.6	58.6	47.91	430	430	4.5	21	66	47	76	60	44	43	41	0	323.31	By MS/MS	1.1332	0.47265	0.97507	0.63725	1.1694	1	1.0531	0.52941	0.95315	0.67692	1.2119	0.93222	205	205	205
A0A1U7QEI4	A0A1U7QEI4	5	5	5	0		0		tr|A0A1U7QEI4|A0A1U7QEI4_MESAU Iodotyrosine dehalogenase 1 OS=Mesocricetus auratus OX=10036 GN=Iyd PE=4 SV=1	1	5	5	5	5	5	5	22.7	22.7	22.7	32.803	286	286	5.54		3	1			2	5	2	0	19.59	By MS/MS	1.1038	0.47952	0.99173	0.6782	1.1571	1	1.0258	0.52817	0.96626	0.70256	1.1998	0.93138	5	5	5
A0A1U7QEI8	A0A1U7QEI8	3	2	2	0		0		tr|A0A1U7QEI8|A0A1U7QEI8_MESAU Serine/threonine-protein phosphatase OS=Mesocricetus auratus OX=10036 GN=Ppp4c PE=3 SV=1	1	3	2	2	3	2	2	12.4	7.8	7.8	35.08	307	307	2.36	4	1	4	2					0	6.2644	By MS/MS	1.2304	0.40523	0.94173	0.74775	1.0292	1	1.1435	0.45628	0.91557	0.76691	1.0793	0.92938	6	6	6
A0A1U7QEJ3	A0A1U7QEJ3	2	2	2	0		0		tr|A0A1U7QEJ3|A0A1U7QEJ3_MESAU Prolyl-tRNA synthetase OS=Mesocricetus auratus OX=10036 GN=Pars2 PE=4 SV=1	1	2	2	2	2	2	2	4.8	4.8	4.8	53.394	475	475	4.5	1				1	2			0.00029138	5.2693	By MS/MS	0	0	0	0	0	0	0	0	0	0	0	0	0	0	0
A0A1U7QEJ8	A0A1U7QEJ8	1	1	1	0		0		tr|A0A1U7QEJ8|A0A1U7QEJ8_MESAU complement component C8 alpha chain OS=Mesocricetus auratus OX=10036 GN=C8a PE=3 SV=1	1	1	1	1	1	1	1	2.6	2.6	2.6	65.708	584	584	1	2								0	7.1395	By MS/MS	0	0	0	0	0	0	0	0	0	0	0	0	0	0	0
A0A1U8C0K2;A0A1U7QEL0	A0A1U8C0K2;A0A1U7QEL0	2;2	2;2	2;2	0		0		tr|A0A1U8C0K2|A0A1U8C0K2_MESAU caspase-8 isoform X2 OS=Mesocricetus auratus OX=10036 GN=Casp8 PE=3 SV=1;tr|A0A1U7QEL0|A0A1U7QEL0_MESAU caspase-8 isoform X1 OS=Mesocricetus auratus OX=10036 GN=Casp8 PE=3 SV=1	2	2	2	2	2	2	2	6.8	6.8	6.8	45.46	396	396;481	5.67				2		2	2		0.00029283	5.4069	By MS/MS	1.2022	0.34745	0.94055	0.71439	0.95888	1	1.1173	0.42311	0.91435	0.7346	1.0178	0.92769	2	2	2
A0A1U7QEM1	A0A1U7QEM1	19	19	19	0		0		tr|A0A1U7QEM1|A0A1U7QEM1_MESAU Ketimine reductase mu-crystallin OS=Mesocricetus auratus OX=10036 GN=Crym PE=4 SV=1	1	19	19	19	19	19	19	77.4	77.4	77.4	33.668	314	314	5.21	10	14	13	41	53	50	41	23	0	323.31	By MS/MS	1.013	0.55126	1.0476	0.54256	1.3127	1	0.94141	0.59864	1.0259	0.59565	1.3438	0.93383	136	136	136
A0A1U7QEM6	A0A1U7QEM6	8	8	8	0		0		tr|A0A1U7QEM6|A0A1U7QEM6_MESAU THUMP domain-containing protein 1 OS=Mesocricetus auratus OX=10036 GN=Thumpd1 PE=4 SV=1	1	8	8	8	8	8	8	32.1	32.1	32.1	39.446	352	352	3.48	2	5	3	7	5	1			0	63.053	By MS/MS	1.2918	0.30387	0.868	0.76716	0.84311	1	1.2006	0.38883	0.8485	0.77492	0.90938	0.92523	6	6	6
A0A1U7QEN6	A0A1U7QEN6	8	8	8	0		0		tr|A0A1U7QEN6|A0A1U7QEN6_MESAU COP9 signalosome complex subunit 7a OS=Mesocricetus auratus OX=10036 GN=Cops7a PE=3 SV=1	1	8	8	8	8	8	8	37.8	37.8	37.8	30.263	275	275	3.59		8	8	4	3	2	2		0	35.232	By MS/MS	1.2011	0.34495	0.79813	0.72015	0.94205	1	1.1162	0.42012	0.79085	0.7242	0.99774	0.92713	13	13	13
A0A1U7QEP7	A0A1U7QEP7	3	3	3	0		0		tr|A0A1U7QEP7|A0A1U7QEP7_MESAU Complex I-9kD OS=Mesocricetus auratus OX=10036 GN=Ndufv3 PE=3 SV=1	1	3	3	3	3	3	3	5.3	5.3	5.3	49.818	470	470	4.89		1	1	2	1	2	2		0	7.0702	By MS/MS	1.0178	0.36142	0.91839	0.69507	1.1041	1	0.94594	0.42278	0.89425	0.72039	1.1539	0.93097	2	2	2
A0A1U7QEP8	A0A1U7QEP8	1	1	1	0		0		tr|A0A1U7QEP8|A0A1U7QEP8_MESAU Down-regulator of transcription 1 OS=Mesocricetus auratus OX=10036 GN=Dr1 PE=3 SV=1	1	1	1	1	1	1	1	7.4	7.4	7.4	19.443	176	176	2		4							0.0012791	2.7386	By MS/MS	1.2548	0.3588	0.77088	0.75803	1.1238	1	1.1662	0.43475	0.75287	0.77122	1.1756	0.93238	3	3	3
A0A1U7QER6;A0A3Q0CR43	A0A1U7QER6;A0A3Q0CR43	23;21	23;21	17;16	0		0		tr|A0A1U7QER6|A0A1U7QER6_MESAU ATP-dependent 6-phosphofructokinase OS=Mesocricetus auratus OX=10036 GN=Pfkl PE=3 SV=1;tr|A0A3Q0CR43|A0A3Q0CR43_MESAU ATP-dependent 6-phosphofructokinase OS=Mesocricetus auratus OX=10036 GN=Pfkl PE=3 SV=1	2	23	23	17	23	23	17	37.6	37.6	29.4	85.349	780	780;751	5.3	7	6	9	16	27	30	27	12	0	302.42	By MS/MS	1.2008	0.38414	0.89701	0.70872	1.0145	1	1.116	0.4525	0.87575	0.72268	1.0722	0.92944	74	74	74
A0A1U8CEC4;A0A1U7QES3	A0A1U8CEC4;A0A1U7QES3	3;3	3;3	3;3	0		0		tr|A0A1U8CEC4|A0A1U8CEC4_MESAU spartin isoform X2 OS=Mesocricetus auratus OX=10036 GN=Spg20 PE=4 SV=1;tr|A0A1U7QES3|A0A1U7QES3_MESAU spartin isoform X1 OS=Mesocricetus auratus OX=10036 GN=Spg20 PE=4 SV=1	2	3	3	3	3	3	3	8.1	8.1	8.1	66.263	616	616;676	2.17	3		2	1					0	19.676	By MS/MS	0	0	0	0	0	0	0	0	0	0	0	0	0	0	0
A0A1U7QET4	A0A1U7QET4	23	23	23	0		0		tr|A0A1U7QET4|A0A1U7QET4_MESAU Glycine N-methyltransferase OS=Mesocricetus auratus OX=10036 GN=LOC101825665 PE=3 SV=1	1	23	23	23	23	23	23	83.6	83.6	83.6	32.569	293	293	4.6	39	178	47	80	53	65	57	141	0	323.31	By MS/MS	0.84009	0.63489	0.92624	0.45595	1.5199	1	0.78075	0.6672	0.91486	0.51309	1.5353	0.93796	251	251	251
A0A3Q0D4I4;A0A1U7QEV0	A0A3Q0D4I4;A0A1U7QEV0	1;1	1;1	1;1	0		0		tr|A0A3Q0D4I4|A0A3Q0D4I4_MESAU metaxin-2 isoform X2 OS=Mesocricetus auratus OX=10036 GN=Mtx2 PE=3 SV=1;tr|A0A1U7QEV0|A0A1U7QEV0_MESAU metaxin-2 isoform X1 OS=Mesocricetus auratus OX=10036 GN=Mtx2 PE=3 SV=2	2	1	1	1	1	1	1	7.6	7.6	7.6	28.499	251	251;263	2.5		2	2						0.00028361	4.7408	By MS/MS	0	0	0	0	0	0	0	0	0	0	0	0	0	0	0
A0A1U7QEV1	A0A1U7QEV1	10	10	10	0		0		tr|A0A1U7QEV1|A0A1U7QEV1_MESAU D-dopachrome decarboxylase OS=Mesocricetus auratus OX=10036 GN=LOC101844189 PE=3 SV=1	1	10	10	10	10	10	10	91.5	91.5	91.5	13.074	118	118	6.15	14	11	8	18	23	21	39	96	0	249.33	By MS/MS	1.0086	0.55164	0.9065	0.57388	1.276	1	0.93736	0.59385	0.89688	0.61545	1.3104	0.9334	206	207	207
A0A3Q0D1N2;A0A3Q0CY69;A0A1U7QRA5;A0A1U7QEW0	A0A3Q0D1N2;A0A3Q0CY69;A0A1U7QRA5;A0A1U7QEW0	14;14;14;14	14;14;14;14	13;13;13;13	0		0		tr|A0A3Q0D1N2|A0A3Q0D1N2_MESAU Thioredoxin-disulfide reductase OS=Mesocricetus auratus OX=10036 GN=Txnrd2 PE=3 SV=1;tr|A0A3Q0CY69|A0A3Q0CY69_MESAU Thioredoxin-disulfide reductase OS=Mesocricetus auratus OX=10036 GN=Txnrd2 PE=3 SV=1;tr|A0A1U7QRA5|A0A1U7QRA5	4	14	14	13	14	14	13	44.5	44.5	41.4	53.074	490	490;491;522;523	5.22		2	8	12	13	7	11	6	0	178.66	By MS/MS	1.132	0.45428	0.89931	0.62035	1.1736	1	1.0521	0.50455	0.87985	0.65984	1.2149	0.93134	27	27	27
A0A1U7QEW9	A0A1U7QEW9	8	8	8	0		0		tr|A0A1U7QEW9|A0A1U7QEW9_MESAU Angiotensinogen OS=Mesocricetus auratus OX=10036 GN=Agt PE=3 SV=1	1	8	8	8	8	8	8	24.9	24.9	24.9	51.798	477	477	6.1			4	2	3	10	17	3	0	44.769	By MS/MS	1.2309	0.37043	0.76983	0.69884	1.0117	1	1.144	0.43833	0.75524	0.70755	1.0644	0.9286	10	10	10
A0A1U7QEY0	A0A1U7QEY0	4	4	4	0		0		tr|A0A1U7QEY0|A0A1U7QEY0_MESAU translin-associated protein X OS=Mesocricetus auratus OX=10036 GN=Tsnax PE=3 SV=2	1	4	4	4	4	4	4	13.1	13.1	13.1	32.991	290	290	3.11	4		1	2	1			1	0.00029886	6.0906	By MS/MS	1.2703	0.31383	0.82098	0.71778	0.80765	1	1.1806	0.3944	0.79798	0.72572	0.87534	0.92403	7	7	7
A0A1U7QEY9	A0A1U7QEY9	8	8	8	0		0		tr|A0A1U7QEY9|A0A1U7QEY9_MESAU crk-like protein OS=Mesocricetus auratus OX=10036 GN=Crkl PE=3 SV=1	1	8	8	8	8	8	8	36.3	36.3	36.3	33.808	303	303	4.64	2	2	2	9	8	5	5		0	28.55	By MS/MS	1.1447	0.4699	0.91468	0.61071	1.1668	1	1.0638	0.53034	0.89362	0.64159	1.2079	0.93213	12	12	12
A0A1U7QEZ4;A0A1U8C433	A0A1U7QEZ4;A0A1U8C433	10;9	10;9	10;9	0		0		tr|A0A1U7QEZ4|A0A1U7QEZ4_MESAU ubiquitin-conjugating enzyme E2 L3 isoform X1 OS=Mesocricetus auratus OX=10036 GN=Ube2l3 PE=3 SV=1;tr|A0A1U8C433|A0A1U8C433_MESAU ubiquitin-conjugating enzyme E2 L3 isoform X2 OS=Mesocricetus auratus OX=10036 GN=Ube2l3 PE=3 S	2	10	10	10	10	10	10	69.5	69.5	69.5	17.861	154	154;122	5.21	2	8	9	11	15	20	18	8	0	108.3	By MS/MS	1.3631	0.35964	0.94488	0.73137	0.9098	1	1.2668	0.43265	0.91667	0.75371	0.9743	0.92741	30	30	30
A0A1U7QEZ9	A0A1U7QEZ9	11	11	8	0		0		tr|A0A1U7QEZ9|A0A1U7QEZ9_MESAU Mitogen-activated protein kinase OS=Mesocricetus auratus OX=10036 GN=Mapk1 PE=3 SV=1	1	11	11	8	11	11	8	44.4	44.4	30.2	41.275	358	358	4.9	5	4	4	3	4	8	5	7	0	100.54	By MS/MS	1.2294	0.38075	0.87576	0.72703	0.96898	1	1.1426	0.46418	0.858	0.73783	1.0274	0.92807	16	15	16
A0A1U7QF00	A0A1U7QF00	1	1	1	0		0		tr|A0A1U7QF00|A0A1U7QF00_MESAU RNA polymerase-associated protein RTF1 homolog OS=Mesocricetus auratus OX=10036 GN=Rtf1 PE=4 SV=1	1	1	1	1	1	1	1	1.5	1.5	1.5	80.543	712	712	2		1							0.0044543	2.2046	By MS/MS	1.3368	0.30447	0.90583	0.77006	0.88028	1	1.2424	0.392	0.87986	0.78157	0.94645	0.92658	1	1	1
A0A1U7QTN2;A0A1U7QR23;A0A1U7QF08;A0A1U7R411;A0A1U8CL66;A0A1U7QGL9	A0A1U7QTN2;A0A1U7QR23;A0A1U7QF08;A0A1U7R411;A0A1U8CL66	5;5;5;4;3;2	5;5;5;4;3;2	5;5;5;4;3;2	0		0		tr|A0A1U7QTN2|A0A1U7QTN2_MESAU 60S ribosomal protein L36a-like OS=Mesocricetus auratus OX=10036 GN=LOC101835069 PE=3 SV=1;tr|A0A1U7QR23|A0A1U7QR23_MESAU 60S ribosomal protein L36a-like OS=Mesocricetus auratus OX=10036 GN=Rpl36al PE=3 SV=1;tr|A0A1U7QF08|A0A	6	5	5	5	5	5	5	36.8	36.8	36.8	12.494	106	106;106;142;106;106;106	4.26	2	6	6	5	5	6	4	1	0	22.093	By MS/MS	1.4447	0.36127	1.009	0.73668	1.0031	1	1.3426	0.45562	0.98096	0.75904	1.0574	0.92869	32	32	32
A0A1U7QF10	A0A1U7QF10	5	5	5	0		0		tr|A0A1U7QF10|A0A1U7QF10_MESAU GTP cyclohydrolase 1 feedback regulatory protein OS=Mesocricetus auratus OX=10036 GN=Gchfr PE=3 SV=1	1	5	5	5	5	5	5	83.3	83.3	83.3	9.604	84	84	5.76			6	5	2	2	5	9	0	85.826	By MS/MS	1.0794	0.54707	0.68068	0.57627	1.1216	1	1.0032	0.59676	0.6825	0.59987	1.1645	0.92965	1	1	1
A0A3Q0CY46;A0A1U7QF14	A0A3Q0CY46;A0A1U7QF14	2;2	2;2	2;2	0		0		tr|A0A3Q0CY46|A0A3Q0CY46_MESAU Conserved oligomeric Golgi complex subunit 6 OS=Mesocricetus auratus OX=10036 GN=Cog6 PE=3 SV=1;tr|A0A1U7QF14|A0A1U7QF14_MESAU Conserved oligomeric Golgi complex subunit 6 OS=Mesocricetus auratus OX=10036 GN=Cog6 PE=3 SV=2	2	2	2	2	2	2	2	6.5	6.5	6.5	68.034	613	613;658	5			1				1		0	10.578	By MS/MS	1.064	0.41166	0.97812	0.61795	1.1221	1	0.98884	0.47381	0.9523	0.65298	1.167	0.93027	1	1	1
A0A1U7QF17;A0A1U8C1I6;A0A3Q0CRH0	A0A1U7QF17;A0A1U8C1I6	3;3;1	3;3;1	3;3;1	0		0		tr|A0A1U7QF17|A0A1U7QF17_MESAU group XIIB secretory phospholipase A2-like protein isoform X1 OS=Mesocricetus auratus OX=10036 GN=Pla2g12b PE=4 SV=1;tr|A0A1U8C1I6|A0A1U8C1I6_MESAU group XIIB secretory phospholipase A2-like protein isoform X2 OS=Mesocricetus	3	3	3	3	3	3	3	22.6	22.6	22.6	21.643	195	195;194;117	4.33		3				1	2		0	22.169	By MS/MS	1.0583	0.38829	0.85089	0.57204	1.0429	1	0.98359	0.4497	0.83099	0.6019	1.09	0.92766	2	2	2
A0A1U7QF30	A0A1U7QF30	2	2	2	0		0		tr|A0A1U7QF30|A0A1U7QF30_MESAU Folate gamma-glutamyl hydrolase OS=Mesocricetus auratus OX=10036 GN=Ggh PE=3 SV=1	1	2	2	2	2	2	2	6.9	6.9	6.9	35.948	318	318	6.22				1	2	2	2	2	0	7.6257	By MS/MS	0.85172	0.38072	0.81958	0.60076	0.91824	1	0.79157	0.42207	0.79404	0.607	0.97386	0.92502	3	6	6
A0A1U7QF36	A0A1U7QF36	3	3	3	0		0		tr|A0A1U7QF36|A0A1U7QF36_MESAU ER membrane protein complex subunit 7 OS=Mesocricetus auratus OX=10036 GN=Emc7 PE=3 SV=1	1	3	3	3	3	3	3	12	12	12	26.294	241	241	6.12			1	2			2	3	0	9.9796	By MS/MS	1.0787	0.49939	0.51828	0.62293	1.1646	1	1.0025	0.55031	0.52541	0.63462	1.2065	1	4	4	4
A0A1U7QF37;A0A3Q0CRD0	A0A1U7QF37;A0A3Q0CRD0	6;6	6;6	6;6	0		0		tr|A0A1U7QF37|A0A1U7QF37_MESAU probable E3 ubiquitin-protein ligase HERC4 isoform X2 OS=Mesocricetus auratus OX=10036 GN=Herc4 PE=4 SV=2;tr|A0A3Q0CRD0|A0A3Q0CRD0_MESAU probable E3 ubiquitin-protein ligase HERC4 isoform X1 OS=Mesocricetus auratus OX=10036 G	2	6	6	6	6	6	6	10.2	10.2	10.2	89.986	794	794;802	5			4	6	2		4	2	0	28.306	By MS/MS	1.0398	0.40121	0.90496	0.58314	1.0391	1	0.96636	0.46057	0.88261	0.61467	1.087	0.92992	6	6	6
A0A1U7QF43;A0A3Q0CNY6	A0A1U7QF43;A0A3Q0CNY6	4;3	4;3	4;3	0		0		tr|A0A1U7QF43|A0A1U7QF43_MESAU N-acylneuraminate-9-phosphatase isoform X1 OS=Mesocricetus auratus OX=10036 GN=Nanp PE=4 SV=1;tr|A0A3Q0CNY6|A0A3Q0CNY6_MESAU N-acylneuraminate-9-phosphatase isoform X2 OS=Mesocricetus auratus OX=10036 GN=Nanp PE=4 SV=1	2	4	4	4	4	4	4	18.5	18.5	18.5	27.774	248	248;222	4.73	2	1		2	2		2	2	0	13.726	By MS/MS	0.99023	0.58401	0.9687	0.48421	1.3472	1	0.92029	0.62923	0.95293	0.53826	1.3726	0.93378	5	5	5
A0A1U7QF45	A0A1U7QF45	1	1	1	0		0		tr|A0A1U7QF45|A0A1U7QF45_MESAU mimecan OS=Mesocricetus auratus OX=10036 GN=Ogn PE=4 SV=1	1	1	1	1	1	1	1	7.5	7.5	7.5	24.154	212	212	5.5					2	2			0.00027263	3.8737	By MS/MS	0	0	0	0	0	0	0	0	0	0	0	0	0	0	0
A0A1U7QF52	A0A1U7QF52	15	15	15	0		0		tr|A0A1U7QF52|A0A1U7QF52_MESAU protein SGT1 homolog OS=Mesocricetus auratus OX=10036 GN=Sugt1 PE=3 SV=1	1	15	15	15	15	15	15	51.2	51.2	51.2	38.158	336	336	3.61	10	8	14	17	8	3	4	2	0	168.48	By MS/MS	1.1042	0.43138	0.92008	0.66688	1.0516	1	1.0262	0.48153	0.89426	0.69453	1.1074	0.93002	24	24	26
A0A1U7QF60	A0A1U7QF60	9	4	4	0		0		tr|A0A1U7QF60|A0A1U7QF60_MESAU ADP-ribosylation factor 4 OS=Mesocricetus auratus OX=10036 GN=Arf4 PE=3 SV=1	1	9	4	4	9	4	4	71.7	35	35	20.396	180	180	5.65			2	4	8	10	10		0	75.858	By MS/MS	1.428	0.33142	0.87796	0.78084	0.88757	1	1.3271	0.42067	0.85215	0.7947	0.95352	0.92681	14	14	14
A0A1U7QF62	A0A1U7QF62	8	8	8	0		0		tr|A0A1U7QF62|A0A1U7QF62_MESAU 5-3 exoribonuclease OS=Mesocricetus auratus OX=10036 GN=Xrn2 PE=3 SV=1	1	8	8	8	8	8	8	10.2	10.2	10.2	108.27	948	948	4.38	3	4	2	2	1	2	6	1	0	25.455	By MS/MS	1.2192	0.43292	0.87423	0.75181	1.0531	1	1.1331	0.49701	0.84938	0.76413	1.1098	0.93051	4	4	4
A0A1U7QF67	A0A1U7QF67	6	6	6	0		0		tr|A0A1U7QF67|A0A1U7QF67_MESAU putative hydrolase RBBP9 OS=Mesocricetus auratus OX=10036 GN=Rbbp9 PE=4 SV=1	1	6	6	6	6	6	6	38.7	38.7	38.7	21.013	186	186	6.22	2				1	8	8	4	0	23.576	By MS/MS	1.0834	0.42794	0.75097	0.61512	1.1679	1	1.0069	0.5063	0.71208	0.63834	1.21	0.93132	3	3	4
A0A1U7QF68	A0A1U7QF68	7	7	7	0		0		tr|A0A1U7QF68|A0A1U7QF68_MESAU translationally-controlled tumor protein OS=Mesocricetus auratus OX=10036 GN=Tpt1 PE=3 SV=1	1	7	7	7	7	7	7	40.1	40.1	40.1	19.493	172	172	4.21	11	15	26	16	12	16	14	7	0	179.95	By MS/MS	1.299	0.48983	1.1362	0.68815	1.135	1	1.2072	0.57047	1.1047	0.72935	1.1706	0.93132	26	26	26
A0A1U7QF74	A0A1U7QF74	15	15	15	0		0		tr|A0A1U7QF74|A0A1U7QF74_MESAU reticulocalbin-1 OS=Mesocricetus auratus OX=10036 GN=Rcn1 PE=4 SV=1	1	15	15	15	15	15	15	47.1	47.1	47.1	38.12	325	325	2.92	13	21	16	11	8	2	2		0	173.77	By MS/MS	1.4163	0.2197	0.8552	0.81493	0.70721	1	1.3162	0.32726	0.82913	0.81396	0.78622	0.92377	29	29	29
A0A1U7QF76	A0A1U7QF76	37	37	37	0		0		tr|A0A1U7QF76|A0A1U7QF76_MESAU Isoleucyl-tRNA synthetase OS=Mesocricetus auratus OX=10036 GN=Iars PE=3 SV=1	1	37	37	37	37	37	37	36.8	36.8	36.8	144.21	1262	1262	4.63	11	20	20	23	24	15	21	18	0	143.81	By MS/MS	1.1461	0.3728	0.82013	0.7079	0.98154	1	1.0652	0.44251	0.81119	0.72578	1.0349	0.92802	67	67	67
A0A3Q0CVS2;A0A1U8C4H1;A0A1U7QF77;A0A3Q0CNX3	A0A3Q0CVS2;A0A1U8C4H1;A0A1U7QF77	3;3;3;1	3;3;3;1	3;3;3;1	0		0		tr|A0A3Q0CVS2|A0A3Q0CVS2_MESAU RanBP-type and C3HC4-type zinc finger-containing protein 1 OS=Mesocricetus auratus OX=10036 GN=Rbck1 PE=3 SV=1;tr|A0A1U8C4H1|A0A1U8C4H1_MESAU RanBP-type and C3HC4-type zinc finger-containing protein 1 OS=Mesocricetus auratus	4	3	3	3	3	3	3	7.4	7.4	7.4	56.279	498	498;507;508;363	1.33	4	2							0	27.274	By MS/MS	1.436	0.28592	0.86595	0.85059	0.77838	1	1.3346	0.38111	0.84256	0.8499	0.85954	0.926	4	4	4
A0A1U7QF78;P86226	A0A1U7QF78	24;10	24;10	24;10	0		0		tr|A0A1U7QF78|A0A1U7QF78_MESAU Succinate--CoA ligase [ADP-forming] subunit beta, mitochondrial OS=Mesocricetus auratus OX=10036 GN=Sucla2 PE=3 SV=1	2	24	24	24	24	24	24	56.4	56.4	56.4	50.13	463	463;221	4.67	5	24	28	25	29	30	23	13	0	323.31	By MS/MS	1.1086	0.44937	0.95174	0.59924	1.1648	1	1.0303	0.50878	0.93024	0.63853	1.21	0.93097	126	126	126
A0A1U7QF81	A0A1U7QF81	1	1	1	0		0		tr|A0A1U7QF81|A0A1U7QF81_MESAU 2,5-phosphodiesterase 12 OS=Mesocricetus auratus OX=10036 GN=Pde12 PE=4 SV=1	1	1	1	1	1	1	1	3.5	3.5	3.5	62.946	569	569	2		2							0	9.4678	By MS/MS	0	0	0	0	0	0	0	0	0	0	0	0	0	0	0
A0A3Q0D2M7;A0A1U7QF88	A0A3Q0D2M7;A0A1U7QF88	9;9	9;9	9;9	0		0		tr|A0A3Q0D2M7|A0A3Q0D2M7_MESAU caprin-1 isoform X2 OS=Mesocricetus auratus OX=10036 GN=Caprin1 PE=3 SV=1;tr|A0A1U7QF88|A0A1U7QF88_MESAU caprin-1 isoform X1 OS=Mesocricetus auratus OX=10036 GN=Caprin1 PE=3 SV=1	2	9	9	9	9	9	9	15.2	15.2	15.2	74.858	678	678;707	4.91	4	1	6	12	12	12	7	4	0	48.795	By MS/MS	1.2677	0.37721	0.88845	0.68973	0.96262	1	1.1782	0.46583	0.86574	0.71043	1.0175	0.92758	25	25	25
A0A1U7QQR5;A0A1U7QF91	A0A1U7QQR5;A0A1U7QF91	2;2	2;2	2;2	0		0		tr|A0A1U7QQR5|A0A1U7QQR5_MESAU Transcription and mRNA export factor ENY2 OS=Mesocricetus auratus OX=10036 GN=Eny2 PE=3 SV=1;tr|A0A1U7QF91|A0A1U7QF91_MESAU Transcription and mRNA export factor ENY2 OS=Mesocricetus auratus OX=10036 GN=Eny2 PE=3 SV=1	2	2	2	2	2	2	2	24.8	24.8	24.8	11.528	101	101;122	4.4				3	2				0.002505	2.3968	By MS/MS	1.2571	0.34403	0.8306	0.80174	0.88016	1	1.1683	0.42215	0.81263	0.80698	0.94792	0.92705	1	1	1
A0A1U7QF92	A0A1U7QF92	1	1	1	0		0		tr|A0A1U7QF92|A0A1U7QF92_MESAU Ubiquitinyl hydrolase 1 OS=Mesocricetus auratus OX=10036 GN=Otud4 PE=4 SV=1	1	1	1	1	1	1	1	1.3	1.3	1.3	122.55	1107	1107	4.33				2	1				0.0010515	3.2155	By MS/MS	0	0	0	0	0	0	0	0	0	0	0	0	0	0	0
A0A1U7QF93	A0A1U7QF93	3	3	3	0		0		tr|A0A1U7QF93|A0A1U7QF93_MESAU Methylthioribulose-1-phosphate dehydratase OS=Mesocricetus auratus OX=10036 GN=Apip PE=3 SV=1	1	3	3	3	3	3	3	19.1	19.1	19.1	26.921	241	241	4.67		2	2	2	2	1	2	1	0	33.115	By MS/MS	1.2535	0.37775	0.97409	0.78945	0.92332	1	1.1649	0.4555	0.94894	0.80417	0.98802	0.92792	1	1	1
A0A1U7QFA6	A0A1U7QFA6	8	8	8	0		0		tr|A0A1U7QFA6|A0A1U7QFA6_MESAU NAD-dependent protein deacylase sirtuin-5, mitochondrial OS=Mesocricetus auratus OX=10036 GN=Sirt5 PE=3 SV=1	1	8	8	8	8	8	8	36.8	36.8	36.8	34.137	310	310	4.83	2	2	5	9	7	8	6	2	0	38.492	By MS/MS	1.0391	0.44358	0.86991	0.60699	1.0505	1	0.96571	0.49957	0.84035	0.6366	1.1019	0.92852	13	15	20
A0A1U7QFB6	A0A1U7QFB6	7	7	7	0		0		tr|A0A1U7QFB6|A0A1U7QFB6_MESAU eukaryotic translation elongation factor 1 epsilon-1 OS=Mesocricetus auratus OX=10036 GN=Eef1e1 PE=4 SV=1	1	7	7	7	7	7	7	37.4	37.4	37.4	19.886	174	174	4	5	4	3			3	4	2	0	10.665	By MS/MS	1.2416	0.41244	0.89672	0.7112	1.0665	1	1.1539	0.48896	0.87914	0.74	1.1225	0.93079	14	14	14
A0A1U7QFC2	A0A1U7QFC2	13	13	13	0		0		tr|A0A1U7QFC2|A0A1U7QFC2_MESAU protein LYRIC OS=Mesocricetus auratus OX=10036 GN=Mtdh PE=4 SV=1	1	13	13	13	13	13	13	32.5	32.5	32.5	63.703	581	581	3.59	8	16	14	9	3	10	4	2	0	278.93	By MS/MS	1.2142	0.36561	0.9106	0.70535	0.93751	1	1.1285	0.44743	0.88707	0.72775	0.99254	0.92739	36	37	37
A0A1U7QHV4;A0A1U7QFC3	A0A1U7QHV4;A0A1U7QFC3	7;7	7;7	7;7	0		0		tr|A0A1U7QHV4|A0A1U7QHV4_MESAU desmoplakin isoform X2 OS=Mesocricetus auratus OX=10036 GN=Dsp PE=3 SV=1;tr|A0A1U7QFC3|A0A1U7QFC3_MESAU desmoplakin isoform X1 OS=Mesocricetus auratus OX=10036 GN=Dsp PE=3 SV=1	2	7	7	7	7	7	7	4.7	4.7	4.7	260.78	2280	2280;2879	3.69	1	6	1		2		2	1	0	22.565	By MS/MS	0.84044	0.31445	0.61882	0.51952	0.70127	1	0.78108	0.36365	0.60874	0.52963	0.76513	0.91876	3	3	3
A0A1U7QFC7	A0A1U7QFC7	1	1	1	0		0		tr|A0A1U7QFC7|A0A1U7QFC7_MESAU collectin-10 OS=Mesocricetus auratus OX=10036 GN=Colec10 PE=4 SV=1	1	1	1	1	1	1	1	3.4	3.4	3.4	29.538	268	268	3.6			2	3					0.0022562	2.4152	By MS/MS	0.89054	0.50887	1.0424	0.49401	1.3244	1	0.82764	0.5532	1.017	0.54863	1.3517	0.93341	3	3	3
A0A1U7QFC8	A0A1U7QFC8	13	13	11	0		0		tr|A0A1U7QFC8|A0A1U7QFC8_MESAU Prothrombin OS=Mesocricetus auratus OX=10036 GN=F2 PE=3 SV=1	1	13	13	11	13	13	11	29.1	29.1	25.1	70.043	618	618	4.25	8	14	4	2	4	10	10	4	0	252.93	By MS/MS	1.2163	0.32945	0.93147	0.72594	0.91614	1	1.1304	0.41274	0.90197	0.73952	0.97686	0.92639	27	27	27
A0A1U7QFD2	A0A1U7QFD2	11	11	11	0		0		tr|A0A1U7QFD2|A0A1U7QFD2_MESAU protein kinase C and casein kinase substrate in neurons protein 3 OS=Mesocricetus auratus OX=10036 GN=Pacsin3 PE=4 SV=1	1	11	11	11	11	11	11	31.1	31.1	31.1	48.7	427	427	3.98	7	7	8	8	6	4	4	4	0	271.17	By MS/MS	1.0746	0.4407	1.011	0.59185	1.1791	1	0.9987	0.48796	0.97806	0.63441	1.2195	0.93129	20	20	20
A0A3Q0CIU2;A0A1U7QFD4;A0A3Q0CE18	A0A3Q0CIU2;A0A1U7QFD4;A0A3Q0CE18	2;2;2	2;2;2	2;2;2	0		0		tr|A0A3Q0CIU2|A0A3Q0CIU2_MESAU LYR motif-containing protein 4 isoform X3 OS=Mesocricetus auratus OX=10036 GN=Lyrm4 PE=3 SV=1;tr|A0A1U7QFD4|A0A1U7QFD4_MESAU LYR motif-containing protein 4 isoform X2 OS=Mesocricetus auratus OX=10036 GN=Lyrm4 PE=3 SV=1;tr|A0A	3	2	2	2	2	2	2	28.8	28.8	28.8	8.687	73	73;91;101	4.56		2	2		1	2	2		0.0002881	5.0422	By MS/MS	1.0925	0.56575	0.83321	0.73781	1.0968	1	1.0153	0.61738	0.82897	0.75525	1.1491	0.93142	1	1	1
A0A1U8BXK2;A0A1U7QFD8;A0A1U8C4Z8;A0A1U8BXJ8	A0A1U8BXK2;A0A1U7QFD8;A0A1U8C4Z8;A0A1U8BXJ8	4;4;4;4	4;4;4;4	4;4;4;4	0		0		tr|A0A1U8BXK2|A0A1U8BXK2_MESAU protein numb homolog isoform X4 OS=Mesocricetus auratus OX=10036 GN=Numb PE=4 SV=1;tr|A0A1U7QFD8|A0A1U7QFD8_MESAU protein numb homolog isoform X3 OS=Mesocricetus auratus OX=10036 GN=Numb PE=4 SV=1;tr|A0A1U8C4Z8|A0A1U8C4Z8_MES	4	4	4	4	4	4	4	6.4	6.4	6.4	64.729	596	596;607;645;656	1.86	1	6							0	24.416	By MS/MS	1.2123	0.39453	1.0113	0.72752	0.95297	1	1.1267	0.46993	0.98541	0.74949	1.0131	0.92779	5	5	5
A0A1U7QFE3	A0A1U7QFE3	17	17	17	0		0		tr|A0A1U7QFE3|A0A1U7QFE3_MESAU valacyclovir hydrolase OS=Mesocricetus auratus OX=10036 GN=Bphl PE=4 SV=1	1	17	17	17	17	17	17	63.6	63.6	63.6	32.779	291	291	5.52	4	7	9	20	35	34	37	17	0	272.41	By MS/MS	0.94016	0.55891	0.99924	0.51776	1.42	1	0.87376	0.60041	0.98373	0.57434	1.4436	0.93567	83	83	83
A0A1U7QFF9	A0A1U7QFF9	11	11	11	0		0		tr|A0A1U7QFF9|A0A1U7QFF9_MESAU elongation factor-like GTPase 1 OS=Mesocricetus auratus OX=10036 GN=Efl1 PE=4 SV=1	1	11	11	11	11	11	11	12.2	12.2	12.2	125.89	1127	1127	4.81	4	2	3	7	2	2	6	5	0	70.285	By MS/MS	1.029	0.37325	0.85872	0.68413	1.0001	1	0.95632	0.43568	0.83855	0.71309	1.0552	0.92825	14	14	14
A0A1U7QFG5	A0A1U7QFG5	2	2	2	0		0		tr|A0A1U7QFG5|A0A1U7QFG5_MESAU vesicle transport through interaction with t-SNAREs homolog 1B OS=Mesocricetus auratus OX=10036 GN=Vti1b PE=3 SV=1	1	2	2	2	2	2	2	11.6	11.6	11.6	26.804	232	232	2.5		2	2						0	13.742	By MS/MS	1.2043	0.41821	1.0751	0.71986	0.97629	1	1.1193	0.49128	1.045	0.74686	1.0345	0.9282	2	2	2
A0A1U7QFH5;A0A1U8CA56;A0A3Q0CYF4;A0A1U8C9J5;A0A1U7QIY3	A0A1U7QFH5	17;1;1;1;1	17;1;1;1;1	12;0;0;0;0	0		0		tr|A0A1U7QFH5|A0A1U7QFH5_MESAU poly(RC)-binding protein 1 OS=Mesocricetus auratus OX=10036 GN=Pcbp1 PE=4 SV=1	5	17	17	12	17	17	12	67.1	67.1	53.9	37.511	356	356;329;388;394;403	4.76	13	13	18	12	15	16	18	19	0	323.31	By MS/MS	1.3025	0.33801	0.90986	0.77025	0.94938	1	1.2105	0.41876	0.8917	0.78572	1.0117	0.92842	63	65	65
A0A1U7QFH7;A0A3Q0CRT2;A0A1U8C1V3	A0A1U7QFH7;A0A3Q0CRT2	3;2;1	3;2;1	3;2;1	0		0		tr|A0A1U7QFH7|A0A1U7QFH7_MESAU NFU1 iron-sulfur cluster scaffold homolog, mitochondrial OS=Mesocricetus auratus OX=10036 GN=Nfu1 PE=3 SV=1;tr|A0A3Q0CRT2|A0A3Q0CRT2_MESAU NFU1 iron-sulfur cluster scaffold homolog, mitochondrial OS=Mesocricetus auratus OX=10	3	3	3	3	3	3	3	15.5	15.5	15.5	28.241	251	251;156;113	6		2	2			2	2	6	0	29.715	By MS/MS	1.1648	0.4846	0.70448	0.67792	1.0895	1	1.0825	0.54482	0.70427	0.69724	1.1393	0.93036	4	4	4
A0A1U7QFI7;A0A1U7RDQ0	A0A1U7QFI7	10;1	10;1	10;1	0		0		tr|A0A1U7QFI7|A0A1U7QFI7_MESAU cellular nucleic acid-binding protein OS=Mesocricetus auratus OX=10036 GN=Cnbp PE=4 SV=1	2	10	10	10	10	10	10	58.8	58.8	58.8	19.463	177	177;170	4.57	9	2	4	8	10	11	6	4	0	176.99	By MS/MS	1.4132	0.27422	0.80383	0.95633	0.89567	1	1.3133	0.3692	0.78729	0.94528	0.97075	0.92492	13	13	13
A0A1U8BSK4;A0A1U7QFJ3	A0A1U8BSK4;A0A1U7QFJ3	17;17	17;17	17;17	0		0		tr|A0A1U8BSK4|A0A1U8BSK4_MESAU indoleamine 2,3-dioxygenase 2 isoform X2 OS=Mesocricetus auratus OX=10036 GN=Ido2 PE=3 SV=1;tr|A0A1U7QFJ3|A0A1U7QFJ3_MESAU indoleamine 2,3-dioxygenase 2 isoform X1 OS=Mesocricetus auratus OX=10036 GN=Ido2 PE=3 SV=1	2	17	17	17	17	17	17	66.8	66.8	66.8	37.589	340	340;405	5.79		2	8	9	20	23	18	16	0	145.2	By MS/MS	1.043	0.49166	0.95719	0.58203	1.2039	1	0.96931	0.55289	0.93605	0.63374	1.243	0.93248	73	73	73
A0A1U7QFK0	A0A1U7QFK0	3	3	3	0		0		tr|A0A1U7QFK0|A0A1U7QFK0_MESAU Alpha-1,6-mannosyl-glycoprotein 2-beta-N-acetylglucosaminyltransferase OS=Mesocricetus auratus OX=10036 GN=Mgat2 PE=3 SV=1	1	3	3	3	3	3	3	6.8	6.8	6.8	51.134	442	442	5.27		3				4	4		0.00027352	3.9675	By MS/MS	1.249	0.41583	0.87041	0.72335	0.98258	1	1.1607	0.48173	0.85477	0.73736	1.0378	0.9279	6	6	6
A0A1U7QFK8	A0A1U7QFK8	5	2	2	0		0		tr|A0A1U7QFK8|A0A1U7QFK8_MESAU Ras-related protein Rap-2 OS=Mesocricetus auratus OX=10036 GN=Rap2b PE=3 SV=1	1	5	2	2	5	2	2	36.6	10.9	10.9	20.504	183	183	3.4		2		2	1				0.00028785	5.0316	By MS/MS	1.2902	0.22371	0.77788	0.72232	0.66052	1	1.1991	0.31146	0.75399	0.72426	0.73676	0.92049	4	4	4
A0A1U7QP80;A0A1U7QFP1	A0A1U7QP80;A0A1U7QFP1	2;2	2;2	2;2	0		0		tr|A0A1U7QP80|A0A1U7QP80_MESAU rapamycin-insensitive companion of mTOR isoform X2 OS=Mesocricetus auratus OX=10036 GN=Rictor PE=3 SV=1;tr|A0A1U7QFP1|A0A1U7QFP1_MESAU rapamycin-insensitive companion of mTOR isoform X1 OS=Mesocricetus auratus OX=10036 GN=Ric	2	2	2	2	2	2	2	2.2	2.2	2.2	192.03	1708	1708;1732	5.5		1				1	2		0.00028345	4.7211	By MS/MS	0	0	0	0	0	0	0	0	0	0	0	0	0	0	0
A0A1U7QFP2	A0A1U7QFP2	11	11	8	0		0		tr|A0A1U7QFP2|A0A1U7QFP2_MESAU erlin-2 OS=Mesocricetus auratus OX=10036 GN=Erlin2 PE=3 SV=1	1	11	11	8	11	11	8	37.8	37.8	28.6	37.821	339	339	4.73		8	12	6	3	4	11	5	0	43.15	By MS/MS	1.1951	0.37575	0.91274	0.67405	0.97909	1	1.1107	0.44902	0.89537	0.68885	1.0342	0.92739	26	26	26
A0A1U7QFP3	A0A1U7QFP3	6	6	6	0		0		tr|A0A1U7QFP3|A0A1U7QFP3_MESAU Phospholipase B-like OS=Mesocricetus auratus OX=10036 GN=Plbd1 PE=3 SV=1	1	6	6	6	6	6	6	15.2	15.2	15.2	63.203	553	553	5.59	2	1	1	2	4	5	10	2	0	90.479	By MS/MS	1.1801	0.39656	0.86733	0.71916	1.0318	1	1.0968	0.4602	0.84874	0.71951	1.0868	0.92955	11	11	11
A0A1U7QFP5	A0A1U7QFP5	3	3	3	0		0		tr|A0A1U7QFP5|A0A1U7QFP5_MESAU protein Niban OS=Mesocricetus auratus OX=10036 GN=Fam129a PE=3 SV=1	1	3	3	3	3	3	3	5.4	5.4	5.4	102.56	926	926	5.25			1	1			2		0	6.1221	By MS/MS	0	0	0	0	0	0	0	0	0	0	0	0	0	0	0
A0A1U7QFQ4	A0A1U7QFQ4	9	9	9	0		0		tr|A0A1U7QFQ4|A0A1U7QFQ4_MESAU neutrophil cytosol factor 2 OS=Mesocricetus auratus OX=10036 GN=Ncf2 PE=3 SV=1	1	9	9	9	9	9	9	15.2	15.2	15.2	59.654	526	526	4.54	4	2	4	2	4	4	2	4	0	12.809	By MS/MS	1.2525	0.37619	0.86793	0.75895	0.96774	1	1.164	0.44461	0.851	0.77287	1.0278	0.9284	17	17	17
A0A1U7QFQ6;A0A1U7QS40	A0A1U7QFQ6;A0A1U7QS40	4;4	4;4	4;4	0		0		tr|A0A1U7QFQ6|A0A1U7QFQ6_MESAU ankycorbin isoform X2 OS=Mesocricetus auratus OX=10036 GN=Rai14 PE=4 SV=1;tr|A0A1U7QS40|A0A1U7QS40_MESAU ankycorbin isoform X1 OS=Mesocricetus auratus OX=10036 GN=Rai14 PE=4 SV=1	2	4	4	4	4	4	4	5.7	5.7	5.7	106.13	950	950;979	4.11	2	2			1	2	2		0.0002942	5.5497	By MS/MS	1.4103	0.14061	0.56636	0.80968	0.5401	1	1.3107	0.23926	0.55191	0.79028	0.6275	0.91882	2	2	2
A0A3Q0CZ61;A0A1U7QFR5	A0A3Q0CZ61;A0A1U7QFR5	4;4	4;4	4;4	0		0		tr|A0A3Q0CZ61|A0A3Q0CZ61_MESAU Golgi phosphoprotein 3 isoform X2 OS=Mesocricetus auratus OX=10036 GN=Golph3 PE=3 SV=1;tr|A0A1U7QFR5|A0A1U7QFR5_MESAU Golgi phosphoprotein 3 isoform X1 OS=Mesocricetus auratus OX=10036 GN=Golph3 PE=3 SV=1	2	4	4	4	4	4	4	24	24	24	28.805	254	254;298	5	2	1	1		1	3	2	2	0	34.504	By MS/MS	1.4474	0.34041	1.0546	0.74051	0.91186	1	1.3452	0.43557	1.021	0.76278	0.97478	0.92692	3	3	3
A0A1U7QFR6	A0A1U7QFR6	20	20	20	0		0		tr|A0A1U7QFR6|A0A1U7QFR6_MESAU 182 kDa tankyrase-1-binding protein OS=Mesocricetus auratus OX=10036 GN=Tnks1bp1 PE=4 SV=1	1	20	20	20	20	20	20	18.6	18.6	18.6	178.5	1696	1696	2.76	12	19	13	12	4	1		1	0	257.92	By MS/MS	1.1689	0.39398	0.92227	0.68656	1.0159	1	1.0864	0.46306	0.8864	0.71197	1.068	0.92885	23	23	24
A0A1U7QFS3	A0A1U7QFS3	6	6	6	0		0		tr|A0A1U7QFS3|A0A1U7QFS3_MESAU Complement component C9 OS=Mesocricetus auratus OX=10036 GN=C9 PE=3 SV=1	1	6	6	6	6	6	6	11.7	11.7	11.7	64.203	571	571	4.23	4	2		1		2	1	3	0	12.561	By MS/MS	1.2967	0.33332	0.86071	0.79778	0.85909	1	1.2051	0.41577	0.84002	0.80416	0.92784	0.92704	6	6	6
A0A1U7QFT8	A0A1U7QFT8	21	21	21	0		0		tr|A0A1U7QFT8|A0A1U7QFT8_MESAU Ceramidase OS=Mesocricetus auratus OX=10036 GN=Asah1 PE=3 SV=1	1	21	21	21	21	21	21	53.2	53.2	53.2	44.73	395	395	5.18	4	14	13	15	12	13	17	24	0	142.85	By MS/MS	1.1128	0.39781	0.9061	0.67202	1.0347	1	1.0342	0.46368	0.88702	0.69651	1.0889	0.92927	101	101	103
A0A1U8BSU2;A0A1U7QFW1;A0A3Q0CLM2	A0A1U8BSU2;A0A1U7QFW1;A0A3Q0CLM2	3;3;3	3;3;3	3;3;3	0		0		tr|A0A1U8BSU2|A0A1U8BSU2_MESAU RWD domain-containing protein 4 isoform X3 OS=Mesocricetus auratus OX=10036 GN=Rwdd4 PE=4 SV=1;tr|A0A1U7QFW1|A0A1U7QFW1_MESAU RWD domain-containing protein 4 isoform X2 OS=Mesocricetus auratus OX=10036 GN=Rwdd4 PE=4 SV=1;tr|A	3	3	3	3	3	3	3	14.9	14.9	14.9	21.132	188	188;189;198	2.11	4	2	1	2					0.00029815	6.0386	By MS/MS	1.2875	0.34638	0.84869	0.74067	0.89922	1	1.1966	0.42834	0.82952	0.75624	0.96127	0.92638	9	9	9
A0A1U7QFW4	A0A1U7QFW4	9	9	9	0		0		tr|A0A1U7QFW4|A0A1U7QFW4_MESAU Dihydroorotate dehydrogenase (quinone), mitochondrial OS=Mesocricetus auratus OX=10036 GN=Dhodh PE=3 SV=1	1	9	9	9	9	9	9	26.8	26.8	26.8	42.798	395	395	4.71	6	4	4		2	6	8	4	0	47.134	By MS/MS	1.0884	0.44654	0.86776	0.70553	1.0863	1	1.0116	0.48886	0.85064	0.72634	1.1354	0.93036	11	14	14
A0A1U7QRE0;A0A1U7QFW9	A0A1U7QRE0;A0A1U7QFW9	18;18	18;18	18;18	0		0		tr|A0A1U7QRE0|A0A1U7QRE0_MESAU AP-1 complex subunit gamma OS=Mesocricetus auratus OX=10036 GN=Ap1g1 PE=3 SV=1;tr|A0A1U7QFW9|A0A1U7QFW9_MESAU AP-1 complex subunit gamma OS=Mesocricetus auratus OX=10036 GN=Ap1g1 PE=3 SV=1	2	18	18	18	18	18	18	27.7	27.7	27.7	91.392	822	822;825	5.12	6	6	4	9	11	11	10	12	0	100.65	By MS/MS	1.1242	0.47179	0.87962	0.65169	1.1267	1	1.0448	0.53168	0.85973	0.68423	1.1771	0.93149	34	34	34
A0A1U7QFX0;A0A3Q0D5Z8	A0A1U7QFX0;A0A3Q0D5Z8	3;2	3;2	3;2	0		0		tr|A0A1U7QFX0|A0A1U7QFX0_MESAU Endoplasmic reticulum junction formation protein lunapark OS=Mesocricetus auratus OX=10036 GN=Lnpk PE=3 SV=1;tr|A0A3Q0D5Z8|A0A3Q0D5Z8_MESAU Endoplasmic reticulum junction formation protein lunapark OS=Mesocricetus auratus OX=	2	3	3	3	3	3	3	8.2	8.2	8.2	47.578	425	425;376	1.78	4	3	2						0.00029586	5.7791	By MS/MS	1.3058	0.54511	0.75394	0.62553	1.0361	1	1.2136	0.61202	0.75167	0.64608	1.0863	0.92828	2	2	2
A0A1U7QFX5;A0A3Q0CZ98	A0A1U7QFX5	21;1	21;1	21;1	0		0		tr|A0A1U7QFX5|A0A1U7QFX5_MESAU Obg-like ATPase 1 OS=Mesocricetus auratus OX=10036 GN=Ola1 PE=3 SV=1	2	21	21	21	21	21	21	60.6	60.6	60.6	44.743	396	396;534	5.25	6	7	11	9	12	21	19	14	0	96.318	By MS/MS	1.2162	0.42076	0.91876	0.67001	1.0993	1	1.1303	0.48937	0.89575	0.69166	1.1452	0.93003	42	42	42
A0A1U7QFY8	A0A1U7QFY8	1	1	1	0		0		tr|A0A1U7QFY8|A0A1U7QFY8_MESAU inositol monophosphatase 3 OS=Mesocricetus auratus OX=10036 GN=Impad1 PE=3 SV=1	1	1	1	1	1	1	1	7.3	7.3	7.3	38.608	357	357	3			2						0	9.9349	By MS/MS	0	0	0	0	0	0	0	0	0	0	0	0	0	0	0
A0A1U7QFZ3	A0A1U7QFZ3	30	30	30	0		0		tr|A0A1U7QFZ3|A0A1U7QFZ3_MESAU heterogeneous nuclear ribonucleoprotein U OS=Mesocricetus auratus OX=10036 GN=Hnrnpu PE=4 SV=1	1	30	30	30	30	30	30	44.7	44.7	44.7	87.878	799	799	4.73	10	22	27	42	44	39	33	12	0	323.31	By MS/MS	1.3769	0.29667	0.8786	0.76388	0.8468	1	1.2796	0.38808	0.85293	0.77151	0.91965	0.92587	118	129	130
A0A1U7QFZ5	A0A1U7QFZ5	3	3	3	0		0		tr|A0A1U7QFZ5|A0A1U7QFZ5_MESAU Glycine cleavage system H protein OS=Mesocricetus auratus OX=10036 GN=Gcsh PE=3 SV=1	1	3	3	3	3	3	3	39.4	39.4	39.4	18.437	170	170	4.02		11	12	4	5	6	6		0	68.592	By MS/MS	0.91062	0.61924	0.82872	0.48091	1.3871	1	0.8463	0.64657	0.81479	0.54827	1.4094	0.93452	15	15	15
A0A3Q0CWR0;A0A1U7QG14	A0A3Q0CWR0;A0A1U7QG14	11;11	11;11	11;11	0		0		tr|A0A3Q0CWR0|A0A3Q0CWR0_MESAU Ubiquitin carboxyl-terminal hydrolase OS=Mesocricetus auratus OX=10036 GN=Usp10 PE=3 SV=1;tr|A0A1U7QG14|A0A1U7QG14_MESAU Ubiquitin carboxyl-terminal hydrolase OS=Mesocricetus auratus OX=10036 GN=Usp10 PE=3 SV=1	2	11	11	11	11	11	11	18.5	18.5	18.5	87.304	793	793;794	4.5	1	2	8	8	4	3	3	3	0	44.295	By MS/MS	1.2078	0.35707	0.81398	0.7516	0.95732	1	1.1225	0.43498	0.79617	0.76131	1.0165	0.92804	10	10	10
A0A1U7QG18	A0A1U7QG18	1	1	1	0		0		tr|A0A1U7QG18|A0A1U7QG18_MESAU Stimulator of interferon genes protein OS=Mesocricetus auratus OX=10036 GN=Tmem173 PE=3 SV=2	1	1	1	1	1	1	1	2.9	2.9	2.9	50.944	456	456	2.33		4	2						0	6.4211	By MS/MS	1.2443	0.56693	0.94559	0.8	1.0561	1	1.1564	0.63089	0.93514	0.81673	1.1138	0.931	3	3	3
A0A1U7QG20;P07629	A0A1U7QG20;P07629	3;3	3;3	3;3	0		0		tr|A0A1U7QG20|A0A1U7QG20_MESAU Pentaxin OS=Mesocricetus auratus OX=10036 GN=Apcs PE=3 SV=1;sp|P07629|SAMP_MESAU Serum amyloid P-component OS=Mesocricetus auratus OX=10036 GN=APCS PE=1 SV=2	2	3	3	3	3	3	3	12.8	12.8	12.8	25.719	226	226;234	3.31	4	5	6	5	4		2		0	93.016	By MS/MS	0.76957	0.50856	1.3486	0.40043	1.2874	1	0.71521	0.55667	1.3068	0.474	1.3122	0.93113	15	15	15
A0A1U7QG23	A0A1U7QG23	2	2	2	0		0		tr|A0A1U7QG23|A0A1U7QG23_MESAU polyadenylate-binding protein-interacting protein 2 OS=Mesocricetus auratus OX=10036 GN=Paip2 PE=3 SV=1	1	2	2	2	2	2	2	35.5	35.5	35.5	14.7	124	124	4.44		2	1	1	2	2	1		0	35.809	By MS/MS	0	0	0	0	0	0	0	0	0	0	0	0	0	0	0
A0A1U7QG26	A0A1U7QG26	3	3	3	0		0		tr|A0A1U7QG26|A0A1U7QG26_MESAU TIP41-like protein OS=Mesocricetus auratus OX=10036 GN=Tiprl PE=3 SV=2	1	3	3	3	3	3	3	12.5	12.5	12.5	31.212	271	271	3.25	4				2	2			0	10.516	By MS/MS	1.1985	0.41094	1.0301	0.65133	1.0543	1	1.1138	0.48387	1.0012	0.68623	1.1039	0.92887	6	6	6
A0A1U7QG32;A0A1U7QV05;A0A1U7QJJ0;A0A1U8BZJ9;A0A1U8C2M4;REV__A0A1U7QA90;REV__A0A1U7QK41	A0A1U7QG32	3;1;1;1;1;1;1	1;0;0;0;0;0;0	1;0;0;0;0;0;0	0		0		tr|A0A1U7QG32|A0A1U7QG32_MESAU Stathmin OS=Mesocricetus auratus OX=10036 GN=Stmn2 PE=3 SV=1	7	3	1	1	3	1	1	14.5	5.6	5.6	20.828	179	179;176;189;203;216;1106;1130	3			2						0.0020146	2.4667	By MS/MS	1.2182	0.12927	0.60373	0.74109	0.38787	1	1.1322	0.21567	0.58503	0.72415	0.48048	0.91408	1	1	1
A0A1U7QG33	A0A1U7QG33	5	5	5	0		0		tr|A0A1U7QG33|A0A1U7QG33_MESAU Receptor expression-enhancing protein OS=Mesocricetus auratus OX=10036 GN=Reep5 PE=3 SV=1	1	5	5	5	5	5	5	23.8	23.8	23.8	21.521	189	189	4.42	2	3	6	6	8	4		4	0	17.426	By MS/MS	1.2702	0.39423	0.96385	0.68318	1.0403	1	1.1805	0.46882	0.9374	0.70639	1.0889	0.92875	24	24	24
A0A1U7QG35;A0A3Q0CSF2	A0A1U7QG35;A0A3Q0CSF2	5;4	5;4	5;4	0		0		tr|A0A1U7QG35|A0A1U7QG35_MESAU protein O-glucosyltransferase 1 isoform X1 OS=Mesocricetus auratus OX=10036 GN=Poglut1 PE=4 SV=1;tr|A0A3Q0CSF2|A0A3Q0CSF2_MESAU protein O-glucosyltransferase 1 isoform X2 OS=Mesocricetus auratus OX=10036 GN=Poglut1 PE=4 SV=1	2	5	5	5	5	5	5	14	14	14	46.376	392	392;317	4.7		2	4	4	2	4	4		0	12.975	By MS/MS	1.2459	0.35607	0.958	0.69691	0.98276	1	1.1579	0.43611	0.9299	0.71992	1.0408	0.9284	9	9	9
A0A1U7QG37;A0A3Q0CES3	A0A1U7QG37	9;1	9;1	9;1	0		0		tr|A0A1U7QG37|A0A1U7QG37_MESAU fatty acid-binding protein, epidermal isoform X1 OS=Mesocricetus auratus OX=10036 GN=Fabp5 PE=3 SV=1	2	9	9	9	9	9	9	68.1	68.1	68.1	15.11	135	135;73	4.04	5	11	21	23	19	14	5		0	244.66	By MS/MS	1.6516	0.19058	0.68321	0.97244	0.66961	1	1.535	0.31906	0.66909	0.94555	0.75966	0.92426	46	46	46
A0A1U8CNT8;A0A1U8CXV6;A0A3Q0DCJ3;A0A1U7QG39;A0A1U8CL01	A0A1U8CNT8;A0A1U8CXV6;A0A3Q0DCJ3;A0A1U7QG39;A0A1U8CL01	4;4;4;4;4	4;4;4;4;4	4;4;4;4;4	0		0		tr|A0A1U8CNT8|A0A1U8CNT8_MESAU vitamin K-dependent protein C isoform X5 OS=Mesocricetus auratus OX=10036 GN=Proc PE=4 SV=1;tr|A0A1U8CXV6|A0A1U8CXV6_MESAU vitamin K-dependent protein C isoform X4 OS=Mesocricetus auratus OX=10036 GN=Proc PE=4 SV=1;tr|A0A3Q0D	5	4	4	4	4	4	4	9.7	9.7	9.7	52.089	462	462;472;476;482;483	5.56		1	1	2	4	2	4	2	0	10.245	By MS/MS	1.0609	0.4016	0.74634	0.66189	1.0508	1	0.98594	0.45774	0.73488	0.67684	1.1	0.9286	5	5	5
A0A3Q0CVI8;A0A1U7QG43;A0A3Q0CQ65	A0A3Q0CVI8;A0A1U7QG43;A0A3Q0CQ65	2;2;1	2;2;1	2;2;1	0		0		tr|A0A3Q0CVI8|A0A3Q0CVI8_MESAU Trafficking protein particle complex subunit 2-like protein OS=Mesocricetus auratus OX=10036 GN=Trappc2l PE=3 SV=1;tr|A0A1U7QG43|A0A1U7QG43_MESAU Trafficking protein particle complex subunit 2-like protein OS=Mesocricetus aur	3	2	2	2	2	2	2	15	15	15	17.599	153	153;139;123	3.6		2		1	2				0.00029595	5.7891	By MS/MS	1.3043	0.34084	0.88003	0.7211	0.90464	1	1.2122	0.42325	0.8574	0.73603	0.967	0.92646	2	2	2
A0A1U7QG44	A0A1U7QG44	2	2	2	0		0		tr|A0A1U7QG44|A0A1U7QG44_MESAU DNA-directed RNA polymerase II subunit RPB4 OS=Mesocricetus auratus OX=10036 GN=Polr2d PE=3 SV=1	1	2	2	2	2	2	2	21.8	21.8	21.8	16.327	142	142	2.67		1	2						0.00029121	5.2637	By MS/MS	0	0	0	0	0	0	0	0	0	0	0	0	0	0	0
A0A3Q0CWU5;A0A1U7QG56;A0A3Q0CVK6	A0A3Q0CWU5;A0A1U7QG56;A0A3Q0CVK6	1;1;1	1;1;1	1;1;1	0		0		tr|A0A3Q0CWU5|A0A3Q0CWU5_MESAU transcription factor 25 isoform X3 OS=Mesocricetus auratus OX=10036 GN=Tcf25 PE=3 SV=1;tr|A0A1U7QG56|A0A1U7QG56_MESAU transcription factor 25 isoform X2 OS=Mesocricetus auratus OX=10036 GN=Tcf25 PE=3 SV=1;tr|A0A3Q0CVK6|A0A3Q0	3	1	1	1	1	1	1	3	3	3	71.249	625	625;626;676	1	2								0	16.645	By MS/MS	0	0	0	0	0	0	0	0	0	0	0	0	0	0	0
A0A1U7QG66	A0A1U7QG66	8	8	8	0		0		tr|A0A1U7QG66|A0A1U7QG66_MESAU Uridine 5-monophosphate synthase OS=Mesocricetus auratus OX=10036 GN=Umps PE=3 SV=1	1	8	8	8	8	8	8	24.8	24.8	24.8	52.303	480	480	5.06		2	3	7	8	3	6	2	0	62.15	By MS/MS	1.053	0.29461	0.74906	0.71563	0.82933	1	0.97859	0.37258	0.73245	0.71657	0.89808	0.92524	11	11	11
A0A1U7QG80	A0A1U7QG80	9	9	7	0		0		tr|A0A1U7QG80|A0A1U7QG80_MESAU Sorting nexin-3 OS=Mesocricetus auratus OX=10036 GN=Snx3 PE=3 SV=1	1	9	9	7	9	9	7	51.2	51.2	41.4	18.762	162	162	4.16	11	9	8	5	7	10	6	6	0	147.05	By MS/MS	1.1531	0.35734	0.70918	0.70997	0.96226	1	1.0716	0.42813	0.69449	0.71906	1.0196	0.92831	46	46	46
A0A1U7QG86	A0A1U7QG86	16	16	16	0		0		tr|A0A1U7QG86|A0A1U7QG86_MESAU 2,4-dienoyl-CoA reductase, mitochondrial OS=Mesocricetus auratus OX=10036 GN=Decr1 PE=4 SV=1	1	16	16	16	16	16	16	56.7	56.7	56.7	36.353	335	335	5.49	5	4	12	11	15	19	15	23	0	323.31	By MS/MS	1.0428	0.44429	0.86468	0.55031	1.1586	1	0.96917	0.50867	0.84282	0.5843	1.1963	0.92963	43	43	43
A0A1U7QG90	A0A1U7QG90	19	19	19	0		0		tr|A0A1U7QG90|A0A1U7QG90_MESAU prostaglandin reductase 3 OS=Mesocricetus auratus OX=10036 GN=Zadh2 PE=3 SV=1	1	19	19	19	19	19	19	76.9	76.9	76.9	40.515	377	377	5.34	6	14	12	18	21	32	27	25	0	323.31	By MS/MS	0.90976	0.55686	1.0116	0.50958	1.3137	1	0.8455	0.59846	0.9891	0.55759	1.3444	0.933	67	67	85
A0A1U7QG95;A0A1U8C5F5;A0A1U8C5F4;A0A1U7QSQ6;A0A1U7QPU2	A0A1U7QG95;A0A1U8C5F5;A0A1U8C5F4;A0A1U7QSQ6;A0A1U7QPU2	21;21;20;20;19	21;21;20;20;19	21;21;20;20;19	0		0		tr|A0A1U7QG95|A0A1U7QG95_MESAU Dynactin subunit 1 OS=Mesocricetus auratus OX=10036 GN=Dctn1 PE=3 SV=1;tr|A0A1U8C5F5|A0A1U8C5F5_MESAU Dynactin subunit 1 OS=Mesocricetus auratus OX=10036 GN=Dctn1 PE=3 SV=1;tr|A0A1U8C5F4|A0A1U8C5F4_MESAU Dynactin subunit 1 OS	5	21	21	21	21	21	21	19.6	19.6	19.6	138.9	1256	1256;1276;1261;1281;1142	2.98	11	16	17	6	2	3	2	2	0	188.77	By MS/MS	1.2137	0.35676	0.91087	0.70281	0.97642	1	1.128	0.43019	0.88563	0.72276	1.0324	0.92747	33	37	37
A0A1U7QGA1	A0A1U7QGA1	11	11	10	0		0		tr|A0A1U7QGA1|A0A1U7QGA1_MESAU Sidoreflexin OS=Mesocricetus auratus OX=10036 GN=Sfxn1 PE=3 SV=1	1	11	11	10	11	11	10	43.8	43.8	37.9	35.7	322	322	4.55		7	12	10	8	7	3	6	0	77.281	By MS/MS	0.95605	0.43117	0.9022	0.5669	1.0994	1	0.88852	0.48315	0.88119	0.60926	1.1421	0.92944	29	29	29
A0A1U7QGB0	A0A1U7QGB0	8	8	8	0		0		tr|A0A1U7QGB0|A0A1U7QGB0_MESAU beta-galactoside alpha-2,6-sialyltransferase 1 OS=Mesocricetus auratus OX=10036 GN=St6gal1 PE=3 SV=1	1	8	8	8	8	8	8	19.9	19.9	19.9	49.772	433	433	4.24	4	5	5	2	2	4	4	3	0	40.2	By MS/MS	1.2023	0.40869	0.94994	0.69937	1.0363	1	1.1173	0.48163	0.92554	0.73185	1.0919	0.9299	14	14	14
A0A1U7QGB9;A0A1U7QRT9	A0A1U7QGB9;A0A1U7QRT9	3;3	3;3	3;3	0		0		tr|A0A1U7QGB9|A0A1U7QGB9_MESAU Golgi-associated PDZ and coiled-coil motif-containing protein isoform X2 OS=Mesocricetus auratus OX=10036 GN=Gopc PE=4 SV=1;tr|A0A1U7QRT9|A0A1U7QRT9_MESAU Golgi-associated PDZ and coiled-coil motif-containing protein isoform	2	3	3	3	3	3	3	5.5	5.5	5.5	49.596	454	454;462	3.56	2	1	2		2	2			0.0002777	4.2378	By MS/MS	1.2384	0.3647	0.92218	0.78039	0.9146	1	1.1509	0.43584	0.89942	0.79299	0.97934	0.92765	6	6	6
A0A1U7QGC5;A0A1U8BUS7	A0A1U7QGC5;A0A1U8BUS7	2;1	2;1	2;1	0		0		tr|A0A1U7QGC5|A0A1U7QGC5_MESAU DNA-directed RNA polymerases I, II, and III subunit RPABC3 OS=Mesocricetus auratus OX=10036 GN=Polr2h PE=3 SV=1;tr|A0A1U8BUS7|A0A1U8BUS7_MESAU DNA-directed RNA polymerases I, II, and III subunit RPABC3 isoform X2 OS=Mesocrice	2	2	2	2	2	2	2	18.7	18.7	18.7	17.143	150	150;114	3		2	4	2					0.00028433	4.777	By MS/MS	1.2313	0.4145	0.94486	0.69926	1.0665	1	1.1443	0.48777	0.92265	0.72435	1.1186	0.93011	4	4	4
A0A1U7QGC7;A0A3Q0D740	A0A1U7QGC7;A0A3Q0D740	11;7	11;7	0;0	0		0		tr|A0A1U7QGC7|A0A1U7QGC7_MESAU GTP-binding nuclear protein Ran OS=Mesocricetus auratus OX=10036 GN=LOC101825141 PE=3 SV=1;tr|A0A3Q0D740|A0A3Q0D740_MESAU GTP-binding nuclear protein Ran OS=Mesocricetus auratus OX=10036 GN=Ran PE=3 SV=1	2	11	11	0	11	11	0	44	44	0	24.404	216	216;144	5.38		4	7	12	13	18	12	8	0	52.657	By MS/MS	1.3436	0.314	0.8973	0.84609	0.86246	1	1.2487	0.41674	0.8738	0.84042	0.93469	0.9276	61	61	61
A0A1U7QGD1	A0A1U7QGD1	6	6	6	0		0		tr|A0A1U7QGD1|A0A1U7QGD1_MESAU Coatomer subunit zeta OS=Mesocricetus auratus OX=10036 GN=Copz1 PE=3 SV=2	1	6	6	6	6	6	6	60.5	60.5	60.5	20.198	177	177	4.44		4	8	16	13	7	4		0	106.9	By MS/MS	1.342	0.36791	1.0023	0.73442	1.0564	1	1.2472	0.45331	0.97431	0.75126	1.1037	0.9315	17	17	17
A0A1U7QGD2;A0A3Q0CSS8	A0A1U7QGD2;A0A3Q0CSS8	7;5	7;5	7;5	0		0		tr|A0A1U7QGD2|A0A1U7QGD2_MESAU ATP-binding cassette sub-family F member 3 isoform X1 OS=Mesocricetus auratus OX=10036 GN=Abcf3 PE=4 SV=1;tr|A0A3Q0CSS8|A0A3Q0CSS8_MESAU ATP-binding cassette sub-family F member 3 isoform X2 OS=Mesocricetus auratus OX=10036 G	2	7	7	7	7	7	7	10.6	10.6	10.6	79.865	709	709;472	2.74	4	4	6	3	2				0	13.02	By MS/MS	1.1888	0.35212	0.91206	0.71541	0.94863	1	1.1048	0.42974	0.88802	0.7335	1.0112	0.92784	8	8	8
A0A1U7QGD6	A0A1U7QGD6	4	4	3	0		0		tr|A0A1U7QGD6|A0A1U7QGD6_MESAU transmembrane emp24 domain-containing protein 9 OS=Mesocricetus auratus OX=10036 GN=Tmed9 PE=3 SV=1	1	4	4	3	4	4	3	19.1	19.1	16.2	27.243	235	235	3.79	2	6	9	8	3	1	1	3	0	64.11	By MS/MS	1.2894	0.31345	0.90797	0.72767	0.92091	1	1.1983	0.39753	0.88126	0.74853	0.98086	0.92724	14	14	14
A0A1U7QGE1	A0A1U7QGE1	3	3	3	0		0		tr|A0A1U7QGE1|A0A1U7QGE1_MESAU thioredoxin domain-containing protein 15 OS=Mesocricetus auratus OX=10036 GN=Txndc15 PE=4 SV=1	1	3	3	3	3	3	3	13.9	13.9	13.9	38.064	346	346	3.62		2	3	2				1	0	13.144	By MS/MS	1.1177	0.25614	0.81803	0.71515	0.92175	1	1.0387	0.33012	0.79361	0.72803	0.98285	0.92679	1	1	1
A0A1U7QGE3	A0A1U7QGE3	14	14	14	0		0		tr|A0A1U7QGE3|A0A1U7QGE3_MESAU E3 ubiquitin-protein ligase OS=Mesocricetus auratus OX=10036 GN=Dtx3l PE=3 SV=1	1	14	14	14	14	14	14	19.1	19.1	19.1	84.826	765	765	4.74	4	7	7	5	8	9	6	7	0	35	By MS/MS	1.0704	0.43768	0.92952	0.6141	1.0995	1	0.9948	0.49731	0.90697	0.64803	1.1452	0.92975	29	29	29
A0A1U7QGE9	A0A1U7QGE9	10	10	10	0		0		tr|A0A1U7QGE9|A0A1U7QGE9_MESAU 2-amino-3-ketobutyrate coenzyme A ligase, mitochondrial OS=Mesocricetus auratus OX=10036 GN=Gcat PE=3 SV=1	1	10	10	10	10	10	10	39.9	39.9	39.9	44.932	416	416	4.27	7	6	8	11	13	6	4	5	0	133.45	By MS/MS	1.0006	0.48142	1.1992	0.57209	1.2037	1	0.92988	0.54778	1.171	0.61946	1.2422	0.93202	25	25	25
A0A1U7QGF1	A0A1U7QGF1	6	6	6	0		0		tr|A0A1U7QGF1|A0A1U7QGF1_MESAU Transforming growth factor-beta-induced protein ig-h3 OS=Mesocricetus auratus OX=10036 GN=Tgfbi PE=4 SV=1	1	6	6	6	6	6	6	12.6	12.6	12.6	74.637	683	683	4.13		4	7	4	4		2	2	0	30.96	By MS/MS	1.3069	0.28535	0.94546	0.79873	0.8503	1	1.2146	0.37264	0.91609	0.80895	0.91959	0.92627	4	4	4
A0A1U7QGF6;A0A1U7QQ00	A0A1U7QGF6;A0A1U7QQ00	10;9	10;9	9;8	0		0		tr|A0A1U7QGF6|A0A1U7QGF6_MESAU ubiquilin-1 isoform X1 OS=Mesocricetus auratus OX=10036 GN=Ubqln1 PE=4 SV=1;tr|A0A1U7QQ00|A0A1U7QQ00_MESAU ubiquilin-1 isoform X2 OS=Mesocricetus auratus OX=10036 GN=Ubqln1 PE=4 SV=1	2	10	10	9	10	10	9	28.8	28.8	25.3	61.602	580	580;552	5	2		8	14	4	4	8	6	0	194.24	By MS/MS	1.1951	0.5166	1.146	0.59941	1.2188	1	1.1107	0.58346	1.1161	0.64735	1.2574	1	2	2	2
A0A1U7QGG6;A0A1U8C2X1	A0A1U7QGG6;A0A1U8C2X1	13;12	13;12	13;12	0		0		tr|A0A1U7QGG6|A0A1U7QGG6_MESAU ATP synthase subunit gamma OS=Mesocricetus auratus OX=10036 GN=Atp5c1 PE=3 SV=1;tr|A0A1U8C2X1|A0A1U8C2X1_MESAU ATP synthase subunit gamma OS=Mesocricetus auratus OX=10036 GN=Atp5c1 PE=3 SV=1	2	13	13	13	13	13	13	51.3	51.3	51.3	32.934	298	298;297	4.74	5	6	22	28	23	14	14	12	0	139.77	By MS/MS	1.0412	0.4836	1.024	0.56097	1.2148	1	0.96765	0.53699	0.99738	0.60259	1.2484	0.93159	101	101	101
A0A1U7QGG8	A0A1U7QGG8	1	1	1	0		0		tr|A0A1U7QGG8|A0A1U7QGG8_MESAU guanine nucleotide exchange factor MSS4 OS=Mesocricetus auratus OX=10036 GN=Rabif PE=4 SV=1	1	1	1	1	1	1	1	13	13	13	13.851	123	123	1	5								0.00027809	4.2966	By MS/MS	1.2347	0.29366	0.71683	1.0716	0.93122	1	1.1475	0.36081	0.71122	1.0479	1.0095	0.93227	4	4	4
A0A1U7QGJ6	A0A1U7QGJ6	2	2	2	0		0		tr|A0A1U7QGJ6|A0A1U7QGJ6_MESAU 1,5-anhydro-D-fructose reductase OS=Mesocricetus auratus OX=10036 GN=Akr1e2 PE=3 SV=1	1	2	2	2	2	2	2	6.3	6.3	6.3	34.218	301	301	3.83		1	4	4	2	1			0.0010535	3.2427	By MS/MS	1.403	0.31201	0.81731	0.74575	0.91713	1	1.3039	0.40597	0.79717	0.75696	0.97951	0.92698	4	4	4
A0A1U7QGJ8;A0A1U8BKU3	A0A1U7QGJ8;A0A1U8BKU3	2;2	2;2	2;2	0		0		tr|A0A1U7QGJ8|A0A1U7QGJ8_MESAU ADP-ribosylation factor GTPase-activating protein 3 isoform X2 OS=Mesocricetus auratus OX=10036 GN=Arfgap3 PE=4 SV=1;tr|A0A1U8BKU3|A0A1U8BKU3_MESAU ADP-ribosylation factor GTPase-activating protein 3 isoform X1 OS=Mesocricetu	2	2	2	2	2	2	2	3.7	3.7	3.7	56.669	516	516;517	3		1	1	1					0.0010532	3.237	By MS/MS	0.75695	0.29282	1.275	0.63781	1.0069	1	0.70348	0.3457	1.2223	0.68227	1.0594	0.92774	2	2	2
A0A1U7QGK1	A0A1U7QGK1	2	2	2	0		0		tr|A0A1U7QGK1|A0A1U7QGK1_MESAU Nucleolar GTP-binding protein 1 OS=Mesocricetus auratus OX=10036 GN=Gtpbp4 PE=3 SV=1	1	2	2	2	2	2	2	2.4	2.4	2.4	74.128	634	634	3	1	4	4	2	2				0.0087336	1.975	By MS/MS	1.1818	0.31455	0.51117	0.69424	0.93625	1	1.0983	0.3981	0.50052	0.7108	0.99549	0.92684	9	9	9
A0A1U7QGL1	A0A1U7QGL1	19	19	19	0		0		tr|A0A1U7QGL1|A0A1U7QGL1_MESAU Tetratricopeptide repeat protein 38 OS=Mesocricetus auratus OX=10036 GN=Ttc38 PE=3 SV=1	1	19	19	19	19	19	19	57.2	57.2	57.2	52.179	465	465	5.7		1	4	21	26	20	18	17	0	147.06	By MS/MS	0.95192	0.52416	1.0168	0.53541	1.2942	1	0.88468	0.56935	0.99761	0.58379	1.3246	0.93298	40	40	40
A0A1U7QGL6	A0A1U7QGL6	9	9	9	0		0		tr|A0A1U7QGL6|A0A1U7QGL6_MESAU Proteasome subunit alpha type OS=Mesocricetus auratus OX=10036 GN=Psma2 PE=3 SV=1	1	9	9	9	9	9	9	53.4	53.4	53.4	25.898	234	234	5.42	4	4	2	16	17	14	14	14	0	209.41	By MS/MS	1.1011	0.36884	0.97	0.65648	0.97156	1	1.0234	0.43924	0.93837	0.68546	1.0212	0.92653	23	23	23
A0A1U7QGM1	A0A1U7QGM1	6	3	3	0		0		tr|A0A1U7QGM1|A0A1U7QGM1_MESAU Small monomeric GTPase OS=Mesocricetus auratus OX=10036 GN=Rala PE=3 SV=1	1	6	3	3	6	3	3	38.3	17.5	17.5	23.553	206	206	4.75			2	4				2	0.00029446	5.5702	By MS/MS	0.9708	0.59053	0.20706	0.67847	1.245	1	0.90223	0.62254	0.24397	0.67437	1.286	0.93418	2	2	2
A0A1U7QGM7	A0A1U7QGM7	5	5	5	0		0		tr|A0A1U7QGM7|A0A1U7QGM7_MESAU collagen type IV alpha-3-binding protein OS=Mesocricetus auratus OX=10036 GN=Col4a3bp PE=4 SV=1	1	5	5	5	5	5	5	12.2	12.2	12.2	64.285	565	565	2.83	4	3	2		2			1	0	97.596	By MS/MS	0.97603	0.4814	0.88591	0.69833	0.93275	1	0.90709	0.53243	0.85835	0.71612	0.9924	0.92681	3	3	4
A0A1U7QJ38;A0A3Q0CK64;A0A1U7QGN4;A0A3Q0CFA1;A0A3Q0CMA6;A0A1U8BTK6	A0A1U7QJ38;A0A3Q0CK64;A0A1U7QGN4;A0A3Q0CFA1;A0A3Q0CMA6;A0A1U8BTK6	2;2;2;2;2;2	2;2;2;2;2;2	2;2;2;2;2;2	0		0		tr|A0A1U7QJ38|A0A1U7QJ38_MESAU myotubularin-related protein 5 isoform X6 OS=Mesocricetus auratus OX=10036 GN=Sbf1 PE=3 SV=1;tr|A0A3Q0CK64|A0A3Q0CK64_MESAU myotubularin-related protein 5 isoform X5 OS=Mesocricetus auratus OX=10036 GN=Sbf1 PE=3 SV=1;tr|A0A1U	6	2	2	2	2	2	2	1.5	1.5	1.5	208.6	1868	1868;1871;1894;1897;1940;1943	6.6					1	2		2	0	8.5518	By MS/MS	1.3626	0.37821	0.77179	0.8196	1.0301	1	1.2664	0.46061	0.76019	0.82531	1.0903	0.93099	2	2	2
A0A1U7QGP1	A0A1U7QGP1	14	14	10	0		0		tr|A0A1U7QGP1|A0A1U7QGP1_MESAU GTP-binding protein SAR1b OS=Mesocricetus auratus OX=10036 GN=Sar1b PE=3 SV=1	1	14	14	10	14	14	10	86.9	86.9	72.7	22.41	198	198	4.94	15	8	6	13	16	19	10	21	0	323.31	By MS/MS	1.1723	0.49046	1.0048	0.60672	1.1962	1	1.0895	0.55229	0.97537	0.65756	1.2387	0.93214	66	66	66
A0A1U7QGQ0	A0A1U7QGQ0	2	2	2	0		0		tr|A0A1U7QGQ0|A0A1U7QGQ0_MESAU EMILIN-1 OS=Mesocricetus auratus OX=10036 GN=Emilin1 PE=4 SV=1	1	2	2	2	2	2	2	2.7	2.7	2.7	107.4	1017	1017	1.33	2	1							0	6.9428	By MS/MS	0	0	0	0	0	0	0	0	0	0	0	0	0	0	0
A0A1U7QGQ1;A0A1U8BSA9;A0A3Q0CMT7;A0A1U8BVV8;A0A1U8C3T5	A0A1U7QGQ1;A0A1U8BSA9;A0A3Q0CMT7;A0A1U8BVV8;A0A1U8C3T5	11;11;11;11;11	9;9;9;9;9	2;2;2;2;2	0		0		tr|A0A1U7QGQ1|A0A1U7QGQ1_MESAU heterogeneous nuclear ribonucleoprotein H isoform X5 OS=Mesocricetus auratus OX=10036 GN=Hnrnph1 PE=4 SV=1;tr|A0A1U8BSA9|A0A1U8BSA9_MESAU heterogeneous nuclear ribonucleoprotein H isoform X4 OS=Mesocricetus auratus OX=10036 G	5	11	9	2	11	9	2	31.2	25.2	7.1	49.199	449	449;452;462;465;472	3.65	4	11	8	9	3	2	4	2	0	254.94	By MS/MS	1.4208	0.34553	0.80264	0.7587	0.92156	1	1.3204	0.43959	0.78717	0.77174	0.98484	0.92743	9	9	9
A0A1U7QGQ7;A0A1U7R1Z2	A0A1U7QGQ7;A0A1U7R1Z2	5;4	5;4	5;4	0		0		tr|A0A1U7QGQ7|A0A1U7QGQ7_MESAU 40S ribosomal protein S23 OS=Mesocricetus auratus OX=10036 GN=Rps23 PE=3 SV=1;tr|A0A1U7R1Z2|A0A1U7R1Z2_MESAU 40S ribosomal protein S23 OS=Mesocricetus auratus OX=10036 GN=LOC101824003 PE=3 SV=1	2	5	5	5	5	5	5	47.9	47.9	47.9	15.68	142	142;143	5.24	1	2	2	9	8	4	5	6	0	57.326	By MS/MS	1.2987	0.41003	0.93067	0.6535	1.1356	1	1.207	0.48338	0.90616	0.66947	1.18	0.93079	37	37	37
A0A1U7QGQ9;A0A1U8C780	A0A1U7QGQ9;A0A1U8C780	6;6	6;6	6;6	0		0		tr|A0A1U7QGQ9|A0A1U7QGQ9_MESAU translation initiation factor eIF-2B subunit delta isoform X2 OS=Mesocricetus auratus OX=10036 GN=Eif2b4 PE=3 SV=1;tr|A0A1U8C780|A0A1U8C780_MESAU translation initiation factor eIF-2B subunit delta isoform X1 OS=Mesocricetus a	2	6	6	6	6	6	6	15.8	15.8	15.8	57.913	525	525;545	4.94	4		1	2		2	4	3	0	44.035	By MS/MS	1.1477	0.37928	0.91202	0.63704	1.0297	1	1.0666	0.45079	0.88356	0.67182	1.0808	0.92896	5	5	5
A0A3Q0CT47;A0A1U7QGR1;A0A1U8C3R5;A0A1U7Q7K6;A0A3Q0D0T6;A0A3Q0CYE2;A0A1U8CEP0;A0A1U8C4B3	A0A3Q0CT47;A0A1U7QGR1;A0A1U8C3R5;A0A1U7Q7K6	7;7;6;6;2;1;1;1	7;7;6;6;2;1;1;1	7;7;6;6;2;1;1;1	0		0		tr|A0A3Q0CT47|A0A3Q0CT47_MESAU Stress-activated protein kinase JNK OS=Mesocricetus auratus OX=10036 GN=Mapk9 PE=3 SV=1;tr|A0A1U7QGR1|A0A1U7QGR1_MESAU Stress-activated protein kinase JNK OS=Mesocricetus auratus OX=10036 GN=Mapk9 PE=3 SV=1;tr|A0A1U8C3R5|A0A1	8	7	7	7	7	7	7	23.9	23.9	23.9	43.949	381	381;423;397;423;464;384;427;427	4.39		4	3	2	6			3	0	32.282	By MS/MS	1.2918	0.34873	0.98824	0.76062	0.98176	1	1.2005	0.42187	0.95848	0.77287	1.0435	0.92814	5	5	5
A0A1U7QGR3	A0A1U7QGR3	2	2	2	0		0		tr|A0A1U7QGR3|A0A1U7QGR3_MESAU Cytochrome c oxidase polypeptide VIIc OS=Mesocricetus auratus OX=10036 GN=LOC101834067 PE=3 SV=1	1	2	2	2	2	2	2	28.6	28.6	28.6	7.3185	63	63	4.58		2	1	1	4	4			0.0002907	5.2343	By MS/MS	0.95428	0.45856	0.82306	0.56629	1.0714	1	0.88688	0.52076	0.80895	0.59616	1.1166	0.92827	8	8	8
A0A3Q0CW47;A0A1U7QS84;A0A1U7QGR4	A0A3Q0CW47;A0A1U7QS84;A0A1U7QGR4	3;3;3	3;3;3	3;3;3	0		0		tr|A0A3Q0CW47|A0A3Q0CW47_MESAU nuclear receptor-binding protein isoform X3 OS=Mesocricetus auratus OX=10036 GN=Nrbp1 PE=4 SV=1;tr|A0A1U7QS84|A0A1U7QS84_MESAU nuclear receptor-binding protein isoform X2 OS=Mesocricetus auratus OX=10036 GN=Nrbp1 PE=4 SV=1;tr	3	3	3	3	3	3	3	9.1	9.1	9.1	52.921	472	472;535;543	6.12	1					2	4	1	0	23.274	By MS/MS	1.4007	0.23377	0.65384	1.092	0.72095	1	1.3018	0.32679	0.64442	1.0601	0.81213	0.92741	1	1	1
A0A1U7QGS3	A0A1U7QGS3	1	1	1	0		0		tr|A0A1U7QGS3|A0A1U7QGS3_MESAU Peptidyl-prolyl cis-trans isomerase OS=Mesocricetus auratus OX=10036 GN=Pin1 PE=4 SV=1	1	1	1	1	1	1	1	12.1	12.1	12.1	18.328	165	165	2.5		2	2						0	12.349	By MS/MS	0	0	0	0	0	0	0	0	0	0	0	0	0	0	0
A0A1U7QGT3	A0A1U7QGT3	2	2	2	0		0		tr|A0A1U7QGT3|A0A1U7QGT3_MESAU Protein YIPF OS=Mesocricetus auratus OX=10036 GN=Yipf4 PE=3 SV=1	1	2	2	2	2	2	2	8.1	8.1	8.1	27.211	246	246	4.5			2	1	1	2			0.00053821	3.5753	By MS/MS	1.2091	0.36288	0.82815	0.68361	0.95479	1	1.1237	0.43969	0.80976	0.70058	1.0124	0.92714	3	3	3
A0A1U8BSS2;A0A1U7QGU6	A0A1U8BSS2;A0A1U7QGU6	4;4	4;4	4;4	0		0		tr|A0A1U8BSS2|A0A1U8BSS2_MESAU Peptidylprolyl isomerase OS=Mesocricetus auratus OX=10036 GN=Fkbp11 PE=4 SV=1;tr|A0A1U7QGU6|A0A1U7QGU6_MESAU Peptidylprolyl isomerase OS=Mesocricetus auratus OX=10036 GN=Fkbp11 PE=4 SV=1	2	4	4	4	4	4	4	26.3	26.3	26.3	19.892	179	179;201	5.14			3	4	1	2	2	2	0	9.5695	By MS/MS	1.2045	0.2516	0.82059	0.77446	0.77772	1	1.1194	0.33206	0.79664	0.77811	0.84992	0.92413	4	4	4
A0A1U7QGU7	A0A1U7QGU7	4	4	4	0		0		tr|A0A1U7QGU7|A0A1U7QGU7_MESAU tetratricopeptide repeat protein 1 OS=Mesocricetus auratus OX=10036 GN=Ttc1 PE=4 SV=1	1	4	4	4	4	4	4	19.5	19.5	19.5	33.479	293	293	3.07	2	6	2	1	2	2			0	56.614	By MS/MS	1.0584	0.33739	0.89589	0.70601	0.91155	1	0.9836	0.42035	0.87228	0.72062	0.97278	0.92641	5	5	5
A0A1U8BU68;A0A1U7QGV1;A0A3Q0CMF1;A0A3Q0CFG5;A0A1U7QW94;A0A1U8CPX9;A0A1U7QM88	A0A1U8BU68;A0A1U7QGV1;A0A3Q0CMF1	13;13;13;3;3;3;1	13;13;13;3;3;3;1	13;13;13;3;3;3;1	0		0		tr|A0A1U8BU68|A0A1U8BU68_MESAU 5-AMP-activated protein kinase subunit gamma-1 OS=Mesocricetus auratus OX=10036 GN=Prkag1 PE=3 SV=1;tr|A0A1U7QGV1|A0A1U7QGV1_MESAU 5-AMP-activated protein kinase subunit gamma-1 OS=Mesocricetus auratus OX=10036 GN=Prkag1 PE	7	13	13	13	13	13	13	49.5	49.5	49.5	34.083	299	299;330;334;305;326;443;489	4.62	2	8	7	9	11	13	4	4	0	66.545	By MS/MS	0.98413	0.49515	0.97025	0.56766	1.198	1	0.91462	0.54452	0.95234	0.60876	1.2361	0.9314	23	23	23
A0A1U7QGW1	A0A1U7QGW1	2	2	2	0		0		tr|A0A1U7QGW1|A0A1U7QGW1_MESAU Bax inhibitor 1 OS=Mesocricetus auratus OX=10036 GN=Tmbim6 PE=3 SV=1	1	2	2	2	2	2	2	8.9	8.9	8.9	26.523	237	237	6.71					2	4	4	4	0	6.1674	By MS/MS	1.1436	0.48914	1.1647	0.63885	1.1608	1	1.0628	0.55329	1.1314	0.67601	1.204	0.93135	11	11	11
A0A1U7QGW7	A0A1U7QGW7	3	1	1	0		0		tr|A0A1U7QGW7|A0A1U7QGW7_MESAU rRNA/tRNA 2-O-methyltransferase fibrillarin-like protein 1 OS=Mesocricetus auratus OX=10036 GN=LOC101827922 PE=3 SV=1	1	3	1	1	3	1	1	12.7	3.5	3.5	33.723	315	315	3.67			1	2					0.0056581	2.1247	By MS/MS	1.4243	0.25376	0.90468	0.89317	0.74738	1	1.3237	0.35086	0.8773	0.89051	0.8272	0.92513	3	3	3
A0A1U7QGY1	A0A1U7QGY1	4	4	4	0		0		tr|A0A1U7QGY1|A0A1U7QGY1_MESAU mitotic spindle-associated MMXD complex subunit MIP18 OS=Mesocricetus auratus OX=10036 GN=Fam96b PE=3 SV=1	1	4	4	4	4	4	4	43.3	43.3	43.3	17.807	164	164	3.18	2	3	1	2	2	1			0	85.987	By MS/MS	1.3023	0.40176	1.0852	0.76252	0.99695	1	1.2103	0.483	1.054	0.78727	1.0561	0.92933	2	2	2
A0A1U7QGY2	A0A1U7QGY2	21	21	21	0		0		tr|A0A1U7QGY2|A0A1U7QGY2_MESAU Guanine nucleotide-binding protein subunit beta-2-like 1 OS=Mesocricetus auratus OX=10036 GN=Rack1 PE=3 SV=2	1	21	21	21	21	21	21	80.8	80.8	80.8	35.076	317	317	5.24	6	15	23	32	33	35	39	28	0	323.31	By MS/MS	1.2838	0.31671	0.89153	0.755	0.88221	1	1.1932	0.40427	0.86326	0.76503	0.94735	0.92676	144	144	144
A0A1U7QGY5	A0A1U7QGY5	14	14	14	0		0		tr|A0A1U7QGY5|A0A1U7QGY5_MESAU CCR4-NOT transcription complex subunit 1 OS=Mesocricetus auratus OX=10036 GN=Cnot1 PE=3 SV=2	1	14	14	14	14	14	14	6.8	6.8	6.8	266.9	2376	2376	4.91	4	1	5	3	5	3	7	4	0	75.772	By MS/MS	1.1729	0.41495	0.92137	0.75042	1.029	1	1.0901	0.47733	0.90124	0.7657	1.0826	0.929	18	18	18
A0A1U7QGY7	A0A1U7QGY7	7	7	7	0		0		tr|A0A1U7QGY7|A0A1U7QGY7_MESAU 40S ribosomal protein S12 OS=Mesocricetus auratus OX=10036 GN=Rps12 PE=3 SV=1	1	7	7	7	7	7	7	69.7	69.7	69.7	14.515	132	132	4.33		27	24	14	17	17	14	6	0	161.7	By MS/MS	1.3879	0.31923	0.97263	0.77407	0.88637	1	1.2899	0.4158	0.94514	0.7857	0.95294	0.92722	62	62	62
A0A1U7QGZ2	A0A1U7QGZ2	5	5	5	0		0		tr|A0A1U7QGZ2|A0A1U7QGZ2_MESAU protein FAM84B OS=Mesocricetus auratus OX=10036 GN=Fam84b PE=4 SV=1	1	5	5	5	5	5	5	26.5	26.5	26.5	34.517	310	310	5.42		2	2	2	1	6	4	2	0	33.493	By MS/MS	0.98208	0.47723	0.54267	0.56931	1.1635	1	0.91272	0.52267	0.5486	0.58797	1.2037	0.93057	2	2	2
A0A1U7QH02;A0A3Q0CWI5	A0A1U7QH02;A0A3Q0CWI5	34;31	34;31	34;31	0		0		tr|A0A1U7QH02|A0A1U7QH02_MESAU Glutamate--cysteine ligase OS=Mesocricetus auratus OX=10036 GN=Gclc PE=3 SV=1;tr|A0A3Q0CWI5|A0A3Q0CWI5_MESAU Glutamate--cysteine ligase OS=Mesocricetus auratus OX=10036 GN=Gclc PE=3 SV=1	2	34	34	34	34	34	34	71.7	71.7	71.7	72.846	637	637;598	4.81	6	14	34	51	35	21	29	22	0	323.31	By MS/MS	1.0889	0.48978	0.98022	0.61607	1.2117	1	1.012	0.54225	0.95864	0.6482	1.2489	0.93288	74	74	74
A0A1U7QH04;CON__Q9H552;P86247;CON__H-INV:HIT000016045;CON__Q6KB66-1	A0A1U7QH04	35;10;7;6;1	30;7;6;2;1	12;1;2;0;1	0		0		tr|A0A1U7QH04|A0A1U7QH04_MESAU keratin, type II cytoskeletal 8 OS=Mesocricetus auratus OX=10036 GN=Krt8 PE=3 SV=1	5	35	30	12	35	30	12	65.7	62.4	28.3	54.246	487	487;499;110;99;452	3.84	23	36	80	64	33	17	20	12	0	223.96	By MS/MS	1.21	0.38841	1.0039	0.68255	1.0223	1	1.1246	0.46564	0.97624	0.71622	1.0749	0.92842	199	199	199
A0A1U8C4B2;A0A1U7QH12;A0A1U7QSH0;A0A1U8C3S8	A0A1U8C4B2;A0A1U7QH12;A0A1U7QSH0;A0A1U8C3S8	9;9;9;9	9;9;9;9	9;9;9;9	0		0		tr|A0A1U8C4B2|A0A1U8C4B2_MESAU protein CDV3 homolog isoform X4 OS=Mesocricetus auratus OX=10036 GN=Cdv3 PE=3 SV=1;tr|A0A1U7QH12|A0A1U7QH12_MESAU protein CDV3 homolog isoform X3 OS=Mesocricetus auratus OX=10036 GN=Cdv3 PE=3 SV=1;tr|A0A1U7QSH0|A0A1U7QSH0_MES	4	9	9	9	9	9	9	63.1	63.1	63.1	23.996	233	233;235;282;283	3.41	6	9	6	4	6	4	2		0	102.21	By MS/MS	1.2045	0.41514	1.0096	0.64071	1.0557	1	1.1194	0.49225	0.97385	0.68095	1.1068	0.92939	15	15	15
A0A1U7QH16	A0A1U7QH16	11	11	11	0		0		tr|A0A1U7QH16|A0A1U7QH16_MESAU 40S ribosomal protein S8 OS=Mesocricetus auratus OX=10036 GN=Rps8 PE=3 SV=1	1	11	11	11	11	11	11	55.3	55.3	55.3	24.205	208	208	4.53	4	12	26	32	25	20	16	6	0	323.31	By MS/MS	1.2776	0.32078	0.80607	0.68073	0.91731	1	1.1874	0.39933	0.79334	0.69437	0.97555	0.92597	75	75	84
A0A1U7QH22	A0A1U7QH22	10	10	10	0		0		tr|A0A1U7QH22|A0A1U7QH22_MESAU Alpha-1,3/1,6-mannosyltransferase ALG2 OS=Mesocricetus auratus OX=10036 GN=Alg2 PE=3 SV=2	1	10	10	10	10	10	10	29.7	29.7	29.7	51.069	455	455	5.23	1	3	4	7	2	5	8	5	0	35.385	By MS/MS	1.1546	0.36109	0.79452	0.7108	0.9608	1	1.073	0.42007	0.7746	0.72512	1.0174	0.92695	10	10	10
A0A1U7QH45;A0A3Q0D3S0	A0A1U7QH45;A0A3Q0D3S0	2;2	2;2	2;2	0		0		tr|A0A1U7QH45|A0A1U7QH45_MESAU Golgi-associated plant pathogenesis-related protein 1 isoform X2 OS=Mesocricetus auratus OX=10036 GN=Glipr2 PE=4 SV=1;tr|A0A3Q0D3S0|A0A3Q0D3S0_MESAU Golgi-associated plant pathogenesis-related protein 1 isoform X1 OS=Mesocric	2	2	2	2	2	2	2	13.6	13.6	13.6	17.089	154	154;159	3.88			3	3	2				0	18.872	By MS/MS	1.8184	0.13011	0.72719	1.101	0.43553	1	1.6899	0.26069	0.70621	1.0629	0.54332	0.92054	3	3	3
A0A1U7QH56	A0A1U7QH56	2	2	2	0		0		tr|A0A1U7QH56|A0A1U7QH56_MESAU dynein light chain Tctex-type 1 OS=Mesocricetus auratus OX=10036 GN=Dynlt1 PE=3 SV=1	1	2	2	2	2	2	2	33.6	33.6	33.6	12.461	113	113	2.8		2	2	1					0	10.252	By MS/MS	0	0	0	0	0	0	0	0	0	0	0	0	0	0	0
A0A1U7QH60	A0A1U7QH60	12	12	12	0		0		tr|A0A1U7QH60|A0A1U7QH60_MESAU Superoxide dismutase OS=Mesocricetus auratus OX=10036 GN=Sod2 PE=3 SV=1	1	12	12	12	12	12	12	68.9	68.9	68.9	24.459	222	222	5.66	11	9	16	30	31	41	41	55	0	323.31	By MS/MS	1.4128	0.31712	0.94722	0.7959	0.91961	1	1.313	0.4196	0.91638	0.80884	0.98291	0.92835	90	90	90
A0A1U8BWL2;A0A3Q0CWU8;A0A1U7QVD9;A0A1U7QSL8;A0A1U8BZS0;A0A1U8BWK5;A0A1U8BZR5;A0A1U8C7S0;A0A1U8C778;A0A1U8BWK2;A0A1U7QH63	A0A1U8BWL2;A0A3Q0CWU8;A0A1U7QVD9;A0A1U7QSL8;A0A1U8BZS0;A0A1U8BWK5;A0A1U8BZR5;A0A1U8C7S0;A0A1U8C778;A0A1U8BWK2;A0A1U7QH63	5;5;5;5;5;5;5;5;5;5;5	5;5;5;5;5;5;5;5;5;5;5	5;5;5;5;5;5;5;5;5;5;5	0		0		tr|A0A1U8BWL2|A0A1U8BWL2_MESAU Phosphoinositide 5-phosphatase OS=Mesocricetus auratus OX=10036 GN=Synj1 PE=3 SV=1;tr|A0A3Q0CWU8|A0A3Q0CWU8_MESAU Phosphoinositide 5-phosphatase OS=Mesocricetus auratus OX=10036 GN=Synj1 PE=3 SV=1;tr|A0A1U7QVD9|A0A1U7QVD9_MES	11	5	5	5	5	5	5	4.9	4.9	4.9	142.79	1292	1292;1310;1352;1518;1526;1549;1552;1555;1560;1568;1609	3.5		4	4	3	1	2			0	10.213	By MS/MS	1.2823	0.60959	1.1729	0.68487	1.1938	1	1.1917	0.66999	1.1462	0.70494	1.2408	0.9328	8	8	8
A0A1U7QH68	A0A1U7QH68	9	9	9	0		0		tr|A0A1U7QH68|A0A1U7QH68_MESAU Superoxide dismutase [Cu-Zn] OS=Mesocricetus auratus OX=10036 GN=Sod1 PE=3 SV=1	1	9	9	9	9	9	9	59.1	59.1	59.1	15.825	154	154	4.05	15	25	74	48	42	24	16	11	0	320.75	By MS/MS	1.1266	0.56133	1.0156	0.57515	1.174	1	1.047	0.61672	1.0004	0.62139	1.2169	0.93162	171	172	172
A0A1U7QH71	A0A1U7QH71	8	8	8	0		0		tr|A0A1U7QH71|A0A1U7QH71_MESAU 60S ribosomal protein L32 OS=Mesocricetus auratus OX=10036 GN=Rpl32 PE=3 SV=2	1	8	8	8	8	8	8	54.8	54.8	54.8	15.89	135	135	5.4		4	5	12	10	8	8	11	0	21.114	By MS/MS	1.3068	0.3618	0.93843	0.69146	1.0416	1	1.2145	0.46157	0.91444	0.72544	1.0956	0.92897	41	41	41
A0A1U7QH80	A0A1U7QH80	50	50	1	0		0		tr|A0A1U7QH80|A0A1U7QH80_MESAU Clustered mitochondria protein homolog OS=Mesocricetus auratus OX=10036 GN=Cluh PE=3 SV=1	1	50	50	1	50	50	1	48.8	48.8	1.2	151.14	1349	1349	4.45	25	33	21	30	24	33	27	22	0	323.31	By MS/MS	1.1747	0.42604	0.90604	0.67858	1.0897	1	1.0917	0.48877	0.88799	0.70656	1.1401	0.93053	130	131	131
A0A1U7QH94	A0A1U7QH94	5	1	1	0		0		tr|A0A1U7QH94|A0A1U7QH94_MESAU 2-phospho-D-glycerate hydro-lyase OS=Mesocricetus auratus OX=10036 GN=Eno2 PE=3 SV=1	1	5	1	1	5	1	1	16.8	2.3	2.3	47.226	434	434	1	2								0.0044521	2.1931	By MS/MS	1.5642	0.22737	0.60931	1.0004	0.70068	1	1.4537	0.3317	0.6009	0.97301	0.78846	0.92557	2	2	2
A0A1U8C3M5;A0A1U7QH98;A0A1U8BW80	A0A1U8C3M5;A0A1U7QH98;A0A1U8BW80	3;3;3	3;3;3	3;3;3	0		0		tr|A0A1U8C3M5|A0A1U8C3M5_MESAU Mesoderm induction early response protein 1 OS=Mesocricetus auratus OX=10036 GN=Mier1 PE=4 SV=1;tr|A0A1U7QH98|A0A1U7QH98_MESAU Mesoderm induction early response protein 1 OS=Mesocricetus auratus OX=10036 GN=Mier1 PE=4 SV=1;tr	3	3	3	3	3	3	3	8.1	8.1	8.1	60.352	529	529;656;693	1.33	4	2							0	16.749	By MS/MS	1.2023	0.32855	0.68817	0.84183	1.0014	1	1.1174	0.40171	0.67898	0.84069	1.0643	0.93061	1	1	1
A0A1U7QHA2	A0A1U7QHA2	1	1	1	0		0		tr|A0A1U7QHA2|A0A1U7QHA2_MESAU LOW QUALITY PROTEIN: complement C1r subcomponent-like protein OS=Mesocricetus auratus OX=10036 GN=C1rl PE=4 SV=1	1	1	1	1	1	1	1	3.5	3.5	3.5	53.828	485	485	2		2							0.00029394	5.5443	By MS/MS	0	0	0	0	0	0	0	0	0	0	0	0	0	0	0
A0A1U7QHA4;A0A1U8BI41	A0A1U7QHA4;A0A1U8BI41	18;18	18;18	18;18	0		0		tr|A0A1U7QHA4|A0A1U7QHA4_MESAU myb-binding protein 1A isoform X2 OS=Mesocricetus auratus OX=10036 GN=Mybbp1a PE=3 SV=1;tr|A0A1U8BI41|A0A1U8BI41_MESAU myb-binding protein 1A isoform X1 OS=Mesocricetus auratus OX=10036 GN=Mybbp1a PE=3 SV=1	2	18	18	18	18	18	18	20.7	20.7	20.7	151.93	1343	1343;1347	5.59	2	3	1	8	8	14	14	6	0	103.92	By MS/MS	1.2662	0.41862	0.94831	0.71818	1.0017	1	1.1768	0.48789	0.92787	0.74799	1.0534	0.93031	12	12	12
A0A1U7QHA6	A0A1U7QHA6	8	8	8	0		0		tr|A0A1U7QHA6|A0A1U7QHA6_MESAU cation-dependent mannose-6-phosphate receptor OS=Mesocricetus auratus OX=10036 GN=M6pr PE=4 SV=1	1	8	8	8	8	8	8	35.6	35.6	35.6	31.11	278	278	2.82	10	8	7	1	2	3	2		0	45.095	By MS/MS	1.1301	0.29187	0.8485	0.68045	0.96351	1	1.0503	0.37557	0.8235	0.69154	1.0214	0.92758	20	20	20
A0A1U7QHB5	A0A1U7QHB5	9	9	9	0		0		tr|A0A1U7QHB5|A0A1U7QHB5_MESAU Complement component 1 Q subcomponent-binding protein, mitochondrial OS=Mesocricetus auratus OX=10036 GN=C1qbp PE=3 SV=1	1	9	9	9	9	9	9	51.2	51.2	51.2	31.217	281	281	3.65		11	12	14	12	2			0	323.31	By MS/MS	1.0205	0.38678	0.81156	0.6682	1.0007	1	0.9484	0.45751	0.79882	0.69467	1.0575	0.92846	16	16	16
A0A1U7QHB6	A0A1U7QHB6	11	11	7	0		0		tr|A0A1U7QHB6|A0A1U7QHB6_MESAU V-type proton ATPase subunit E 1 OS=Mesocricetus auratus OX=10036 GN=Atp6v1e1 PE=3 SV=1	1	11	11	7	11	11	7	50.4	50.4	34.1	26.11	226	226	3.77	8	9	6	5	2	7	6	1	0	60.921	By MS/MS	1.3062	0.34909	0.95941	0.74525	0.95746	1	1.214	0.43602	0.93474	0.77191	1.0177	0.92801	30	30	30
A0A1U7QHC6	A0A1U7QHC6	9	4	3	0		0		tr|A0A1U7QHC6|A0A1U7QHC6_MESAU 2-phospho-D-glycerate hydro-lyase OS=Mesocricetus auratus OX=10036 GN=Eno3 PE=3 SV=1	1	9	4	3	9	4	3	29	11.5	9.7	47.04	434	434	3.62		4	8			2	2		0	71.894	By MS/MS	1.5894	0.36329	0.53489	0.85299	0.98797	1	1.4771	0.46912	0.53636	0.84293	1.0564	0.93197	9	9	9
A0A1U7QHD5	A0A1U7QHD5	4	4	4	0		0		tr|A0A1U7QHD5|A0A1U7QHD5_MESAU thyroid hormone-inducible hepatic protein OS=Mesocricetus auratus OX=10036 GN=Thrsp PE=3 SV=1	1	4	4	4	4	4	4	38.7	38.7	38.7	16.995	150	150	3.85	3	1	2	2	1	2	2		0	98.641	By MS/MS	0.88146	0.60939	1.068	0.50053	1.4942	1	0.8192	0.64889	1.0601	0.56055	1.5099	0.93698	7	7	7
A0A3Q0D5F0;A0A1U7QHE6;A0A3Q0D0H1;A0A1U7R440;A0A3Q0D5U0;A0A1U7QQW9;A0A3Q0D4V5;A0A1U7QHE3;A0A3Q0D3W9;A0A1U8C6W9;A0A1U7QTT3;A0A3Q0D5U5;A0A3Q0D4W0;A0A3Q0D3X3	A0A3Q0D5F0;A0A1U7QHE6;A0A3Q0D0H1;A0A1U7R440;A0A3Q0D5U0;A0A1U7QQW9;A0A3Q0D4V5;A0A1U7QHE3;A0A3Q0D3W9;A0A1U8C6W9;A0A1U7QTT3;A0A3Q0D5U5;A0A3Q0D4W0;A0A3Q0D3X3	3;3;3;3;3;3;3;3;3;3;3;2;2;2	3;3;3;3;3;3;3;3;3;3;3;2;2;2	2;2;2;2;2;2;2;2;2;2;2;1;1;1	0		0		tr|A0A3Q0D5F0|A0A3Q0D5F0_MESAU ARF GTPase-activating protein GIT2 isoform X11 OS=Mesocricetus auratus OX=10036 GN=Git2 PE=4 SV=1;tr|A0A1U7QHE6|A0A1U7QHE6_MESAU ARF GTPase-activating protein GIT2 isoform X10 OS=Mesocricetus auratus OX=10036 GN=Git2 PE=4 SV=	14	3	3	2	3	3	2	7.5	7.5	6.4	66.723	597	597;632;647;680;698;709;710;730;745;759;760;422;457;472	3.83		2	2			1	1		0	17.078	By MS/MS	1.0187	0.40994	0.87356	0.74692	1.05	1	0.94671	0.46743	0.85603	0.76781	1.1042	0.93007	4	4	4
A0A1U7QHE8	A0A1U7QHE8	15	15	15	0		0		tr|A0A1U7QHE8|A0A1U7QHE8_MESAU CD2-associated protein OS=Mesocricetus auratus OX=10036 GN=Cd2ap PE=4 SV=1	1	15	15	15	15	15	15	27	27	27	70.778	637	637	5.43	4	1	2	6	4	9	10	6	0	39.827	By MS/MS	1.1709	0.35161	0.75293	0.68125	0.86253	1	1.0882	0.41294	0.73355	0.69052	0.9234	0.92455	19	20	20
A0A1U8BX02;A0A1U8C062;A0A1U7QHF5;A0A3Q0CWU6;A0A1U8C875	A0A1U8BX02;A0A1U8C062;A0A1U7QHF5;A0A3Q0CWU6;A0A1U8C875	2;2;2;2;2	2;2;2;2;2	2;2;2;2;2	0		0		tr|A0A1U8BX02|A0A1U8BX02_MESAU beta-arrestin-1 isoform X5 OS=Mesocricetus auratus OX=10036 GN=Arrb1 PE=3 SV=1;tr|A0A1U8C062|A0A1U8C062_MESAU beta-arrestin-1 isoform X4 OS=Mesocricetus auratus OX=10036 GN=Arrb1 PE=3 SV=1;tr|A0A1U7QHF5|A0A1U7QHF5_MESAU beta-	5	2	2	2	2	2	2	10.5	10.5	10.5	44.626	400	400;413;418;422;430	2.8		1	4						0	68.96	By MS/MS	0	0	0	0	0	0	0	0	0	0	0	0	0	0	0
A0A1U7QHF8	A0A1U7QHF8	1	1	1	0		0		tr|A0A1U7QHF8|A0A1U7QHF8_MESAU DNA polymerase delta subunit 3 OS=Mesocricetus auratus OX=10036 GN=Pold3 PE=4 SV=1	1	1	1	1	1	1	1	3.9	3.9	3.9	50.855	462	462	2		1							0.0013045	3.0377	By MS/MS	0	0	0	0	0	0	0	0	0	0	0	0	0	0	0
A0A1U7QHF9	A0A1U7QHF9	11	11	11	0		0		tr|A0A1U7QHF9|A0A1U7QHF9_MESAU cell division cycle 5-like protein OS=Mesocricetus auratus OX=10036 GN=Cdc5l PE=3 SV=1	1	11	11	11	11	11	11	19.7	19.7	19.7	92.175	802	802	3.32	7	4	3	4	2	3	1	1	0	54.455	By MS/MS	1.3802	0.27453	0.79281	0.82486	0.76172	1	1.2827	0.35978	0.77636	0.81823	0.83548	0.92754	4	4	4
A0A1U8BWM5;A0A1U7QHH1	A0A1U8BWM5;A0A1U7QHH1	10;10	10;10	10;10	0		0		tr|A0A1U8BWM5|A0A1U8BWM5_MESAU exportin-5 isoform X2 OS=Mesocricetus auratus OX=10036 GN=Xpo5 PE=3 SV=1;tr|A0A1U7QHH1|A0A1U7QHH1_MESAU exportin-5 isoform X1 OS=Mesocricetus auratus OX=10036 GN=Xpo5 PE=3 SV=1	2	10	10	10	10	10	10	10.2	10.2	10.2	131.64	1158	1158;1204	5.33	5	2	2		1	3	6	8	0	38.519	By MS/MS	1.3433	0.37538	0.7819	0.80264	0.97246	1	1.2484	0.45638	0.76335	0.80673	1.0359	0.92958	15	15	15
A0A1U7QHH2;A0A1U8BHA8	A0A1U7QHH2	4;1	4;1	4;1	0		0		tr|A0A1U7QHH2|A0A1U7QHH2_MESAU Mannose-P-dolichol utilization defect 1 protein OS=Mesocricetus auratus OX=10036 GN=Mpdu1 PE=3 SV=1	2	4	4	4	4	4	4	20.2	20.2	20.2	26.634	247	247;152	5.33	2	1				1	2	3	0	13.702	By MS/MS	1.2072	0.42634	0.91343	0.66361	1.0292	1	1.1219	0.49605	0.89444	0.68463	1.0808	0.92842	4	4	4
A0A1U7QSY6;A0A1U7QHH3	A0A1U7QSY6;A0A1U7QHH3	5;5	5;5	5;5	0		0		tr|A0A1U7QSY6|A0A1U7QSY6_MESAU Phosphodiesterase OS=Mesocricetus auratus OX=10036 GN=Pde2a PE=3 SV=1;tr|A0A1U7QHH3|A0A1U7QHH3_MESAU Phosphodiesterase OS=Mesocricetus auratus OX=10036 GN=Pde2a PE=3 SV=1	2	5	5	5	5	5	5	9.2	9.2	9.2	103.44	917	917;937	2.33	4	4	2		2				0	32.305	By MS/MS	0	0	0	0	0	0	0	0	0	0	0	0	0	0	0
A0A1U7QHH4	A0A1U7QHH4	6	6	6	0		0		tr|A0A1U7QHH4|A0A1U7QHH4_MESAU THUMP domain-containing protein 3 OS=Mesocricetus auratus OX=10036 GN=Thumpd3 PE=3 SV=1	1	6	6	6	6	6	6	17.3	17.3	17.3	56.548	504	504	5.07	3	1			2	2	4	2	0	33.821	By MS/MS	0.94487	0.8138	0.62543	0.45643	1.6762	1	0.87813	0.83524	0.64686	0.50467	1.6817	0.94149	1	1	1
A0A1U8C7K7;A0A1U7QHI1	A0A1U8C7K7;A0A1U7QHI1	30;30	30;30	30;30	0		0		tr|A0A1U8C7K7|A0A1U8C7K7_MESAU nuclear mitotic apparatus protein 1 isoform X2 OS=Mesocricetus auratus OX=10036 GN=Numa1 PE=4 SV=1;tr|A0A1U7QHI1|A0A1U7QHI1_MESAU nuclear mitotic apparatus protein 1 isoform X1 OS=Mesocricetus auratus OX=10036 GN=Numa1 PE=4 S	2	30	30	30	30	30	30	17.1	17.1	17.1	236.27	2097	2097;2111	3.14	22	17	12	11	4	8	6	1	0	232.96	By MS/MS	1.4189	0.25295	0.75925	0.82826	0.78759	1	1.3187	0.34267	0.74012	0.82693	0.86544	0.92544	40	40	41
A0A1U7QHI3;A0A1U7QSY2;A0A1U7Q2U2	A0A1U7QHI3;A0A1U7QSY2	8;8;1	8;8;1	3;3;0	0		0		tr|A0A1U7QHI3|A0A1U7QHI3_MESAU Serine/threonine-protein phosphatase 2A 56 kDa regulatory subunit OS=Mesocricetus auratus OX=10036 GN=Ppp2r5d PE=3 SV=1;tr|A0A1U7QSY2|A0A1U7QSY2_MESAU Serine/threonine-protein phosphatase 2A 56 kDa regulatory subunit OS=Mesoc	3	8	8	3	8	8	3	16.6	16.6	6.6	69.165	595	595;594;497	5.58		2	2	2	6	4	2	6	0	29.236	By MS/MS	1.4996	0.44885	0.90742	0.76003	1.2296	1	1.3936	0.53901	0.8911	0.78299	1.2762	0.93378	5	5	5
A0A1U7QHJ6	A0A1U7QHJ6	9	9	9	0		0		tr|A0A1U7QHJ6|A0A1U7QHJ6_MESAU Ribonucleoside-diphosphate reductase OS=Mesocricetus auratus OX=10036 GN=Rrm1 PE=3 SV=1	1	9	9	9	9	9	9	14.5	14.5	14.5	90.27	792	792	4.15	2	4	6	4	2	4	2	2	0	23.026	By MS/MS	1.3123	0.35458	1.0012	0.74585	0.98037	1	1.2196	0.44805	0.97316	0.76511	1.0397	0.92936	5	5	5
A0A1U7QHJ7	A0A1U7QHJ7	7	7	7	0		0		tr|A0A1U7QHJ7|A0A1U7QHJ7_MESAU 60S ribosomal protein L26 OS=Mesocricetus auratus OX=10036 GN=Rpl26 PE=3 SV=1	1	7	7	7	7	7	7	29	29	29	17.288	145	145	4.8	2	8	4	6	10	10	7	4	0	17.63	By MS/MS	1.3083	0.34567	0.86554	0.69556	0.9069	1	1.2158	0.41342	0.84016	0.7275	0.96542	0.92641	53	53	53
A0A1U7QHJ8	A0A1U7QHJ8	1	1	1	0		0		tr|A0A1U7QHJ8|A0A1U7QHJ8_MESAU mitochondrial import receptor subunit TOM6 homolog OS=Mesocricetus auratus OX=10036 GN=Tomm6 PE=4 SV=1	1	1	1	1	1	1	1	37.8	37.8	37.8	7.9168	74	74	2		2							0	23.924	By MS/MS	0	0	0	0	0	0	0	0	0	0	0	0	0	0	0
A0A1U7QHP0	A0A1U7QHP0	7	7	7	0		0		tr|A0A1U7QHP0|A0A1U7QHP0_MESAU 2-deoxynucleoside 5-phosphate N-hydrolase 1 OS=Mesocricetus auratus OX=10036 GN=Dnph1 PE=3 SV=1	1	7	7	7	7	7	7	36.8	36.8	36.8	17.596	163	163	2.57	8	8	2					3	0	23.086	By MS/MS	1.1533	0.44145	1.1787	0.69379	1.0922	1	1.0718	0.50649	1.1398	0.71904	1.1404	0.93014	21	21	21
A0A1U7QHP4	A0A1U7QHP4	11	11	8	0		0		tr|A0A1U7QHP4|A0A1U7QHP4_MESAU dual specificity mitogen-activated protein kinase kinase 3 OS=Mesocricetus auratus OX=10036 GN=Map2k3 PE=3 SV=2	1	11	11	8	11	11	8	34.5	34.5	25.5	48.368	432	432	4.53	2	10	7	4	8	7	7	4	0	77.231	By MS/MS	1.243	0.55518	1.1249	0.58207	1.1611	1	1.1552	0.6192	1.0987	0.6285	1.202	0.93165	6	6	6
A0A1U7QHP7	A0A1U7QHP7	3	3	2	0		0		tr|A0A1U7QHP7|A0A1U7QHP7_MESAU Metallothionein OS=Mesocricetus auratus OX=10036 GN=LOC101828737 PE=3 SV=1	1	3	3	2	3	3	2	68.9	68.9	55.7	6.0381	61	61	3.73	4	2	9	8	6	2	2		0	33.407	By MS/MS	2.3719	0.20357	0.6054	1.3827	0.20674	1	2.2043	0.15084	0.58618	1.2997	0.34153	0.91972	14	6	14
A0A1U7QHP9	A0A1U7QHP9	30	30	28	0		0		tr|A0A1U7QHP9|A0A1U7QHP9_MESAU Serine hydroxymethyltransferase OS=Mesocricetus auratus OX=10036 GN=Shmt1 PE=3 SV=1	1	30	30	28	30	30	28	77.1	77.1	72.6	52.342	475	475	5.06	8	26	54	113	99	76	76	45	0	323.31	By MS/MS	0.93145	0.50897	0.96485	0.54148	1.2519	1	0.86566	0.55634	0.94236	0.58424	1.2865	0.93266	257	276	276
A0A1U7QHQ6;A0A3Q0CDW4;A0A3Q0CIV6;A0A3Q0CKT8	A0A1U7QHQ6;A0A3Q0CDW4;A0A3Q0CIV6;A0A3Q0CKT8	14;12;12;11	14;12;12;11	14;12;12;11	0		0		tr|A0A1U7QHQ6|A0A1U7QHQ6_MESAU methylglutaconyl-CoA hydratase, mitochondrial isoform X1 OS=Mesocricetus auratus OX=10036 GN=Auh PE=3 SV=1;tr|A0A3Q0CDW4|A0A3Q0CDW4_MESAU methylglutaconyl-CoA hydratase, mitochondrial isoform X4 OS=Mesocricetus auratus OX=100	4	14	14	14	14	14	14	51	51	51	33.412	314	314;230;295;264	5.42	4	2	4	5	16	15	15	6	0	58.538	By MS/MS	1.1314	0.41157	0.82965	0.61633	1.0893	1	1.0515	0.47698	0.8112	0.65552	1.1359	0.92941	47	47	47
A0A1U8CI85;A0A1U7QRB8;A0A1U7QHS7;A0A1U8CI76	A0A1U8CI85;A0A1U7QRB8;A0A1U7QHS7;A0A1U8CI76	7;7;7;6	7;7;7;6	7;7;7;6	0		0		tr|A0A1U8CI85|A0A1U8CI85_MESAU Phosphorylase b kinase regulatory subunit OS=Mesocricetus auratus OX=10036 GN=Phkb PE=3 SV=1;tr|A0A1U7QRB8|A0A1U7QRB8_MESAU Phosphorylase b kinase regulatory subunit OS=Mesocricetus auratus OX=10036 GN=Phkb PE=3 SV=1;tr|A0A1U	4	7	7	7	7	7	7	7.6	7.6	7.6	119.76	1048	1048;1093;1093;1085	3.88		3	4	6	2		2		0	32.145	By MS/MS	0.98591	0.42823	0.89969	0.584	1.1807	1	0.91628	0.48495	0.87884	0.61632	1.2198	0.93097	9	9	9
A0A1U7QHV2	A0A1U7QHV2	13	13	7	0		0		tr|A0A1U7QHV2|A0A1U7QHV2_MESAU histone-binding protein RBBP7 OS=Mesocricetus auratus OX=10036 GN=Rbbp7 PE=4 SV=1	1	13	13	7	13	13	7	40.5	40.5	28.2	47.82	425	425	4.07	10	7	6	6	9	9	5	3	0	49.406	By MS/MS	1.4301	0.34453	0.89899	0.8218	0.96971	1	1.3291	0.42682	0.8735	0.81709	1.0227	0.92688	22	22	22
A0A1U7QHV5	A0A1U7QHV5	19	11	10	0		0		tr|A0A1U7QHV5|A0A1U7QHV5_MESAU Alpha-1,4 glucan phosphorylase OS=Mesocricetus auratus OX=10036 GN=Pygb PE=3 SV=1	1	19	11	10	19	11	10	23	13.9	13	96.628	843	843	3.95	3	10	10	4	5	5	6	1	0	36.101	By MS/MS	1.2382	0.34415	0.83618	0.75623	0.87032	1	1.1507	0.42276	0.81404	0.77078	0.9325	0.92707	20	20	25
A0A1U7QHW3;A0A3Q0CPX7	A0A1U7QHW3;A0A3Q0CPX7	6;4	6;4	1;1	0		0		tr|A0A1U7QHW3|A0A1U7QHW3_MESAU Eukaryotic translation initiation factor 4C OS=Mesocricetus auratus OX=10036 GN=Eif1ax PE=3 SV=1;tr|A0A3Q0CPX7|A0A3Q0CPX7_MESAU Eukaryotic translation initiation factor 4C OS=Mesocricetus auratus OX=10036 GN=LOC110340854 PE=3	2	6	6	1	6	6	1	37.5	37.5	9.7	16.46	144	144;144	3.13	7	10	3	4	2	2	1	2	0	42.741	By MS/MS	1.3358	0.29824	0.8935	0.74082	0.83171	1	1.2415	0.38641	0.86282	0.75246	0.89979	0.92475	23	23	23
A0A3Q0CJ25;A0A1U8BFN8;A0A1U7QHW4	A0A3Q0CJ25;A0A1U8BFN8;A0A1U7QHW4	4;4;4	4;4;4	4;4;4	0		0		tr|A0A3Q0CJ25|A0A3Q0CJ25_MESAU ribonuclease P protein subunit p40 isoform X3 OS=Mesocricetus auratus OX=10036 GN=Rpp40 PE=4 SV=1;tr|A0A1U8BFN8|A0A1U8BFN8_MESAU ribonuclease P protein subunit p40 isoform X2 OS=Mesocricetus auratus OX=10036 GN=Rpp40 PE=4 SV=	3	4	4	4	4	4	4	15.6	15.6	15.6	36.579	321	321;357;363	6.53				1	2	3	6	3	0	10.242	By MS/MS	1.1833	0.47265	0.66374	0.67465	1.0461	1	1.0997	0.53442	0.66319	0.68711	1.0981	0.92924	5	5	5
A0A1U7QHY3	A0A1U7QHY3	14	2	2	0		0		tr|A0A1U7QHY3|A0A1U7QHY3_MESAU Serine/threonine-protein phosphatase OS=Mesocricetus auratus OX=10036 GN=Ppp2ca PE=3 SV=1	1	14	2	2	14	2	2	60.2	6.8	6.8	35.608	309	309	3.38		3	4	4	2				0	7.1764	By MS/MS	1.3857	0.31765	0.94138	0.68904	0.94885	1	1.2878	0.40828	0.91273	0.711	1.0071	0.92707	2	2	2
A0A3Q0CX75;A0A1U7QHY4;A0A1U8C840	A0A3Q0CX75;A0A1U7QHY4;A0A1U8C840	2;2;2	2;2;2	2;2;2	0		0		tr|A0A3Q0CX75|A0A3Q0CX75_MESAU DENN domain-containing protein 4C isoform X3 OS=Mesocricetus auratus OX=10036 GN=Dennd4c PE=4 SV=1;tr|A0A1U7QHY4|A0A1U7QHY4_MESAU DENN domain-containing protein 4C isoform X2 OS=Mesocricetus auratus OX=10036 GN=Dennd4c PE=4 S	3	2	2	2	2	2	2	2.1	2.1	2.1	191.09	1724	1724;1910;1959	3.4		2		2	1				0	30.735	By MS/MS	0	0	0	0	0	0	0	0	0	0	0	0	0	0	0
A0A1U7QHZ6	A0A1U7QHZ6	3	3	3	0		0		tr|A0A1U7QHZ6|A0A1U7QHZ6_MESAU acyl-coenzyme A thioesterase 13 OS=Mesocricetus auratus OX=10036 GN=Acot13 PE=3 SV=1	1	3	3	3	3	3	3	31.4	31.4	31.4	15.117	140	140	4.69		2	1	2	4	3		1	0	53.62	By MS/MS	1.0049	0.31902	0.75193	0.69073	0.93175	1	0.93395	0.37983	0.73563	0.70261	0.99107	0.92668	6	6	6
A0A1U7QI03	A0A1U7QI03	2	2	2	0		0		tr|A0A1U7QI03|A0A1U7QI03_MESAU exosome component 10 OS=Mesocricetus auratus OX=10036 GN=Exosc10 PE=4 SV=1	1	2	2	2	2	2	2	3.1	3.1	3.1	100.62	885	885	1.5	2	2							0	11.313	By MS/MS	1.4249	0.32568	0.89058	0.91647	0.82751	1	1.3242	0.41777	0.8693	0.91382	0.90395	0.92744	1	1	1
A0A1U7QI05	A0A1U7QI05	5	1	1	0		0		tr|A0A1U7QI05|A0A1U7QI05_MESAU ubiquitin-conjugating enzyme E2 N-like OS=Mesocricetus auratus OX=10036 GN=LOC101835419 PE=3 SV=1	1	5	1	1	5	1	1	27.6	9.9	9.9	17.052	152	152	5.6					4	6			0.00079936	3.3997	By MS/MS	0	0	0	0	0	0	0	0	0	0	0	0	0	0	0
A0A1U7QI12	A0A1U7QI12	20	20	20	0		0		tr|A0A1U7QI12|A0A1U7QI12_MESAU Eukaryotic translation initiation factor 3 subunit E OS=Mesocricetus auratus OX=10036 GN=Eif3e PE=3 SV=1	1	20	20	20	20	20	20	47.4	47.4	47.4	52.22	445	445	4.9	6	16	11	4	13	18	17	12	0	121.99	By MS/MS	1.2592	0.37472	0.91752	0.71064	0.9761	1	1.1702	0.45074	0.89395	0.73224	1.036	0.92828	57	57	57
A0A1U7QI16	A0A1U7QI16	2	1	1	0		0		tr|A0A1U7QI16|A0A1U7QI16_MESAU mitofusin-2 OS=Mesocricetus auratus OX=10036 GN=Mfn2 PE=4 SV=1	1	2	1	1	2	1	1	3.2	2.2	2.2	86.277	757	757	2		2							0.00053937	3.6258	By MS/MS	0	0	0	0	0	0	0	0	0	0	0	0	0	0	0
A0A1U7QI18;A0A1U8C576;A0A3Q0CVY3	A0A1U7QI18;A0A1U8C576;A0A3Q0CVY3	25;17;17	25;17;17	24;16;16	0		0		tr|A0A1U7QI18|A0A1U7QI18_MESAU dihydropyrimidinase isoform X1 OS=Mesocricetus auratus OX=10036 GN=Dpys PE=3 SV=1;tr|A0A1U8C576|A0A1U8C576_MESAU dihydropyrimidinase isoform X3 OS=Mesocricetus auratus OX=10036 GN=Dpys PE=3 SV=1;tr|A0A3Q0CVY3|A0A3Q0CVY3_MESAU	3	25	25	24	25	25	24	69.4	69.4	68	56.658	519	519;426;434	3.81	14	149	83	53	41	35	34	32	0	323.31	By MS/MS	0.93133	0.53793	1.0177	0.53117	1.2712	1	0.86555	0.58134	0.99786	0.57895	1.3089	0.93317	170	170	170
A0A1U7QI23;A0A1U8BH98	A0A1U7QI23;A0A1U8BH98	5;5	5;5	5;5	0		0		tr|A0A1U7QI23|A0A1U7QI23_MESAU copper transport protein ATOX1 isoform X2 OS=Mesocricetus auratus OX=10036 GN=Atox1 PE=4 SV=1;tr|A0A1U8BH98|A0A1U8BH98_MESAU copper transport protein ATOX1 isoform X1 OS=Mesocricetus auratus OX=10036 GN=Atox1 PE=4 SV=1	2	5	5	5	5	5	5	77.9	77.9	77.9	7.4956	68	68;90	5.31	2	4	4	12	13	13	12	8	0	58.594	By MS/MS	1.2499	0.42175	0.90504	0.70874	1.0452	1	1.1616	0.49181	0.88534	0.7287	1.0968	0.92958	34	34	34
A0A1U7QI31	A0A1U7QI31	1	1	1	0		0		tr|A0A1U7QI31|A0A1U7QI31_MESAU coiled-coil domain-containing protein 27 OS=Mesocricetus auratus OX=10036 GN=Ccdc27 PE=4 SV=1	1	1	1	1	1	1	1	2.1	2.1	2.1	72.18	629	629	2		1							1	-2	By MS/MS	0	0	0	0	0	0	0	0	0	0	0	0	0	0	0
A0A1U8BJ86;A0A1U7QI43	A0A1U8BJ86;A0A1U7QI43	2;2	2;2	2;2	0		0		tr|A0A1U8BJ86|A0A1U8BJ86_MESAU I-kappa-B kinase OS=Mesocricetus auratus OX=10036 GN=Ikbkb PE=4 SV=1;tr|A0A1U7QI43|A0A1U7QI43_MESAU I-kappa-B kinase OS=Mesocricetus auratus OX=10036 GN=Ikbkb PE=4 SV=1	2	2	2	2	2	2	2	2.7	2.7	2.7	84.934	743	743;757	4.67	2					2	2		0	6.1878	By MS/MS	1.2956	0.36066	0.97546	0.69974	0.94402	1	1.2041	0.4413	0.94227	0.72136	1.0031	0.92711	3	3	3
A0A1U7QI57	A0A1U7QI57	9	9	9	0		0		tr|A0A1U7QI57|A0A1U7QI57_MESAU thymopoietin OS=Mesocricetus auratus OX=10036 GN=Tmpo PE=3 SV=1	1	9	9	9	9	9	9	23.4	23.4	23.4	75.125	692	692	2.96	6	7	3	4	4	2			0	323.31	By MS/MS	1.2981	0.22391	0.71189	0.84513	0.74049	1	1.2064	0.30601	0.69419	0.83723	0.81769	0.92408	6	6	6
A0A1U7QI58;A0A1U7QVL5	A0A1U7QI58	26;1	26;1	26;1	0		0		tr|A0A1U7QI58|A0A1U7QI58_MESAU phosphoglucomutase-2 OS=Mesocricetus auratus OX=10036 GN=Pgm2 PE=3 SV=1	2	26	26	26	26	26	26	44.7	44.7	44.7	69.384	626	626;621	4.29	7	12	20	29	16	11	12	6	0	132.07	By MS/MS	1.3101	0.34275	0.82273	0.80509	0.89245	1	1.2175	0.42288	0.80673	0.81709	0.95722	0.92718	51	51	51
A0A1U7QI62;A0A3Q0CM32	A0A1U7QI62;A0A3Q0CM32	22;19	22;19	22;19	0		0		tr|A0A1U7QI62|A0A1U7QI62_MESAU Amidohydrolase domain-containing protein 1 OS=Mesocricetus auratus OX=10036 GN=Amdhd1 PE=3 SV=1;tr|A0A3Q0CM32|A0A3Q0CM32_MESAU Amidohydrolase domain-containing protein 1 OS=Mesocricetus auratus OX=10036 GN=Amdhd1 PE=3 SV=1	2	22	22	22	22	22	22	63.1	63.1	63.1	46.42	426	426;429	4.35	2	21	29	26	22	14	10	11	0	178.84	By MS/MS	0.83464	0.5458	1.1781	0.47238	1.3089	1	0.77569	0.58406	1.1543	0.5329	1.3343	0.9326	79	79	79
A0A1U7QI63	A0A1U7QI63	1	1	1	0		0		tr|A0A1U7QI63|A0A1U7QI63_MESAU Presenilin OS=Mesocricetus auratus OX=10036 GN=Psen1 PE=3 SV=1	1	1	1	1	1	1	1	3.4	3.4	3.4	52.785	467	467	1	2								0.00054069	3.6943	By MS/MS	0	0	0	0	0	0	0	0	0	0	0	0	0	0	0
A0A3Q0D5S0;A0A1U7QI64	A0A3Q0D5S0;A0A1U7QI64	19;19	19;19	19;19	0		0		tr|A0A3Q0D5S0|A0A3Q0D5S0_MESAU citrate lyase subunit beta-like protein, mitochondrial isoform X2 OS=Mesocricetus auratus OX=10036 GN=Clybl PE=4 SV=1;tr|A0A1U7QI64|A0A1U7QI64_MESAU citrate lyase subunit beta-like protein, mitochondrial isoform X1 OS=Mesocri	2	19	19	19	19	19	19	70.1	70.1	70.1	34.122	308	308;311	4.51	18	18	15	10	22	18	20	14	0	323.31	By MS/MS	1.0458	0.47857	1.0399	0.60622	1.2283	1	0.97194	0.5448	1.0163	0.64592	1.2666	0.9321	75	75	75
A0A1U7QI67	A0A1U7QI67	7	7	3	0		0		tr|A0A1U7QI67|A0A1U7QI67_MESAU ubiquitin-conjugating enzyme E2 N OS=Mesocricetus auratus OX=10036 GN=Ube2n PE=3 SV=1	1	7	7	3	7	7	3	48.7	48.7	30.9	17.161	152	152	5.74	4	2		5	7	16	18	6	0	103.24	By MS/MS	1.3231	0.38815	0.91622	0.78074	1.0067	1	1.2296	0.4694	0.89407	0.79504	1.0668	0.92985	48	48	48
A0A1U7QI68	A0A1U7QI68	3	3	3	0		0		tr|A0A1U7QI68|A0A1U7QI68_MESAU synaptojanin-2-binding protein OS=Mesocricetus auratus OX=10036 GN=Synj2bp PE=4 SV=1	1	3	3	3	3	3	3	26.2	26.2	26.2	15.911	145	145	3		6	4	2	2				0	26.088	By MS/MS	1.095	0.31605	0.80717	0.60871	0.90855	1	1.0177	0.37561	0.78771	0.62439	0.96511	0.92606	3	3	3
A0A1U7QI70	A0A1U7QI70	16	16	16	0		0		tr|A0A1U7QI70|A0A1U7QI70_MESAU Pyridoxal phosphate homeostasis protein OS=Mesocricetus auratus OX=10036 GN=Plpbp PE=3 SV=1	1	16	16	16	16	16	16	69.5	69.5	69.5	30.494	275	275	4.92	1	7	13	21	14	13	14	8	0	139.55	By MS/MS	1.0571	0.42643	0.87982	0.60693	1.1142	1	0.98246	0.47774	0.86298	0.63456	1.1568	0.93055	48	48	48
A0A1U7QI71;A0A3Q0CSJ6	A0A1U7QI71;A0A3Q0CSJ6	5;3	5;3	5;3	0		0		tr|A0A1U7QI71|A0A1U7QI71_MESAU Tyrosine-protein phosphatase non-receptor type OS=Mesocricetus auratus OX=10036 GN=Ptpn1 PE=3 SV=1;tr|A0A3Q0CSJ6|A0A3Q0CSJ6_MESAU Tyrosine-protein phosphatase non-receptor type OS=Mesocricetus auratus OX=10036 GN=Ptpn1 PE=3 S	2	5	5	5	5	5	5	12.7	12.7	12.7	49.652	432	432;359	4.29	2	4	2	3	2	4	4		0	28.282	By MS/MS	1.2224	0.22257	0.91408	0.80235	0.70423	1	1.136	0.32076	0.88258	0.80497	0.78768	0.92313	12	12	12
A0A1U7QI78	A0A1U7QI78	5	5	5	0		0		tr|A0A1U7QI78|A0A1U7QI78_MESAU Enhancer of rudimentary homolog OS=Mesocricetus auratus OX=10036 GN=Erh PE=3 SV=1	1	5	5	5	5	5	5	51	51	51	12.259	104	104	4.06		8	15	9	5	6	3	2	0	67.737	By MS/MS	1.4262	0.28342	0.88555	0.81288	0.84335	1	1.3255	0.39013	0.85808	0.80284	0.91566	0.92687	22	22	22
A0A1U8BVP6;A0A1U7QI80;A0A1U8BIR0;A0A1U8BMF4;A0A1U7RAN6;A0A1U8CVX5;A0A1U7Q352;A0A1U8CUV0	A0A1U8BVP6;A0A1U7QI80;A0A1U8BIR0;A0A1U8BMF4	5;5;3;3;2;2;1;1	5;5;3;3;2;2;1;1	3;3;1;1;0;0;0;0	0		0		tr|A0A1U8BVP6|A0A1U8BVP6_MESAU Protein lin-7 homolog OS=Mesocricetus auratus OX=10036 GN=Lin7a PE=3 SV=1;tr|A0A1U7QI80|A0A1U7QI80_MESAU Protein lin-7 homolog OS=Mesocricetus auratus OX=10036 GN=Lin7a PE=3 SV=1;tr|A0A1U8BIR0|A0A1U8BIR0_MESAU protein lin-7 h	8	5	5	3	5	5	3	23.4	23.4	14.8	23.224	209	209;233;111;162;207;213;197;220	3	2	4	4	2	3				0	15.223	By MS/MS	1.0688	0.41881	0.96511	0.61502	1.1062	1	0.99329	0.47804	0.94002	0.65398	1.1471	0.92948	11	11	11
A0A1U7QI83	A0A1U7QI83	7	7	7	0		0		tr|A0A1U7QI83|A0A1U7QI83_MESAU retinol dehydrogenase 11 OS=Mesocricetus auratus OX=10036 GN=Rdh11 PE=3 SV=1	1	7	7	7	7	7	7	27.2	27.2	27.2	35.336	316	316	5.53		2	6	2	5	8	8	5	0	23.715	By MS/MS	1.1953	0.41706	0.83526	0.62468	1.0886	1	1.1109	0.47188	0.81945	0.64854	1.1361	0.92943	13	13	17
A0A1U7QI89	A0A1U7QI89	5	5	5	0		0		tr|A0A1U7QI89|A0A1U7QI89_MESAU Protein archease OS=Mesocricetus auratus OX=10036 GN=Zbtb8os PE=3 SV=1	1	5	5	5	5	5	5	31.1	31.1	31.1	19.564	167	167	4.28	2		3	3	6	4			0	11.198	By MS/MS	1.102	0.3726	0.76196	0.67744	0.98208	1	1.0242	0.44407	0.74882	0.69413	1.0359	0.92809	7	7	7
A0A1U7QI90	A0A1U7QI90	4	4	4	0		0		tr|A0A1U7QI90|A0A1U7QI90_MESAU cysteine and glycine-rich protein 2 OS=Mesocricetus auratus OX=10036 GN=Csrp2 PE=4 SV=1	1	4	4	4	4	4	4	31.6	31.6	31.6	20.924	193	193	3.75	2	4	5	5			2	2	0	26.097	By MS/MS	1.0682	0.25909	0.93879	0.80798	0.86989	1	0.99275	0.34582	0.90859	0.80964	0.9397	0.92723	4	4	4
A0A3Q0CXK0;A0A1U7QI91	A0A3Q0CXK0;A0A1U7QI91	2;2	2;2	2;2	0		0		tr|A0A3Q0CXK0|A0A3Q0CXK0_MESAU Replication termination factor 2 OS=Mesocricetus auratus OX=10036 GN=Rtfdc1 PE=3 SV=1;tr|A0A1U7QI91|A0A1U7QI91_MESAU Replication termination factor 2 OS=Mesocricetus auratus OX=10036 GN=Rtfdc1 PE=3 SV=1	2	2	2	2	2	2	2	5.6	5.6	5.6	33.551	304	304;305	3.67		2		2	2				0.0049346	2.1536	By MS/MS	1.4205	0.95723	1.3816	0.6089	1.4638	1	1.3202	1.014	1.3662	0.68118	1.4888	0.93849	3	3	3
A0A1U7QI96	A0A1U7QI96	1	1	1	0		0		tr|A0A1U7QI96|A0A1U7QI96_MESAU Rae1 protein homolog OS=Mesocricetus auratus OX=10036 GN=Rae1 PE=3 SV=1	1	1	1	1	1	1	1	4.1	4.1	4.1	40.935	368	368	4.5				2	2				0	11.412	By MS/MS	0	0	0	0	0	0	0	0	0	0	0	0	0	0	0
A0A1U7QI99;A0A1U7QQS2	A0A1U7QI99;A0A1U7QQS2	1;1	1;1	1;1	0		0		tr|A0A1U7QI99|A0A1U7QI99_MESAU protein tyrosine phosphatase type IVA 2 OS=Mesocricetus auratus OX=10036 GN=Ptp4a2 PE=4 SV=1;tr|A0A1U7QQS2|A0A1U7QQS2_MESAU protein tyrosine phosphatase type IVA 1 OS=Mesocricetus auratus OX=10036 GN=Ptp4a1 PE=4 SV=2	2	1	1	1	1	1	1	8.4	8.4	8.4	19.127	167	167;173	8								2	0.001297	2.9373	By MS/MS	0	0	0	0	0	0	0	0	0	0	0	0	0	0	0
A0A1U7QIB1	A0A1U7QIB1	9	9	9	0		0		tr|A0A1U7QIB1|A0A1U7QIB1_MESAU Cathepsin X OS=Mesocricetus auratus OX=10036 GN=Ctsz PE=3 SV=1	1	9	9	9	9	9	9	45.4	45.4	45.4	34.129	306	306	4.59		6	12	14	9	9	4	5	0	241.37	By MS/MS	1.3353	0.26123	0.67777	0.82748	0.74727	1	1.241	0.35019	0.6613	0.81013	0.82966	0.92328	25	25	27
A0A1U7QIB2;A0A3Q0CJC9;A0A1U8BSN5	A0A1U7QIB2;A0A3Q0CJC9;A0A1U8BSN5	3;3;3	3;3;3	3;3;3	0		0		tr|A0A1U7QIB2|A0A1U7QIB2_MESAU cationic amino acid transporter 2 isoform X3 OS=Mesocricetus auratus OX=10036 GN=Slc7a2 PE=3 SV=1;tr|A0A3Q0CJC9|A0A3Q0CJC9_MESAU cationic amino acid transporter 2 isoform X2 OS=Mesocricetus auratus OX=10036 GN=Slc7a2 PE=3 SV=	3	3	3	3	3	3	3	7.4	7.4	7.4	71.66	658	658;677;678	4.29	1		2	2			1	1	0	9.7686	By MS/MS	1.4005	0.38934	0.89218	0.72149	1.0789	1	1.3016	0.47591	0.87206	0.74266	1.1314	0.93075	4	4	4
A0A1U7QIC2	A0A1U7QIC2	2	2	2	0		0		tr|A0A1U7QIC2|A0A1U7QIC2_MESAU toll-like receptor 3 OS=Mesocricetus auratus OX=10036 GN=Tlr3 PE=3 SV=1	1	2	2	2	2	2	2	3.8	3.8	3.8	103.55	905	905	6					1	3	1		0.00028752	5.0016	By MS/MS	0	0	0	0	0	0	0	0	0	0	0	0	0	0	0
A0A1U7QID0	A0A1U7QID0	15	15	15	0		0		tr|A0A1U7QID0|A0A1U7QID0_MESAU starch-binding domain-containing protein 1 OS=Mesocricetus auratus OX=10036 GN=Stbd1 PE=4 SV=1	1	15	15	15	15	15	15	50.8	50.8	50.8	35.595	333	333	3.95	8	14	7	6	4	9	6	4	0	116.31	By MS/MS	1.2025	0.36344	0.88602	0.69159	0.98571	1	1.1176	0.43951	0.8647	0.71661	1.0441	0.92869	44	44	44
A0A1U7QID3;A0A1U7QKS4	A0A1U7QID3;A0A1U7QKS4	11;9	11;9	11;9	0		0		tr|A0A1U7QID3|A0A1U7QID3_MESAU ras GTPase-activating protein-binding protein 2 isoform X1 OS=Mesocricetus auratus OX=10036 GN=G3bp2 PE=4 SV=1;tr|A0A1U7QKS4|A0A1U7QKS4_MESAU ras GTPase-activating protein-binding protein 2 isoform X2 OS=Mesocricetus auratus	2	11	11	11	11	11	11	28.8	28.8	28.8	53.996	482	482;449	5.13	2	4	6	6	4	8	9	6	0	35.161	By MS/MS	1.1084	0.36167	0.85472	0.66641	0.94019	1	1.0301	0.42874	0.82831	0.68441	0.99709	0.92762	12	12	12
A0A1U7QIE3	A0A1U7QIE3	3	3	3	0		0		tr|A0A1U7QIE3|A0A1U7QIE3_MESAU immunoglobulin J chain OS=Mesocricetus auratus OX=10036 GN=Jchain PE=4 SV=1	1	3	3	3	3	3	3	18.8	18.8	18.8	18.116	160	160	5.67	2				2	2	4	2	0	86.053	By MS/MS	1.3747	0.30417	0.80848	0.73534	0.85058	1	1.2776	0.39886	0.78828	0.75362	0.91901	0.92602	8	8	8
A0A1U7QIE4	A0A1U7QIE4	3	3	3	0		0		tr|A0A1U7QIE4|A0A1U7QIE4_MESAU signal peptidase complex subunit 3 OS=Mesocricetus auratus OX=10036 GN=Spcs3 PE=3 SV=1	1	3	3	3	3	3	3	17.8	17.8	17.8	20.244	180	180	4.4		2	2		2	4			0	8.0655	By MS/MS	1.3151	0.41314	0.96874	0.69958	1.0196	1	1.2222	0.49338	0.94557	0.70359	1.0706	0.92939	5	5	5
A0A1U7QIF2	A0A1U7QIF2	6	6	6	0		0		tr|A0A1U7QIF2|A0A1U7QIF2_MESAU SH3 domain-binding glutamic acid-rich-like protein OS=Mesocricetus auratus OX=10036 GN=Sh3bgrl3 PE=3 SV=1	1	6	6	6	6	6	6	48.4	48.4	48.4	10.468	93	93	4.31	2	2	6	10	4	4	2	2	0	42.908	By MS/MS	1.8536	0.16887	0.68262	1.0927	0.56875	1	1.7227	0.27562	0.66495	1.0721	0.67304	0.92356	21	21	21
A0A1U7QIF5	A0A1U7QIF5	16	5	3	0		0		tr|A0A1U7QIF5|A0A1U7QIF5_MESAU UDP-glucuronosyltransferase OS=Mesocricetus auratus OX=10036 GN=LOC101843930 PE=3 SV=1	1	16	5	3	16	5	3	30.5	11.1	9.2	60.53	531	531	6.34			1	4	5	8	11	9	0	32.776	By MS/MS	0.99046	0.53077	1.0744	0.56813	1.3297	1	0.92051	0.58175	1.063	0.6205	1.3604	0.93454	15	15	15
A0A1U7QIG5;A0A3Q0CNL7;A0A3Q0CWL8	A0A1U7QIG5	16;1;1	16;1;1	16;1;1	0		0		tr|A0A1U7QIG5|A0A1U7QIG5_MESAU Chloride intracellular channel protein OS=Mesocricetus auratus OX=10036 GN=Clic4 PE=3 SV=1	3	16	16	16	16	16	16	72.3	72.3	72.3	28.771	253	253;251;592	4.12	3	20	21	20	11	10	9	6	0	293.67	By MS/MS	1.1195	0.40926	0.83035	0.72946	1.0742	1	1.0404	0.48016	0.82775	0.74862	1.1295	0.93015	13	13	13
A0A1U7QIG9;A0A1U8BJJ2;A0A1U8BSA7;A0A1U8BGN9;A0A1U8BFX9;A0A1U8BT09;A0A1U7Q989;A0A1U7Q7K1;A0A1U7Q3V6	A0A1U7QIG9;A0A1U8BJJ2;A0A1U8BSA7;A0A1U8BGN9;A0A1U8BFX9	14;14;13;13;13;2;2;1;1	14;14;13;13;13;2;2;1;1	14;14;13;13;13;2;2;1;1	0		0		tr|A0A1U7QIG9|A0A1U7QIG9_MESAU aspartyl/asparaginyl beta-hydroxylase isoform X2 OS=Mesocricetus auratus OX=10036 GN=Asph PE=3 SV=1;tr|A0A1U8BJJ2|A0A1U8BJJ2_MESAU aspartyl/asparaginyl beta-hydroxylase isoform X1 OS=Mesocricetus auratus OX=10036 GN=Asph PE=3	9	14	14	14	14	14	14	30.3	30.3	30.3	82.91	740	740;755;690;704;719;211;240;204;219	4.03	6	5	4	5	2	3	3	4	0	123	By MS/MS	1.2633	0.40702	0.88316	0.71762	1.0583	1	1.1741	0.47565	0.86228	0.73532	1.109	0.92935	13	13	13
A0A1U7QIH6	A0A1U7QIH6	14	14	14	0		0		tr|A0A1U7QIH6|A0A1U7QIH6_MESAU serine-threonine kinase receptor-associated protein OS=Mesocricetus auratus OX=10036 GN=Strap PE=4 SV=1	1	14	14	14	14	14	14	56.6	56.6	56.6	38.482	350	350	4.24		13	14	16	8	5	6	5	0	323.31	By MS/MS	1.2984	0.37215	0.91523	0.71529	0.94397	1	1.2067	0.45593	0.89153	0.74008	1.0033	0.92777	27	27	27
A0A1U7QII0	A0A1U7QII0	2	2	2	0		0		tr|A0A1U7QII0|A0A1U7QII0_MESAU Ubiquitinyl hydrolase 1 OS=Mesocricetus auratus OX=10036 GN=Vcpip1 PE=4 SV=1	1	2	2	2	2	2	2	2	2	2	134.43	1222	1222	1	4								0.00029002	5.1904	By MS/MS	1.2278	0.31124	0.76453	0.81139	0.76951	1	1.1411	0.38832	0.74511	0.80765	0.84402	0.92448	3	3	3
[truncated: 3,287 more rows]
[truncated: 21 more columns]

## Sheet: Table S2
Table S2. Information on the all identified protein group (1876 protein groups) using TMT-labelled sample without fractionation before nLC-MS/MS.
[truncated: 1,878 more rows]
[truncated: 2 more columns]

## Sheet: Table S3
Table S3. List of all regulated proteins (3,254 protein groups) by comparing all liver samples after filtering based on valid value (min 70%) in Perseus software. The refined dataset were subjected initially to multiple-sample test, employing ANOVA (with permutation-based FDR control set at 0.05.
[truncated: 3,255 more rows]
[truncated: 6 more columns]

[truncated: 6 more sheets: Table S4, Table S5, Table S6, Table S7, Table S8, Table S9]
